# Supplementary material for: Tetra­aqua­bis­(2,3-di­hydro-1,4-benzodioxine-2-carboxyl­ato)calcium(II)
Source: IUCrdata. 2020 Aug 14;5(Pt 8):x201092. doi: 10.1107/S2414314620010925 (PMC9462237; doi:10.1107/S2414314620010925)
Supplement: Supplementary file 1 [file x-05-x201092-sup1.cif]

##############################################################################
#                                                                            #
# This CIF contains the data for a data article accepted for                 #
# publication in IUCrData. It conforms to the requirements of                #
# Notes for Authors for IUCrData, and has been                               #
# peer reviewed under the auspices of IUCrData.                              #
#                                                                            #
# Full details of the Crystallographic Information File format               #
# are given in the paper "The Crystallographic Information File (CIF):       #
# a New Standard Archive File for Crystallography" by S. R. Hall, F. H.      #
# Allen and I. D. Brown [Acta Cryst. (1991), A47, 655-685].                  #
#                                                                            #
# The current version of the core CIF dictionary is obtainable from          #
# ftp://ftp.iucr.org/pub/cif_core.dic.                                       #
#                                                                            #
# Software is freely available for graphical display of the structure(s)     #
# in this CIF. For information consult the CIF software page                 #
# http://www.iucr.org/resources/cif/software.                                #
#                                                                            #
# This file may be used for bona fide research purposes within the           #
# scientific community so long as proper attribution is given to the data    # 
# article from which it was obtained.                                        #
#                                                                            #
##############################################################################
data_global
_audit_creation_method     'APEX3 v2016.1-0'
_journal_date_recd_electronic     2020-07-27
_journal_date_accepted     2020-08-09
_journal_name_full     'IUCrData'
_journal_year     2020
_journal_volume     5
_journal_issue      8
_journal_page_first     0
_journal_page_last     0
_journal_paper_category     HM
_journal_paper_doi     10.1107/S2414314620010925
_journal_coeditor_code     HB4355
_publ_contact_author_name     'Esmit B. Camargo-Cort\'es'
_publ_contact_author_address
;
Escuela de Quimica
Universidad de Costa Rica
11501-2060, San Jose
Costa Rica
;
_publ_contact_author_email     esmit.camargo@unachi.ac.pa
_publ_contact_author_fax     '506 25112446'
_publ_contact_author_phone     '506 25114184'
_publ_section_title
;
Tetraaquabis(2,3-dihydro-1,4-benzodioxine-2-carboxylato)calcium(II)
;
loop_
    _publ_author_name
    _publ_author_footnote
    _publ_author_address
    'Camargo-Cort\'es, Esmit B.' .
;
Centro Especializado en Investigaciones en Qu\'imica Inorg\'anica (CEIQUI),
Escuela de Qu\'imica, Universidad Aut\'onoma de Chiriqu\'i, David, Panama
;
    'Acosta, Mirna' .
;
Centro Especializado en Investigaciones en Qu\'imica Inorg\'anica (CEIQUI),
Escuela de Qu\'imica, Universidad Aut\'onoma de Chiriqu\'i, David, Panama
;
    'Mart\'inez, Juan C.' .
;
Centro Especializado en Investigaciones en Qu\'imica Inorg\'anica (CEIQUI),
Escuela de Qu\'imica, Universidad Aut\'onoma de Chiriqu\'i, David, Panama
;
    'Pineda, Leslie W.' .
;
Centro de Electroqu\'imica y Energ\'ia Qu\'imica (CELEQ)
Universidad de Costa Rica
11501-2060. San Jos\'e
Costa Rica
Escuela de Qu\'imica
Universidad de Costa Rica
11501-2060, San Jos\'e
Costa Rica
;
_publ_section_synopsis
;
In the title coordination compound, the metal ion is bonded to two monodentate
carboxylate groups and four water molecules.
;
data_I
_database_code_depnum_ccdc_archive 'CCDC 1970573'
_chemical_name_systematic
;
Tetraaquabis(2,3-dihydro-1,4-benzodioxine-2-carboxylato)calcium(II)
;
_chemical_name_common     ?
_chemical_formula_moiety     ?
_chemical_formula_sum     'C18 H22 Ca O12'
_chemical_formula_iupac     '[Ca (C9 H7 O4)2 (H2 O)4]'
_chemical_formula_weight     470.44
_chemical_melting_point     ?
_space_group_crystal_system     monoclinic
_space_group_name_H-M_alt     'P 1 21/n 1'
_space_group_name_Hall     '-P 2yn'
loop_
    _space_group_symop_operation_xyz
    'x, y, z'
    '-x+1/2, y+1/2, -z+1/2'
    '-x, -y, -z'
    'x-1/2, -y-1/2, z-1/2'
_cell_length_a     5.3477(4)
_cell_length_b     26.6084(18)
_cell_length_c     7.7367(5)
_cell_angle_alpha     90
_cell_angle_beta     106.715(2)
_cell_angle_gamma     90
_cell_volume     1054.37(13)
_cell_formula_units_Z     2
_cell_measurement_reflns_used     9843
_cell_measurement_theta_min     2.8537
_cell_measurement_theta_max     27.3604
_cell_measurement_temperature     100.(2)
_exptl_crystal_description     block
_exptl_crystal_colour     'clear light white'
_exptl_crystal_size_max     0.350
_exptl_crystal_size_mid     0.250
_exptl_crystal_size_min     0.150
_exptl_crystal_density_diffrn     1.482
_exptl_crystal_density_meas     ?
_exptl_crystal_density_method     'not measured'
_exptl_crystal_F_000     492
_exptl_absorpt_coefficient_mu     0.361
_exptl_absorpt_correction_type     multi-scan
_exptl_absorpt_process_details
;
(SADABS; Bruker, 2015)
;
_exptl_absorpt_correction_T_min     0.6612
_exptl_absorpt_correction_T_max     0.7456
_exptl_special_details
;
;
_diffrn_ambient_temperature     100.(2)
_diffrn_source     ?
_diffrn_radiation_type     MoK\a
_diffrn_radiation_wavelength     0.71073
_diffrn_radiation_monochromator     'mirrors'
_diffrn_measurement_device_type     'Bruker D8 Venture'
_diffrn_measurement_method     'omega scans'
_diffrn_detector_area_resol_mean     10.4167
_diffrn_reflns_number     32373
_diffrn_reflns_av_R_equivalents     0.0364
_diffrn_reflns_av_unetI/netI     0.0143
_diffrn_reflns_theta_min     2.85
_diffrn_reflns_theta_max     27.40
_diffrn_reflns_theta_full     27.40
_diffrn_measured_fraction_theta_max     0.997
_diffrn_measured_fraction_theta_full     0.997
_diffrn_reflns_limit_h_min     -6
_diffrn_reflns_limit_h_max     6
_diffrn_reflns_limit_k_min     -34
_diffrn_reflns_limit_k_max     34
_diffrn_reflns_limit_l_min     -10
_diffrn_reflns_limit_l_max     8
_refine_special_details
;
;
_reflns_number_total     2384
_reflns_number_gt     2242
_reflns_threshold_expression     'I > 2\s(I)'
_refine_ls_structure_factor_coef     Fsqd
_refine_ls_matrix_type     full
_refine_ls_R_factor_all     0.0613
_refine_ls_R_factor_gt     0.0570
_refine_ls_wR_factor_gt     0.1318
_refine_ls_wR_factor_ref     0.1332
_refine_ls_goodness_of_fit_ref     1.385
_refine_ls_restrained_S_all     1.383
_refine_ls_number_reflns     2384
_refine_ls_number_parameters     158
_refine_ls_number_restraints     6
_refine_ls_number_constraints     ?
_refine_ls_hydrogen_treatment     mixed
_refine_ls_weighting_scheme     calc
_refine_ls_weighting_details
                           'w=1/[\s^2^(Fo^2^)+3.3804P] where P=(Fo^2^+2Fc^2^)/3'
_atom_sites_solution_hydrogens     mixed
_atom_sites_solution_primary     direct
_atom_sites_solution_secondary     difmap
_refine_ls_shift/su_max     0.000
_refine_ls_shift/su_mean     0.000
_refine_diff_density_max     0.419
_refine_diff_density_min     -0.427
_refine_ls_extinction_method     none
_refine_ls_extinction_coef     ?
loop_
    _atom_type_symbol
    _atom_type_description
    _atom_type_scat_dispersion_real
    _atom_type_scat_dispersion_imag
    _atom_type_scat_source
    C C 0.0033 0.0016 'International Tables Vol C Tables 4.2.6.8 and 6.1.1.4'
    H H 0.0000 0.0000 'International Tables Vol C Tables 4.2.6.8 and 6.1.1.4'
    O O 0.0106 0.0060 'International Tables Vol C Tables 4.2.6.8 and 6.1.1.4'
    Ca Ca 0.2262 0.3064 'International Tables Vol C Tables 4.2.6.8 and 6.1.1.4'
_computing_data_collection
;
APEX3 (Bruker, 2015)
;
_computing_cell_refinement
;
SAINT (Bruker, 2015)
;
_computing_data_reduction
;
SAINT (Bruker, 2015)
;
_computing_structure_solution
;
SHELXT (Sheldrick, 2015a)
;
_computing_structure_refinement
;
<i>SHELXL2014</i> (Sheldrick, 2015b)
;
_computing_molecular_graphics
;
Mercury (Macrae <i>et al.</i>,  2020)
;
_computing_publication_material
;
publCIF (Westrip, 2010)
;
loop_
    _atom_site_type_symbol
    _atom_site_label
    _atom_site_fract_x
    _atom_site_fract_y
    _atom_site_fract_z
    _atom_site_U_iso_or_equiv
    _atom_site_adp_type
    _atom_site_calc_flag
    _atom_site_occupancy
    _atom_site_disorder_assembly
    _atom_site_disorder_group
    Ca Ca1 0.5 0.5 1.0 0.0115(2) Uani d 1 . .
    O O1 0.6722(4) 0.55435(8) 0.8323(3) 0.0144(4) Uani d 1 . .
    O O2 0.8347(4) 0.54948(9) 0.5982(3) 0.0164(5) Uani d 1 . .
    O O3 0.5527(5) 0.66992(9) 0.6702(3) 0.0199(5) Uani d 1 . .
    O O4 0.4402(4) 0.60021(8) 0.3776(3) 0.0144(4) Uani d 1 . .
    O O5 0.2000(4) 0.56223(9) 1.0277(3) 0.0167(5) Uani d 1 . .
    H H5A 0.041(3) 0.5599(16) 0.972(4) 0.030(12) Uiso d 1 . .
    H H5B 0.210(7) 0.5750(15) 1.129(3) 0.033(12) Uiso d 1 . .
    O O6 0.1782(4) 0.47510(9) 0.7438(3) 0.0158(5) Uani d 1 . .
    H H6A 0.208(8) 0.4613(13) 0.655(3) 0.028(12) Uiso d 1 . .
    H H6B 0.070(7) 0.4981(12) 0.703(5) 0.043(14) Uiso d 1 . .
    C C1 0.6624(6) 0.56196(11) 0.6687(4) 0.0116(6) Uani d 1 . .
    C C2 0.4144(6) 0.58769(12) 0.5516(4) 0.0121(6) Uani d 1 . .
    H H2 0.2671 0.5632 0.5335 0.015 Uiso calc 1 . .
    C C3 0.3443(6) 0.63398(12) 0.6413(5) 0.0171(6) Uani d 1 . .
    H H3A 0.1807 0.6488 0.5636 0.021 Uiso calc 1 . .
    H H3B 0.316 0.6247 0.7582 0.021 Uiso calc 1 . .
    C C4 0.6346(6) 0.67786(12) 0.5198(4) 0.0160(6) Uani d 1 . .
    C C5 0.7822(7) 0.72053(13) 0.5151(5) 0.0226(7) Uani d 1 . .
    H H5 0.8188 0.7437 0.6124 0.027 Uiso calc 1 . .
    C C6 0.8762(7) 0.72926(13) 0.3682(5) 0.0261(8) Uani d 1 . .
    H H6 0.9784 0.7583 0.3656 0.031 Uiso calc 1 . .
    C C7 0.8210(7) 0.69567(14) 0.2255(5) 0.0251(8) Uani d 1 . .
    H H7 0.8838 0.702 0.1246 0.03 Uiso calc 1 . .
    C C8 0.6745(6) 0.65272(13) 0.2289(4) 0.0191(7) Uani d 1 . .
    H H8 0.6373 0.6297 0.1311 0.023 Uiso calc 1 . .
    C C9 0.5828(6) 0.64388(11) 0.3781(4) 0.0129(6) Uani d 1 . .
loop_
    _atom_site_aniso_label
    _atom_site_aniso_U_11
    _atom_site_aniso_U_22
    _atom_site_aniso_U_33
    _atom_site_aniso_U_12
    _atom_site_aniso_U_13
    _atom_site_aniso_U_23
    Ca1 0.0075(4) 0.0198(4) 0.0070(4) 0.0002(3) 0.0018(3) 0.0016(3)
    O1 0.0118(10) 0.0243(12) 0.0078(10) 0.0001(8) 0.0037(8) 0.0026(8)
    O2 0.0128(10) 0.0270(12) 0.0100(10) 0.0058(9) 0.0041(8) 0.0011(9)
    O3 0.0215(12) 0.0206(12) 0.0194(12) -0.0010(9) 0.0089(9) -0.0046(9)
    O4 0.0146(10) 0.0181(11) 0.0091(10) -0.0028(8) 0.0013(8) 0.0012(8)
    O5 0.0087(10) 0.0279(12) 0.0125(11) 0.0006(9) 0.0015(8) -0.0042(9)
    O6 0.0144(11) 0.0227(12) 0.0095(10) 0.0042(9) 0.0022(8) -0.0015(9)
    C1 0.0105(13) 0.0133(13) 0.0107(13) -0.0024(10) 0.0025(11) -0.0008(10)
    C2 0.0080(13) 0.0196(15) 0.0090(13) -0.0004(11) 0.0027(10) 0.0020(11)
    C3 0.0113(14) 0.0227(16) 0.0209(16) 0.0027(12) 0.0103(12) 0.0029(13)
    C4 0.0125(14) 0.0164(15) 0.0179(15) 0.0035(11) 0.0023(12) 0.0026(12)
    C5 0.0173(16) 0.0154(15) 0.0330(19) 0.0005(12) 0.0039(14) 0.0005(14)
    C6 0.0172(17) 0.0210(17) 0.038(2) -0.0025(13) 0.0051(15) 0.0121(15)
    C7 0.0187(16) 0.0316(19) 0.0244(18) 0.0005(14) 0.0053(14) 0.0144(15)
    C8 0.0182(16) 0.0249(17) 0.0124(15) 0.0016(13) 0.0016(12) 0.0059(12)
    C9 0.0077(13) 0.0177(15) 0.0141(14) 0.0025(11) 0.0041(11) 0.0042(11)
_geom_special_details
;
All esds (except the esd in the dihedral angle between two l.s. planes)
are estimated using the full covariance matrix.  The cell esds are taken
into account individually in the estimation of esds in distances, angles
and torsion angles; correlations between esds in cell parameters are only
used when they are defined by crystal symmetry.  An approximate (isotropic)
treatment of cell esds is used for estimating esds involving l.s. planes.
;
loop_
    _geom_bond_atom_site_label_1
    _geom_bond_atom_site_label_2
    _geom_bond_site_symmetry_2
    _geom_bond_distance
    _geom_bond_publ_flag
    Ca1 O1 3_667 2.304(2) ?
    Ca1 O1 . 2.304(2) ?
    Ca1 O6 3_667 2.317(2) ?
    Ca1 O6 . 2.317(2) ?
    Ca1 O5 3_667 2.358(2) ?
    Ca1 O5 . 2.358(2) ?
    Ca1 H6B . 2.74(4) ?
    O1 C1 . 1.268(4) ?
    O2 C1 . 1.243(4) ?
    O3 C4 . 1.372(4) ?
    O3 C3 . 1.437(4) ?
    O4 C9 . 1.389(4) ?
    O4 C2 . 1.432(3) ?
    O5 H5A . 0.838(10) ?
    O5 H5B . 0.838(10) ?
    O6 H6A . 0.837(10) ?
    O6 H6B . 0.839(10) ?
    C1 C2 . 1.535(4) ?
    C2 C3 . 1.513(4) ?
    C2 H2 . 1.0 ?
    C3 H3A . 0.99 ?
    C3 H3B . 0.99 ?
    C4 C9 . 1.386(4) ?
    C4 C5 . 1.389(5) ?
    C5 C6 . 1.388(5) ?
    C5 H5 . 0.95 ?
    C6 C7 . 1.385(6) ?
    C6 H6 . 0.95 ?
    C7 C8 . 1.390(5) ?
    C7 H7 . 0.95 ?
    C8 C9 . 1.397(4) ?
    C8 H8 . 0.95 ?
loop_
    _geom_angle_atom_site_label_1
    _geom_angle_atom_site_label_2
    _geom_angle_atom_site_label_3
    _geom_angle_site_symmetry_1
    _geom_angle_site_symmetry_3
    _geom_angle
    _geom_angle_publ_flag
    O1 Ca1 O1 3_667 . 180.0 ?
    O1 Ca1 O6 3_667 3_667 90.95(8) ?
    O1 Ca1 O6 . 3_667 89.05(8) ?
    O1 Ca1 O6 3_667 . 89.05(8) ?
    O1 Ca1 O6 . . 90.95(8) ?
    O6 Ca1 O6 3_667 . 180.00(10) ?
    O1 Ca1 O5 3_667 3_667 90.17(8) ?
    O1 Ca1 O5 . 3_667 89.83(8) ?
    O6 Ca1 O5 3_667 3_667 85.49(8) ?
    O6 Ca1 O5 . 3_667 94.51(8) ?
    O1 Ca1 O5 3_667 . 89.83(8) ?
    O1 Ca1 O5 . . 90.17(8) ?
    O6 Ca1 O5 3_667 . 94.51(8) ?
    O6 Ca1 O5 . . 85.49(8) ?
    O5 Ca1 O5 3_667 . 180.0 ?
    O1 Ca1 H6B 3_667 . 94.9(10) ?
    O1 Ca1 H6B . . 85.1(9) ?
    O6 Ca1 H6B 3_667 . 163.5(6) ?
    O6 Ca1 H6B . . 16.5(6) ?
    O5 Ca1 H6B 3_667 . 109.8(6) ?
    O5 Ca1 H6B . . 70.2(6) ?
    C1 O1 Ca1 . . 138.9(2) ?
    C4 O3 C3 . . 113.1(2) ?
    C9 O4 C2 . . 113.2(2) ?
    Ca1 O5 H5A . . 121.(3) ?
    Ca1 O5 H5B . . 120.(3) ?
    H5A O5 H5B . . 107.(2) ?
    Ca1 O6 H6A . . 124.(3) ?
    Ca1 O6 H6B . . 112.(3) ?
    H6A O6 H6B . . 106.(2) ?
    O2 C1 O1 . . 124.9(3) ?
    O2 C1 C2 . . 118.9(3) ?
    O1 C1 C2 . . 116.1(3) ?
    O4 C2 C3 . . 110.2(2) ?
    O4 C2 C1 . . 111.0(2) ?
    C3 C2 C1 . . 112.3(2) ?
    O4 C2 H2 . . 107.7 ?
    C3 C2 H2 . . 107.7 ?
    C1 C2 H2 . . 107.7 ?
    O3 C3 C2 . . 109.3(2) ?
    O3 C3 H3A . . 109.8 ?
    C2 C3 H3A . . 109.8 ?
    O3 C3 H3B . . 109.8 ?
    C2 C3 H3B . . 109.8 ?
    H3A C3 H3B . . 108.3 ?
    O3 C4 C9 . . 122.0(3) ?
    O3 C4 C5 . . 118.1(3) ?
    C9 C4 C5 . . 119.9(3) ?
    C6 C5 C4 . . 120.0(3) ?
    C6 C5 H5 . . 120.0 ?
    C4 C5 H5 . . 120.0 ?
    C7 C6 C5 . . 120.0(3) ?
    C7 C6 H6 . . 120.0 ?
    C5 C6 H6 . . 120.0 ?
    C6 C7 C8 . . 120.5(3) ?
    C6 C7 H7 . . 119.7 ?
    C8 C7 H7 . . 119.7 ?
    C7 C8 C9 . . 119.2(3) ?
    C7 C8 H8 . . 120.4 ?
    C9 C8 H8 . . 120.4 ?
    C4 C9 O4 . . 122.1(3) ?
    C4 C9 C8 . . 120.4(3) ?
    O4 C9 C8 . . 117.5(3) ?
loop_
    _geom_torsion_atom_site_label_1
    _geom_torsion_atom_site_label_2
    _geom_torsion_atom_site_label_3
    _geom_torsion_atom_site_label_4
    _geom_torsion_site_symmetry_1
    _geom_torsion_site_symmetry_2
    _geom_torsion_site_symmetry_3
    _geom_torsion_site_symmetry_4
    _geom_torsion
    _geom_torsion_publ_flag
    Ca1 O1 C1 O2 . . . . -102.2(4) ?
    Ca1 O1 C1 C2 . . . . 76.5(4) ?
    C9 O4 C2 C3 . . . . 45.0(3) ?
    C9 O4 C2 C1 . . . . -79.9(3) ?
    O2 C1 C2 O4 . . . . -8.8(4) ?
    O1 C1 C2 O4 . . . . 172.4(2) ?
    O2 C1 C2 C3 . . . . -132.6(3) ?
    O1 C1 C2 C3 . . . . 48.5(4) ?
    C4 O3 C3 C2 . . . . 48.5(3) ?
    O4 C2 C3 O3 . . . . -63.0(3) ?
    C1 C2 C3 O3 . . . . 61.3(3) ?
    C3 O3 C4 C9 . . . . -19.4(4) ?
    C3 O3 C4 C5 . . . . 163.1(3) ?
    O3 C4 C5 C6 . . . . 178.0(3) ?
    C9 C4 C5 C6 . . . . 0.4(5) ?
    C4 C5 C6 C7 . . . . 0.6(5) ?
    C5 C6 C7 C8 . . . . -0.8(5) ?
    C6 C7 C8 C9 . . . . 0.2(5) ?
    O3 C4 C9 O4 . . . . 1.4(5) ?
    C5 C4 C9 O4 . . . . 178.9(3) ?
    O3 C4 C9 C8 . . . . -178.6(3) ?
    C5 C4 C9 C8 . . . . -1.1(5) ?
    C2 O4 C9 C4 . . . . -15.5(4) ?
    C2 O4 C9 C8 . . . . 164.4(3) ?
    C7 C8 C9 C4 . . . . 0.8(5) ?
    C7 C8 C9 O4 . . . . -179.1(3) ?
loop_
    _geom_hbond_atom_site_label_D
    _geom_hbond_atom_site_label_H
    _geom_hbond_atom_site_label_A
    _geom_hbond_site_symmetry_A
    _geom_hbond_distance_DH
    _geom_hbond_distance_HA
    _geom_hbond_distance_DA
    _geom_hbond_angle_DHA
    O5 H5A O1 1_455 0.84(2) 1.96(2) 2.800(3) 178(4)
    O5 H5B O4 1_556 0.84(3) 2.07(3) 2.828(3) 149(4)
    O6 H6A O2 3_666 0.83(3) 1.93(2) 2.707(3) 155(3)
    O6 H6B O2 1_455 0.84(3) 1.88(4) 2.715(3) 176(3)
    C2 H2 O2 1_455 1.00 2.53 3.379(4) 143
    C6 H6 O3 4_675 0.95 2.54 3.357(4) 145
_shelx_hkl_file
;
  -1   0   0    0.25    0.07
  -1   0   0    0.09    0.08
   1   0   0    0.01    0.07
   1   0   0    0.25    0.07
  -1   0   0    0.09    0.08
   1   0   0    0.01    0.07
  -1   0   0    0.25    0.07
   1   0   0    0.25    0.07
  -2   0   0   69.32    2.13
  -2   0   0   70.81    2.13
  -2   0   0   71.20    2.13
  -2   0   0   72.27    2.12
   2   0   0   70.30    2.13
   2   0   0   68.87    2.13
  -2   0   0   70.81    2.13
  -2   0   0   72.27    2.12
  -2   0   0   72.66    2.12
  -2   0   0   71.20    2.13
  -2   0   0   69.32    2.13
   2   0   0   68.87    2.13
   2   0   0   72.65    2.12
   2   0   0   72.65    2.12
  -2   0   0   72.66    2.12
   2   0   0   70.30    2.13
   4   0   0   20.58    0.78
  -4   0   0   21.93    0.78
   4   0   0   20.58    0.78
  -4   0   0   22.21    0.80
  -4   0   0   21.93    0.78
  -4   0   0   21.54    0.76
  -4   0   0   22.21    0.80
  -4   0   0   21.54    0.76
  -5   0   0    0.27    0.27
   5   0   0    0.29    0.28
  -5   0   0    0.28    0.27
  -5   0   0   -0.02    0.22
   5   0   0    0.29    0.28
  -5   0   0    0.28    0.27
  -5   0   0   -0.02    0.22
  -5   0   0    0.27    0.27
  -6   0   0   84.51    2.68
  -6   0   0   84.39    2.66
  -6   0   0   82.07    2.71
  -6   0   0   82.07    2.71
  -6   0   0   84.39    2.66
  -6   0   0   84.51    2.68
  -1  -1   0  685.76   20.56
   1  -1   0  729.83   20.60
   1  -1   0  665.84   20.60
  -1  -1   0  729.90   20.57
  -1  -1   0  697.59   20.56
   1  -1   0  701.42   20.56
  -1  -1   0  698.73   20.55
   1  -1   0  665.84   20.60
  -1  -1   0  685.76   20.56
   1  -1   0  729.83   20.60
   1  -1   0  701.42   20.56
  -1  -1   0  716.45   20.68
  -1  -1   0  716.45   20.68
  -1  -1   0  698.73   20.55
  -1  -1   0  697.59   20.56
  -1  -1   0  729.90   20.57
   1   1   0  699.02   20.55
   1   1   0  692.81   20.56
   1   1   0  724.13   20.69
   1   1   0  699.02   20.55
  -1   1   0  701.66   20.55
   1   1   0  669.16   20.56
   1   1   0  724.28   20.69
   1   1   0  692.81   20.56
  -1   1   0  701.66   20.55
  -1   1   0  685.60   20.59
   1   1   0  669.16   20.56
  -1   1   0  733.63   20.60
  -1   1   0  733.63   20.60
  -1   1   0  685.60   20.59
  -2  -1   0    4.25    0.20
   2  -1   0    4.29    0.23
  -2  -1   0    4.72    0.20
  -2  -1   0    4.72    0.20
  -2  -1   0    4.17    0.21
   2  -1   0    4.72    0.22
   2  -1   0    4.18    0.23
  -2  -1   0    3.90    0.23
   2  -1   0    4.29    0.23
   2  -1   0    4.18    0.23
   2  -1   0    4.72    0.22
  -2  -1   0    4.25    0.20
  -2  -1   0    4.17    0.21
  -2  -1   0    3.90    0.23
   2   1   0    4.43    0.21
   2   1   0    4.17    0.22
  -2   1   0    4.48    0.23
   2   1   0    4.43    0.21
   2   1   0    4.17    0.22
  -2   1   0    4.11    0.24
  -2   1   0    4.56    0.23
  -2   1   0    4.11    0.24
  -2   1   0    4.80    0.22
  -2   1   0    4.80    0.22
  -2   1   0    4.48    0.23
  -2   1   0    4.77    0.22
  -2   1   0    4.77    0.22
  -2   1   0    4.56    0.23
  -3  -1   0  126.56    3.83
  -3  -1   0  128.44    3.81
  -3  -1   0  127.75    3.83
   3  -1   0  128.97    3.83
   3  -1   0  125.89    3.83
  -3  -1   0  126.56    3.83
   3  -1   0  122.22    3.84
   3  -1   0  128.97    3.83
  -3  -1   0  127.75    3.83
  -3  -1   0  128.44    3.81
  -3  -1   0  128.82    3.83
   3  -1   0  125.89    3.83
   3  -1   0  122.22    3.84
  -3  -1   0  132.63    3.83
  -3  -1   0  132.63    3.83
  -3  -1   0  128.82    3.83
  -3   1   0  129.25    3.85
  -3   1   0  126.40    3.83
  -3   1   0  126.40    3.83
  -3   1   0  129.44    3.83
  -3   1   0  130.00    3.83
  -3   1   0  130.00    3.83
  -3   1   0  131.78    3.83
  -3   1   0  129.52    3.84
  -3   1   0  129.52    3.84
  -3   1   0  129.44    3.83
  -3   1   0  129.25    3.85
  -3   1   0  131.78    3.83
  -4  -1   0    5.03    0.31
   4  -1   0    5.69    0.36
  -4  -1   0    5.03    0.31
  -4  -1   0    4.47    0.34
  -4  -1   0    4.47    0.34
  -4  -1   0    4.51    0.34
  -4  -1   0    4.51    0.34
   4  -1   0    5.69    0.36
  -4   1   0    5.05    0.33
  -4   1   0    3.80    0.34
   4   1   0    4.99    0.34
   4   1   0    4.99    0.34
  -4   1   0    4.88    0.35
  -4   1   0    5.05    0.33
  -4   1   0    3.80    0.34
  -4   1   0    4.88    0.35
  -5  -1   0    1.93    0.28
  -5  -1   0    1.93    0.28
  -5  -1   0    2.12    0.33
  -5  -1   0    2.24    0.32
  -5  -1   0    2.12    0.33
  -5  -1   0    2.24    0.32
  -5   1   0    2.65    0.39
   5   1   0    2.09    0.34
   5   1   0    2.09    0.34
  -5   1   0    2.65    0.39
  -6  -1   0   11.86    0.64
  -6  -1   0   12.92    0.69
  -6  -1   0   12.92    0.69
  -6  -1   0   11.77    0.69
  -6  -1   0   11.86    0.64
  -6  -1   0   11.77    0.69
  -6   1   0    8.88    0.69
  -6   1   0    8.88    0.69
   1  -2   0  275.33    8.30
  -1  -2   0  309.01    8.60
   1  -2   0  295.27    8.30
  -1  -2   0  241.62    8.29
   1  -2   0  275.33    8.30
   1  -2   0  286.92    8.29
   1  -2   0  286.92    8.29
  -1  -2   0  309.09    8.60
   1  -2   0  295.27    8.30
  -1  -2   0  294.99    8.29
  -1  -2   0  294.99    8.29
  -1  -2   0  241.62    8.29
  -1  -2   0  277.22    8.29
  -1  -2   0  280.13    8.29
  -1  -2   0  280.13    8.29
  -1  -2   0  277.22    8.29
  -1   2   0  287.92    8.29
  -1   2   0  289.45    8.29
   1   2   0  264.46    8.28
   1   2   0  298.92    8.59
  -1   2   0  281.00    8.30
   1   2   0  284.10    8.29
  -1   2   0  287.92    8.29
  -1   2   0  283.12    8.30
   1   2   0  298.82    8.59
   1   2   0  284.10    8.29
  -1   2   0  289.45    8.29
  -1   2   0  281.00    8.30
  -1   2   0  283.12    8.30
   1   2   0  264.46    8.28
  -2  -2   0    0.82    0.11
  -2  -2   0    0.75    0.12
  -2  -2   0    0.75    0.12
  -2  -2   0    0.60    0.57
   2  -2   0    0.98    0.13
  -2  -2   0    0.64    0.13
  -2  -2   0    0.82    0.11
  -2  -2   0    0.64    0.13
   2  -2   0    0.66    0.13
  -2  -2   0    0.73    0.11
   2  -2   0    0.51    0.13
   2  -2   0    0.98    0.13
   2  -2   0    0.66    0.13
  -2  -2   0    0.59    0.57
  -2  -2   0    0.46    0.12
  -2  -2   0    0.73    0.11
   2  -2   0    0.51    0.13
  -2  -2   0    0.46    0.12
  -2   2   0    0.59    0.13
  -2   2   0    0.55    0.13
   2   2   0    0.45    0.13
  -2   2   0    0.72    0.13
  -2   2   0    0.59    0.13
   2   2   0    0.66    0.12
   2   2   0    0.94    0.52
  -2   2   0    0.74    0.12
   2   2   0    0.45    0.13
  -2   2   0    0.74    0.12
  -2   2   0    0.82    0.13
   2   2   0    0.94    0.52
  -2   2   0    0.72    0.13
  -2   2   0    0.82    0.13
  -2   2   0    0.55    0.13
   2   2   0    0.66    0.12
  -3  -2   0    4.90    0.28
   3  -2   0    5.48    0.29
   3  -2   0    5.78    0.31
   3  -2   0    5.78    0.31
  -3  -2   0    4.90    0.28
   3  -2   0    5.48    0.29
  -3   2   0    5.27    0.31
  -3   2   0    6.13    0.30
  -3   2   0    5.11    0.28
  -3   2   0    5.11    0.28
  -3   2   0    5.27    0.31
  -3   2   0    6.13    0.30
  -4  -2   0   21.48    0.77
  -4  -2   0   21.23    0.80
  -4  -2   0   21.23    0.80
  -4  -2   0   21.16    0.80
  -4  -2   0   21.34    0.78
  -4  -2   0   21.16    0.80
  -4  -2   0   21.34    0.78
  -4  -2   0   21.48    0.77
  -4   2   0   24.57    0.81
  -4   2   0   24.09    0.81
   4   2   0   20.64    0.79
  -4   2   0   24.41    0.83
  -4   2   0   24.41    0.83
  -4   2   0   24.57    0.81
   4   2   0   20.64    0.79
  -4   2   0   24.09    0.81
  -5  -2   0   27.32    0.99
  -5  -2   0   25.91    0.99
  -5  -2   0   25.92    0.95
  -5  -2   0   25.91    0.99
  -5  -2   0   25.92    0.95
  -5  -2   0   27.32    0.99
  -5   2   0   28.65    0.99
  -5   2   0   28.65    0.99
   5   2   0   26.05    1.00
  -5   2   0   27.97    1.03
  -5   2   0   27.25    1.01
  -5   2   0   27.97    1.03
   5   2   0   26.05    1.00
  -5   2   0   27.25    1.01
  -6  -2   0   50.88    1.82
  -6  -2   0   56.75    1.84
  -6  -2   0   56.75    1.84
  -6  -2   0   50.88    1.82
  -6   2   0   53.68    1.92
  -6   2   0   53.68    1.92
   1  -3   0  198.27    5.91
  -1  -3   0  174.75    5.90
   1  -3   0  209.75    6.12
   1  -3   0  205.69    5.90
  -1  -3   0  206.50    5.90
  -1  -3   0  209.07    6.31
   1  -3   0  207.31    5.90
   1  -3   0  209.83    6.11
   1  -3   0  195.54    5.91
   1  -3   0  207.31    5.90
   1  -3   0  198.27    5.91
   1  -3   0  205.69    5.90
  -1  -3   0  174.75    5.90
  -1  -3   0  209.09    6.31
   1  -3   0  195.54    5.91
  -1  -3   0  206.50    5.90
  -1   3   0  204.72    5.90
  -1   3   0  204.72    5.90
   1   3   0  201.97    5.89
   1   3   0  202.68    6.29
   1   3   0  201.97    5.89
  -1   3   0  198.19    5.91
   1   3   0  202.68    6.29
  -1   3   0  198.67    5.91
  -1   3   0  202.19    5.90
  -1   3   0  198.19    5.91
   1   3   0  195.38    5.89
  -1   3   0  202.19    5.90
  -1   3   0  198.67    5.91
  -1   3   0  207.08    6.12
  -1   3   0  207.02    6.12
   1   3   0  195.38    5.89
  -2  -3   0   14.40    0.48
  -2  -3   0   14.09    0.49
  -2  -3   0   14.09    0.49
   2  -3   0   14.43    0.51
  -2  -3   0   14.00    0.46
  -2  -3   0   14.46    0.46
  -2  -3   0   13.41    1.17
   2  -3   0   14.43    0.51
  -2  -3   0   14.40    0.49
  -2  -3   0   13.40    1.17
  -2  -3   0   14.46    0.46
   2  -3   0   14.85    0.50
   2  -3   0   14.85    0.50
   2  -3   0   14.27    0.50
  -2  -3   0   14.40    0.48
   2  -3   0   14.27    0.50
  -2  -3   0   14.00    0.46
  -2  -3   0   14.40    0.49
   2   3   0   14.13    1.13
  -2   3   0   14.45    0.50
  -2   3   0   14.45    0.50
   2   3   0   13.86    0.48
  -2   3   0   14.45    0.51
  -2   3   0   14.52    0.49
   2   3   0   13.86    0.48
   2   3   0   14.17    0.50
  -2   3   0   14.52    0.49
  -2   3   0   14.40    0.51
   2   3   0   14.18    1.13
   2   3   0   14.17    0.50
  -2   3   0   14.45    0.51
  -2   3   0   14.40    0.51
  -3  -3   0  130.24    3.85
   3  -3   0  130.14    3.86
   3  -3   0  130.14    3.86
  -3  -3   0  130.24    3.85
  -3  -3   0  126.93    3.84
   3  -3   0  128.10    3.87
   3  -3   0  127.80    3.85
  -3  -3   0  126.93    3.84
  -3  -3   0  128.16    3.82
   3  -3   0  128.10    3.87
   3  -3   0  127.80    3.85
  -3  -3   0  131.30    3.84
  -3  -3   0  131.30    3.84
  -3  -3   0  130.40    3.82
  -3  -3   0  130.40    3.82
  -3  -3   0  128.16    3.82
  -3   3   0  129.56    3.87
  -3   3   0  125.08    3.85
  -3   3   0  124.48    3.86
   3   3   0  128.85    3.85
  -3   3   0  131.51    3.86
   3   3   0  128.85    3.85
  -3   3   0  134.06    3.86
  -3   3   0  128.07    3.85
  -3   3   0  125.08    3.85
  -3   3   0  129.56    3.87
  -3   3   0  128.07    3.85
  -3   3   0  124.48    3.86
  -3   3   0  131.51    3.86
  -3   3   0  134.06    3.86
  -4  -3   0   75.89    2.35
   4  -3   0   77.00    2.40
  -4  -3   0   76.51    2.34
   4  -3   0   77.00    2.40
   4  -3   0   77.34    2.38
  -4  -3   0   76.51    2.34
   4  -3   0   76.14    2.38
  -4  -3   0   76.92    2.37
   4  -3   0   76.14    2.38
  -4  -3   0   75.89    2.35
  -4  -3   0   76.92    2.37
   4  -3   0   77.34    2.38
  -4   3   0   78.74    2.39
   4   3   0   74.20    2.37
  -4   3   0   78.35    2.38
   4   3   0   74.20    2.37
  -4   3   0   79.74    2.41
  -4   3   0   79.74    2.41
  -4   3   0   78.35    2.38
  -4   3   0   78.74    2.39
  -5  -3   0   25.86    0.99
  -5  -3   0   26.30    0.93
  -5  -3   0   26.89    0.98
  -5  -3   0   25.86    0.99
  -5  -3   0   26.89    0.98
  -5  -3   0   26.30    0.93
  -5   3   0   28.47    1.03
  -5   3   0   27.40    0.99
  -5   3   0   26.46    1.00
   5   3   0   25.17    0.98
  -5   3   0   28.47    1.03
  -5   3   0   26.46    1.00
  -5   3   0   27.40    0.99
   5   3   0   25.17    0.98
  -6  -3   0    7.94    0.58
  -6  -3   0    7.94    0.58
  -6   3   0    6.38    0.58
  -6   3   0    6.38    0.58
  -6   3   0    6.49    0.61
  -6   3   0    6.49    0.61
  -6   3   0    6.81    0.68
  -6   3   0    6.81    0.68
   0  -4   0    4.43    0.19
   0  -4   0    4.43    0.19
   0   4   0    4.70    0.65
   0   4   0    4.27    0.16
   0   4   0    4.26    0.18
   0   4   0    4.57    0.18
   0   4   0    4.26    0.18
   0   4   0    4.70    0.65
   0   4   0    4.27    0.16
   0   4   0    4.57    0.18
   1  -4   0  119.43    3.36
   1  -4   0  113.69    3.37
   1  -4   0  113.75    3.36
   1  -4   0  112.02    3.67
   1  -4   0  113.75    3.36
  -1  -4   0   99.38    3.38
  -1  -4   0   99.38    3.38
   1  -4   0  119.43    3.36
   1  -4   0  113.69    3.37
  -1  -4   0  114.00    3.87
  -1  -4   0  118.69    3.36
  -1  -4   0  118.69    3.36
   1  -4   0  112.07    3.67
  -1  -4   0  114.00    3.87
  -1   4   0  115.68    3.36
  -1   4   0  114.77    3.71
  -1   4   0  115.78    3.37
  -1   4   0  116.12    3.36
  -1   4   0  115.78    3.37
   1   4   0  109.44    3.35
   1   4   0  115.52    3.36
   1   4   0  109.44    3.35
  -1   4   0  115.68    3.36
  -1   4   0  116.12    3.36
   1   4   0  115.52    3.36
  -1   4   0  116.60    3.37
  -1   4   0  114.78    3.70
  -1   4   0  116.60    3.37
  -2  -4   0   18.65    1.36
   2  -4   0   18.61    0.61
  -2  -4   0   17.67    0.55
  -2  -4   0   18.67    0.59
  -2  -4   0   18.67    0.59
   2  -4   0   18.14    0.60
   2  -4   0   18.07    0.60
  -2  -4   0   16.91    0.57
   2  -4   0   18.07    0.60
  -2  -4   0   18.64    1.36
   2  -4   0   18.61    0.61
  -2  -4   0   17.67    0.55
   2  -4   0   18.14    0.60
  -2  -4   0   16.91    0.57
  -2   4   0   17.25    0.59
   2   4   0   15.60    1.30
  -2   4   0   17.37    0.61
   2   4   0   15.69    1.31
  -2   4   0   17.25    0.59
  -2   4   0   17.92    0.60
  -2   4   0   18.13    0.62
  -2   4   0   17.92    0.60
   2   4   0   17.88    0.59
  -2   4   0   17.37    0.61
  -2   4   0   18.13    0.62
   2   4   0   16.57    0.58
   2   4   0   17.88    0.59
   2   4   0   16.57    0.58
  -3  -4   0   51.92    1.54
  -3  -4   0   51.77    1.54
  -3  -4   0   52.28    1.56
  -3  -4   0   52.61    2.48
  -3  -4   0   52.23    1.57
   3  -4   0   54.42    1.60
   3  -4   0   54.42    1.60
  -3  -4   0   52.71    2.49
   3  -4   0   52.35    1.59
  -3  -4   0   49.80    1.58
  -3  -4   0   49.80    1.58
  -3  -4   0   52.23    1.57
   3  -4   0   52.70    1.58
  -3  -4   0   51.77    1.54
   3  -4   0   52.70    1.58
   3  -4   0   52.35    1.59
  -3  -4   0   52.28    1.56
  -3  -4   0   51.92    1.54
  -3   4   0   47.16    1.58
  -3   4   0   47.16    1.58
  -3   4   0   51.56    1.60
  -3   4   0   51.56    1.60
  -3   4   0   50.90    1.58
   3   4   0   46.98    2.37
   3   4   0   49.86    1.57
   3   4   0   47.06    2.37
  -3   4   0   49.16    1.59
   3   4   0   48.35    1.58
  -3   4   0   49.16    1.59
  -3   4   0   48.02    1.60
  -3   4   0   50.90    1.58
  -3   4   0   48.02    1.60
   3   4   0   48.35    1.58
   3   4   0   49.86    1.57
  -4  -4   0   53.90    1.65
   4  -4   0   50.47    1.65
  -4  -4   0   51.61    1.61
   4  -4   0   51.27    1.66
   4  -4   0   50.47    1.65
  -4  -4   0   52.76    1.61
  -4  -4   0   53.30    1.71
  -4  -4   0   53.30    1.71
   4  -4   0   51.27    1.66
  -4  -4   0   52.76    1.61
  -4  -4   0   51.61    1.61
  -4  -4   0   53.90    1.65
  -4   4   0   51.49    1.66
  -4   4   0   48.96    1.67
  -4   4   0   51.49    1.66
  -4   4   0   48.96    1.67
   4   4   0   52.97    1.64
   4   4   0   52.97    1.64
  -4   4   0   51.63    1.66
  -4   4   0   51.63    1.66
  -5  -4   0   53.13    1.68
  -5  -4   0   54.35    1.75
  -5  -4   0   53.13    1.68
  -5  -4   0   53.85    1.73
  -5  -4   0   54.35    1.75
  -5  -4   0   53.85    1.73
  -5   4   0   54.16    1.76
   5   4   0   50.49    1.73
  -5   4   0   53.70    1.75
  -5   4   0   53.70    1.75
   5   4   0   50.49    1.73
  -5   4   0   52.65    1.78
  -5   4   0   54.16    1.76
  -5   4   0   52.65    1.78
  -6  -4   0   40.66    1.46
  -6  -4   0   40.66    1.46
  -6   4   0   41.18    1.48
   6   4   0   42.27    1.58
  -6   4   0   42.06    1.50
  -6   4   0   42.06    1.50
   6   4   0   42.27    1.58
  -6   4   0   41.18    1.48
  -6   4   0   40.57    1.54
  -6   4   0   40.57    1.54
   0  -5   0    0.08    0.08
   0  -5   0    0.22    0.08
   0  -5   0    0.22    0.08
   0  -5   0    0.16    0.06
   0  -5   0    0.80    0.47
   0  -5   0    0.08    0.08
   0  -5   0    0.16    0.06
   0  -5   0    0.80    0.47
   0   5   0    0.14    0.08
   0   5   0    0.15    0.11
   0   5   0    0.15    0.11
   0   5   0    0.30    0.48
   0   5   0    0.21    0.09
   0   5   0    0.21    0.09
   0   5   0    0.30    0.48
   0   5   0    0.14    0.08
   1  -5   0   49.46    1.94
   1  -5   0   49.42    1.93
   1  -5   0   51.95    1.48
  -1  -5   0   46.40    1.47
  -1  -5   0   51.11    1.48
  -1  -5   0   50.84    2.16
   1  -5   0   49.04    1.50
  -1  -5   0   51.11    1.48
   1  -5   0   51.95    1.48
  -1  -5   0   50.83    2.17
   1  -5   0   50.53    1.49
   1  -5   0   49.04    1.50
  -1  -5   0   46.40    1.47
   1  -5   0   50.53    1.49
   1   5   0   49.69    1.48
  -1   5   0   50.71    1.48
   1   5   0   45.03    1.47
   1   5   0   49.69    1.48
  -1   5   0   49.21    1.50
  -1   5   0   48.55    1.96
  -1   5   0   48.33    1.48
  -1   5   0   49.27    1.50
  -1   5   0   48.54    1.96
  -1   5   0   50.71    1.48
  -1   5   0   49.21    1.50
  -1   5   0   49.27    1.50
  -1   5   0   48.33    1.48
   1   5   0   45.03    1.47
   2  -5   0  147.09    4.21
  -2  -5   0  142.40    4.94
  -2  -5   0  146.57    4.20
  -2  -5   0  139.57    4.19
   2  -5   0  138.19    4.24
  -2  -5   0  139.57    4.19
  -2  -5   0  146.57    4.20
  -2  -5   0  142.39    4.94
   2  -5   0  138.19    4.24
   2  -5   0  147.09    4.21
  -2   5   0  139.97    4.21
   2   5   0  137.15    4.91
   2   5   0  140.13    4.20
  -2   5   0  142.39    4.22
   2   5   0  137.13    4.91
  -2   5   0  143.97    4.23
  -2   5   0  142.39    4.22
   2   5   0  142.78    4.21
   2   5   0  140.13    4.20
  -2   5   0  143.97    4.23
  -2   5   0  139.97    4.21
   2   5   0  142.78    4.21
  -2   5   0  144.97    4.23
  -2   5   0  144.97    4.23
   3  -5   0  199.03    5.76
  -3  -5   0  193.81    5.71
  -3  -5   0  191.93    5.75
  -3  -5   0  196.67    5.75
  -3  -5   0  191.25    6.59
   3  -5   0  199.03    5.76
  -3  -5   0  190.38    6.60
  -3  -5   0  196.67    5.75
  -3  -5   0  190.48    5.73
   3  -5   0  198.58    5.77
  -3  -5   0  190.48    5.73
   3  -5   0  198.58    5.77
  -3  -5   0  196.41    5.71
  -3  -5   0  193.81    5.71
  -3  -5   0  196.41    5.71
  -3  -5   0  191.93    5.75
  -3   5   0  195.19    5.77
  -3   5   0  191.95    5.76
   3   5   0  186.27    6.54
  -3   5   0  191.63    5.78
   3   5   0  195.22    5.74
   3   5   0  198.92    5.76
  -3   5   0  195.19    5.77
   3   5   0  185.87    6.54
   3   5   0  195.22    5.74
  -3   5   0  191.95    5.76
  -3   5   0  191.63    5.78
   3   5   0  198.92    5.76
   4  -5   0   24.87    0.91
  -4  -5   0   25.41    0.86
   4  -5   0   24.87    0.91
  -4  -5   0   25.41    0.86
   4  -5   0   25.49    0.92
  -4  -5   0   25.09    0.90
  -4  -5   0   27.15    0.90
   4  -5   0   25.49    0.92
  -4  -5   0   25.09    0.90
  -4  -5   0   27.15    0.90
  -4  -5   0   26.21    0.86
  -4  -5   0   26.21    0.86
   4   5   0   26.28    0.90
   4   5   0   26.28    0.90
  -4   5   0   26.43    0.92
  -4   5   0   26.43    0.92
  -4   5   0   25.82    0.91
  -4   5   0   25.38    0.94
  -4   5   0   25.38    0.94
  -4   5   0   25.82    0.91
  -5  -5   0   18.04    0.69
  -5  -5   0   20.69    0.77
  -5  -5   0   20.69    0.77
  -5  -5   0   18.04    0.69
  -5  -5   0   19.03    0.76
  -5  -5   0   19.03    0.76
  -5   5   0   18.04    0.78
  -5   5   0   16.67    0.78
  -5   5   0   19.04    0.82
  -5   5   0   16.67    0.78
   5   5   0   19.01    0.77
   5   5   0   19.01    0.77
  -5   5   0   19.04    0.82
  -5   5   0   18.04    0.78
  -6   5   0    2.14    0.44
  -6   5   0    2.14    0.44
  -6   5   0    2.43    0.44
  -6   5   0    2.43    0.44
   0  -6   0   23.50    0.70
   0  -6   0   23.50    0.70
   0  -6   0   22.78    1.35
   0  -6   0   22.85    0.71
   0  -6   0   21.26    0.69
   0  -6   0   21.26    0.69
   0  -6   0   22.77    1.35
   0  -6   0   22.85    0.71
   0   6   0   22.02    0.69
   0   6   0   20.92    1.37
   0   6   0   20.91    1.36
   0   6   0   22.02    0.69
   0   6   0   23.59    0.70
   0   6   0   23.59    0.70
   0   6   0   22.43    0.71
   0   6   0   22.43    0.71
  -1  -6   0  931.23   26.60
   1  -6   0  939.64   27.07
   1  -6   0  930.73   26.61
  -1  -6   0  950.88   27.30
   1  -6   0  891.02   26.62
   1  -6   0  913.99   26.66
  -1  -6   0  875.28   26.60
  -1  -6   0  875.28   26.60
   1  -6   0  913.99   26.66
   1  -6   0  940.10   27.07
  -1  -6   0  950.77   27.30
   1  -6   0  930.73   26.61
   1  -6   0  891.02   26.62
  -1  -6   0  931.23   26.60
  -1   6   0  891.54   26.57
  -1   6   0  939.17   27.09
  -1   6   0  879.32   26.57
  -1   6   0  879.32   26.57
  -1   6   0  914.13   26.60
  -1   6   0  914.13   26.60
   1   6   0  906.70   26.57
   1   6   0  866.48   26.59
  -1   6   0  891.54   26.57
  -1   6   0  889.40   26.65
   1   6   0  866.48   26.59
  -1   6   0  938.73   27.10
   1   6   0  906.70   26.57
  -1   6   0  889.40   26.65
  -2  -6   0  118.06    3.42
   2  -6   0  118.79    3.43
   2  -6   0  118.79    3.43
  -2  -6   0  110.94    3.40
   2  -6   0  116.33    3.87
   2  -6   0  116.37    3.86
   2  -6   0  113.74    3.44
  -2  -6   0  118.06    3.42
  -2  -6   0  115.66    4.28
   2  -6   0  113.74    3.44
  -2  -6   0  115.71    4.27
  -2  -6   0  110.94    3.40
  -2   6   0  115.21    3.42
   2   6   0  112.95    4.28
  -2   6   0  113.93    3.43
  -2   6   0  113.93    3.43
   2   6   0  116.06    3.42
   2   6   0  113.06    4.29
  -2   6   0  117.26    3.45
   2   6   0  116.06    3.42
   2   6   0  111.83    3.41
  -2   6   0  115.21    3.42
   2   6   0  111.83    3.41
  -2   6   0  114.88    3.91
  -2   6   0  117.26    3.45
  -2   6   0  114.92    3.90
  -3  -6   0    7.11    1.42
   3  -6   0    5.63    0.33
  -3  -6   0    7.10    1.43
  -3  -6   0    6.28    0.35
   3  -6   0    5.80    0.33
   3  -6   0    5.63    0.33
  -3  -6   0    6.27    0.32
   3  -6   0    5.80    0.33
  -3  -6   0    6.27    0.32
  -3  -6   0    6.28    0.35
   3   6   0    7.30    1.33
  -3   6   0    5.81    0.33
   3   6   0    7.25    1.33
  -3   6   0    4.97    0.34
  -3   6   0    4.97    0.34
   3   6   0    7.06    0.33
  -3   6   0    5.81    0.33
   3   6   0    7.06    0.33
  -4  -6   0   19.44    0.68
  -4  -6   0   18.82    0.72
  -4  -6   0   18.82    0.72
   4  -6   0   19.79    0.75
  -4  -6   0   18.56    0.67
  -4  -6   0   18.56    0.67
  -4  -6   0   19.21    0.71
  -4  -6   0   19.21    0.71
   4  -6   0   19.47    0.74
  -4  -6   0   19.44    0.68
   4  -6   0   19.79    0.75
   4  -6   0   19.47    0.74
   4   6   0   23.11    2.41
  -4   6   0   19.44    0.74
  -4   6   0   19.49    0.74
   4   6   0   18.65    0.71
   4   6   0   18.65    0.71
  -4   6   0   19.49    0.74
  -4   6   0   19.44    0.74
  -4   6   0   20.29    0.77
  -4   6   0   20.29    0.77
   4   6   0   23.03    2.41
  -5  -6   0   45.93    1.50
  -5  -6   0   47.99    1.58
  -5  -6   0   44.70    1.56
  -5  -6   0   44.70    1.56
   5  -6   0   47.48    1.59
  -5  -6   0   45.93    1.50
  -5  -6   0   47.99    1.58
   5  -6   0   47.48    1.59
  -5   6   0   50.08    1.65
  -5   6   0   48.43    1.60
  -5   6   0   50.18    1.61
   5   6   0   45.05    1.56
   5   6   0   45.05    1.56
  -5   6   0   48.43    1.60
  -5   6   0   50.08    1.65
  -5   6   0   50.18    1.61
  -6  -6   0   21.51    1.04
  -6  -6   0   21.51    1.04
  -6   6   0   23.57    1.08
  -6   6   0   25.05    1.04
  -6   6   0   25.05    1.04
  -6   6   0   23.57    1.08
  -6   6   0   23.42    1.01
  -6   6   0   23.42    1.01
   0  -7   0    0.05    0.09
   0  -7   0    0.13    0.09
   0  -7   0   -0.47    0.55
   0  -7   0    0.12    0.08
   0  -7   0    0.13    0.09
   0  -7   0    0.12    0.08
   0  -7   0    0.05    0.09
   0  -7   0   -0.47    0.55
   0   7   0    1.24    0.70
   0   7   0    0.02    0.08
   0   7   0    0.08    0.11
   0   7   0    0.10    0.10
   0   7   0    0.08    0.11
   0   7   0    0.02    0.08
   0   7   0    1.24    0.70
   0   7   0    0.10    0.10
   1  -7   0  318.57    9.90
   1  -7   0  310.52    9.29
   1  -7   0  310.52    9.29
   1  -7   0  318.82    9.90
   1  -7   0  322.71    9.28
  -1  -7   0  323.99    9.27
  -1  -7   0  309.21    9.27
   1  -7   0  311.73    9.28
  -1  -7   0  323.99    9.27
  -1  -7   0  309.21    9.27
  -1  -7   0  323.04   10.44
  -1  -7   0  323.01   10.45
   1  -7   0  311.73    9.28
   1  -7   0  322.71    9.28
   1   7   0  320.70   10.11
  -1   7   0  315.02    9.28
   1   7   0  306.53    9.27
   1   7   0  321.80    9.27
   1   7   0  320.67   10.11
   1   7   0  306.53    9.27
  -1   7   0  325.18    9.95
  -1   7   0  312.22    9.29
  -1   7   0  308.50    9.28
  -1   7   0  312.22    9.29
  -1   7   0  308.50    9.28
   1   7   0  321.80    9.27
  -1   7   0  315.02    9.28
  -1   7   0  325.52    9.95
   2  -7   0  180.71    5.32
   2  -7   0  180.24    5.31
  -2  -7   0  186.19    5.29
   2  -7   0  180.71    5.32
   2  -7   0  167.70    5.33
   2  -7   0  167.70    5.33
  -2  -7   0  186.19    5.29
  -2  -7   0  180.60    6.26
   2  -7   0  183.20    5.85
  -2  -7   0  170.93    5.27
   2  -7   0  183.40    5.84
  -2  -7   0  180.73    6.25
   2  -7   0  180.24    5.31
  -2  -7   0  170.93    5.27
   2   7   0  177.08    6.26
  -2   7   0  175.51    5.29
  -2   7   0  182.09    5.32
  -2   7   0  182.09    5.32
   2   7   0  182.02    5.28
  -2   7   0  178.50    5.30
   2   7   0  182.02    5.28
   2   7   0  180.92    5.29
  -2   7   0  175.51    5.29
   2   7   0  177.05    6.26
  -2   7   0  182.86    5.89
  -2   7   0  179.01    5.32
   2   7   0  180.92    5.29
  -2   7   0  179.01    5.32
  -2   7   0  178.50    5.30
  -2   7   0  183.07    5.89
  -3  -7   0    1.58    0.21
  -3  -7   0    2.06    1.43
  -3  -7   0    2.07    1.42
  -3  -7   0    1.47    0.20
  -3  -7   0    1.47    0.20
  -3  -7   0    1.58    0.21
   3   7   0    3.44    1.32
  -3   7   0    2.21    0.26
   3   7   0    3.44    1.32
  -3   7   0    2.21    0.26
   3   7   0    1.15    0.19
   3   7   0    1.15    0.19
   4  -7   0   37.48    1.27
  -4  -7   0   39.27    2.93
  -4  -7   0   37.71    1.25
   4  -7   0   37.91    1.26
  -4  -7   0   35.99    1.22
  -4  -7   0   39.24    2.93
  -4  -7   0   37.71    1.25
   4  -7   0   37.48    1.27
  -4  -7   0   35.99    1.22
   4  -7   0   37.91    1.26
  -4   7   0   38.39    1.27
  -4   7   0   37.95    1.30
   4   7   0   36.08    2.96
   4   7   0   37.68    1.23
   4   7   0   36.02    2.95
  -4   7   0   37.95    1.30
  -4   7   0   38.39    1.27
   4   7   0   37.68    1.23
  -5  -7   0   39.32    1.32
   5  -7   0   37.12    1.34
   5  -7   0   37.12    1.34
  -5  -7   0   39.32    1.32
  -5   7   0   36.93    1.36
  -5   7   0   36.93    1.36
  -5   7   0   37.14    1.33
   5   7   0   38.28    1.30
  -5   7   0   38.42    1.33
  -5   7   0   38.42    1.33
   5   7   0   38.28    1.30
  -5   7   0   37.14    1.33
  -6  -7   0    2.18    0.47
  -6  -7   0    2.18    0.47
  -6   7   0    1.09    0.45
  -6   7   0    0.27    0.41
  -6   7   0    0.27    0.41
  -6   7   0    1.09    0.45
  -6   7   0    0.51    0.42
  -6   7   0    0.51    0.42
   0  -8   0  185.94    5.55
   0  -8   0  193.92    5.56
   0  -8   0  188.81    5.57
   0  -8   0  188.81    5.57
   0  -8   0  185.94    5.55
   0  -8   0  190.99    6.38
   0  -8   0  191.01    6.39
   0  -8   0  193.92    5.56
   0   8   0  191.16    5.56
   0   8   0  187.99    5.57
   0   8   0  184.56    5.55
   0   8   0  191.16    5.56
   0   8   0  188.80    6.43
   0   8   0  187.99    5.57
   0   8   0  184.56    5.55
   0   8   0  188.86    6.42
   1  -8   0  225.51    7.25
  -1  -8   0  220.64    7.45
   1  -8   0  219.13    6.54
   1  -8   0  231.92    6.53
  -1  -8   0  228.09    6.52
   1  -8   0  219.13    6.54
  -1  -8   0  219.68    6.52
   1  -8   0  231.92    6.53
   1  -8   0  218.76    6.53
   1  -8   0  225.45    7.26
  -1  -8   0  219.68    6.52
   1  -8   0  218.76    6.53
  -1  -8   0  220.66    7.46
  -1  -8   0  228.09    6.52
   1   8   0  219.73    7.47
  -1   8   0  217.67    6.52
  -1   8   0  221.62    7.32
  -1   8   0  222.97    6.53
  -1   8   0  224.10    6.55
  -1   8   0  224.10    6.55
   1   8   0  219.71    7.47
   1   8   0  226.07    6.52
  -1   8   0  221.75    7.32
   1   8   0  209.16    6.51
  -1   8   0  217.67    6.52
   1   8   0  209.16    6.51
   1   8   0  226.07    6.52
  -1   8   0  222.97    6.53
   2  -8   0  269.03    7.74
   2  -8   0  262.21    7.76
  -2  -8   0  261.50    8.79
  -2  -8   0  247.44    7.71
   2  -8   0  259.67    7.74
  -2  -8   0  261.57    8.78
   2  -8   0  269.03    7.74
  -2  -8   0  247.44    7.71
  -2  -8   0  257.98    7.76
   2  -8   0  259.67    7.74
  -2  -8   0  257.98    7.76
   2  -8   0  267.16    8.39
   2  -8   0  262.21    7.76
   2  -8   0  266.51    8.39
  -2   8   0  269.80    7.74
  -2   8   0  258.99    7.74
  -2   8   0  269.80    7.74
   2   8   0  256.21    8.79
  -2   8   0  265.71    7.76
  -2   8   0  260.62    7.76
  -2   8   0  265.71    7.76
   2   8   0  262.86    7.72
   2   8   0  269.12    7.73
   2   8   0  256.20    8.79
  -2   8   0  271.75    8.44
  -2   8   0  260.62    7.76
  -2   8   0  271.68    8.45
  -2   8   0  258.99    7.74
   2   8   0  269.12    7.73
   2   8   0  262.86    7.72
   3  -8   0   96.28    2.91
   3  -8   0   95.67    2.89
   3  -8   0   95.67    2.89
   3  -8   0   96.28    2.91
  -3  -8   0   94.54    4.24
  -3  -8   0   91.82    2.86
  -3  -8   0   94.35    2.88
  -3  -8   0   94.35    2.88
  -3  -8   0   94.57    4.23
  -3  -8   0   91.82    2.86
  -3   8   0   95.45    2.93
   3   8   0   94.98    2.87
  -3   8   0   95.45    2.93
  -3   8   0   95.82    2.91
   3   8   0   94.98    2.87
  -3   8   0   95.82    2.91
   3   8   0  106.86    3.04
   3   8   0   87.05    4.13
   3   8   0   87.43    4.14
   3   8   0  106.86    3.04
  -4  -8   0   35.47    1.22
  -4  -8   0   38.00    1.25
  -4  -8   0   35.47    1.22
   4  -8   0   38.07    1.27
  -4  -8   0   36.90    3.26
   4  -8   0   38.07    1.27
  -4  -8   0   36.81    3.27
  -4  -8   0   38.00    1.25
   4  -8   0   37.79    1.26
   4  -8   0   37.79    1.26
   4   8   0   37.09    1.23
  -4   8   0   39.06    1.31
   4   8   0   36.29    3.17
   4   8   0   37.09    1.23
  -4   8   0   37.66    1.27
  -4   8   0   39.06    1.31
   4   8   0   36.09    3.17
  -4   8   0   37.66    1.27
  -5  -8   0    3.37    0.43
   5  -8   0    2.88    0.45
   5  -8   0    2.88    0.45
  -5  -8   0    3.37    0.43
  -5   8   0    1.85    0.34
   5   8   0    3.26    0.42
  -5   8   0    3.07    0.46
   5   8   0    3.26    0.42
  -5   8   0    1.99    0.37
  -5   8   0    3.07    0.46
  -5   8   0    1.85    0.34
  -5   8   0    1.99    0.37
  -6  -8   0    1.51    0.46
  -6  -8   0    1.51    0.46
  -6   8   0    0.71    0.39
  -6   8   0    1.56    0.47
  -6   8   0    0.80    0.44
  -6   8   0    0.80    0.44
  -6   8   0    1.56    0.47
  -6   8   0    0.71    0.39
   0  -9   0    0.54    0.13
   0  -9   0   -0.68    0.72
   0  -9   0    0.59    0.12
   0  -9   0    0.54    0.13
   0  -9   0    0.59    0.12
   0  -9   0   -0.69    0.72
   0   9   0    0.70    0.88
   0   9   0    0.44    0.12
   0   9   0    0.44    0.12
   0   9   0    0.57    0.13
   0   9   0    0.57    0.13
   0   9   0    0.70    0.87
  -1  -9   0    0.11    0.12
  -1  -9   0    1.38    0.84
   1  -9   0    0.83    0.81
  -1  -9   0    1.38    0.84
   1  -9   0    0.37    0.13
  -1  -9   0    0.45    0.12
   1  -9   0    0.83    0.81
   1  -9   0    0.40    0.14
  -1  -9   0    0.11    0.12
   1  -9   0    0.37    0.13
   1  -9   0    0.40    0.14
  -1  -9   0    0.45    0.12
  -1   9   0    0.17    0.14
  -1   9   0    0.17    0.14
   1   9   0    0.92    1.03
   1   9   0    0.37    0.13
   1   9   0    0.26    0.13
  -1   9   0    0.31    0.95
  -1   9   0    0.19    0.12
  -1   9   0    0.38    0.13
  -1   9   0    0.38    0.13
   1   9   0    0.37    0.13
  -1   9   0    0.19    0.12
   1   9   0    0.92    1.03
   1   9   0    0.26    0.13
  -1   9   0    0.31    0.95
  -2  -9   0    3.28    0.24
  -2  -9   0    2.92    0.22
   2  -9   0    3.88    1.00
   2  -9   0    3.89    1.00
  -2  -9   0    3.28    0.24
   2  -9   0    3.48    0.30
  -2  -9   0    4.05    1.38
  -2  -9   0    4.05    1.37
   2  -9   0    3.48    0.30
  -2  -9   0    2.92    0.22
   2   9   0    4.17    1.42
  -2   9   0    3.94    0.29
  -2   9   0    3.24    0.30
  -2   9   0    3.44    0.28
  -2   9   0    2.53    0.25
   2   9   0    2.45    0.22
  -2   9   0    3.24    0.30
  -2   9   0    2.53    0.25
   2   9   0    4.18    1.42
  -2   9   0    3.94    0.29
  -2   9   0    5.04    1.41
  -2   9   0    5.04    1.42
   2   9   0    2.75    0.26
   2   9   0    2.75    0.26
   2   9   0    2.45    0.22
  -2   9   0    3.44    0.28
  -3  -9   0  107.00    3.29
  -3  -9   0  107.00    3.29
   3  -9   0  110.93    3.33
  -3  -9   0  113.79    3.32
  -3  -9   0  108.53    4.86
   3  -9   0  110.72    3.34
  -3  -9   0  108.47    4.86
   3  -9   0  110.93    3.33
   3  -9   0  110.72    3.34
  -3  -9   0  113.79    3.32
  -3   9   0  110.68    3.35
   3   9   0  107.47    4.75
  -3   9   0  109.64    3.36
   3   9   0  112.74    3.30
  -3   9   0  110.68    3.35
   3   9   0  112.74    3.30
  -3   9   0  109.64    3.36
   3   9   0  107.72    4.75
  -4  -9   0   61.08    3.90
  -4  -9   0   58.36    1.81
   4  -9   0   57.67    1.84
   4  -9   0   58.47    1.84
  -4  -9   0   53.80    1.79
  -4  -9   0   53.80    1.79
  -4  -9   0   61.17    3.89
   4  -9   0   57.67    1.84
  -4  -9   0   58.36    1.81
   4  -9   0   58.47    1.84
  -4   9   0   58.29    1.88
   4   9   0   56.61    3.79
   4   9   0   55.72    1.80
  -4   9   0   58.43    1.85
   4   9   0   55.72    1.80
  -4   9   0   58.29    1.88
   4   9   0   56.57    3.78
  -4   9   0   58.43    1.85
  -5  -9   0   15.65    0.71
   5  -9   0   15.77    0.74
  -5  -9   0   15.65    0.71
   5  -9   0   15.77    0.74
   5   9   0   16.12    3.00
  -5   9   0   16.42    0.75
   5   9   0   14.60    0.70
   5   9   0   14.60    0.70
  -5   9   0   16.31    0.79
  -5   9   0   16.42    0.75
   5   9   0   16.12    3.01
  -5   9   0   16.31    0.79
  -6  -9   0    2.65    0.50
  -6  -9   0    2.65    0.50
  -6   9   0    2.46    0.53
  -6   9   0    2.41    0.48
  -6   9   0    2.41    0.48
  -6   9   0    2.66    0.48
  -6   9   0    2.66    0.48
  -6   9   0    2.46    0.53
   0 -10   0  147.01    5.36
   0 -10   0  150.72    4.30
   0 -10   0  143.72    4.29
   0 -10   0  144.47    4.31
   0 -10   0  150.72    4.30
   0 -10   0  144.47    4.31
   0 -10   0  147.01    5.36
   0 -10   0  143.72    4.29
   0  10   0  146.60    4.31
   0  10   0  141.24    5.38
   0  10   0  146.11    4.29
   0  10   0  141.18    5.39
   0  10   0  142.81    4.30
   0  10   0  146.60    4.31
   0  10   0  142.81    4.30
   0  10   0  146.11    4.29
  -1 -10   0   43.48    2.51
   1 -10   0   42.34    1.31
  -1 -10   0   43.49    2.50
   1 -10   0   42.20    1.32
   1 -10   0   39.58    1.40
  -1 -10   0   41.80    1.29
   1 -10   0   40.58    2.26
   1 -10   0   40.52    2.26
   1 -10   0   42.20    1.32
   1 -10   0   39.58    1.40
  -1 -10   0   43.95    1.30
   1 -10   0   42.34    1.31
  -1 -10   0   43.95    1.30
  -1 -10   0   41.80    1.29
   1  10   0   42.64    1.30
   1  10   0   42.64    1.30
  -1  10   0   40.86    1.30
   1  10   0   42.32    1.30
   1  10   0   42.49    2.64
  -1  10   0   42.22    1.30
   1  10   0   42.32    1.30
  -1  10   0   40.86    1.30
   1  10   0   42.49    2.63
  -1  10   0   43.14    2.49
  -1  10   0   42.22    1.30
  -1  10   0   43.14    2.50
   2 -10   0  305.74    9.22
   2 -10   0  313.48    9.21
  -2 -10   0  320.37    9.21
   2 -10   0  313.48    9.21
  -2 -10   0  311.15   10.50
  -2 -10   0  320.37    9.21
   2 -10   0  315.08   10.08
   2 -10   0  319.42    9.27
   2 -10   0  316.42   10.09
  -2 -10   0  301.16    9.19
   2 -10   0  319.42    9.27
  -2 -10   0  311.22   10.49
  -2 -10   0  301.16    9.19
   2 -10   0  305.74    9.22
  -2  10   0  306.42    9.24
  -2  10   0  301.10    9.21
   2  10   0  316.13    9.21
  -2  10   0  341.36    9.30
  -2  10   0  306.42    9.24
   2  10   0  309.50    9.19
  -2  10   0  341.36    9.30
  -2  10   0  305.91   10.19
   2  10   0  316.13    9.21
  -2  10   0  305.76   10.18
  -2  10   0  301.10    9.21
   2  10   0  309.50    9.19
   3 -10   0   22.83    1.87
   3 -10   0   22.78    0.81
  -3 -10   0   23.55    0.79
  -3 -10   0   23.87    2.85
  -3 -10   0   21.61    0.76
  -3 -10   0   23.55    0.79
   3 -10   0   22.63    0.80
  -3 -10   0   21.61    0.76
   3 -10   0   22.63    0.80
   3 -10   0   22.98    1.89
   3 -10   0   22.78    0.81
  -3 -10   0   23.89    2.84
  -3  10   0   22.42    0.84
  -3  10   0   23.71    1.96
   3  10   0   22.73    2.63
   3  10   0   22.13    0.78
  -3  10   0   22.42    0.84
  -3  10   0   22.90    0.82
  -3  10   0   23.80    1.98
   3  10   0   22.42    2.60
   3  10   0   22.13    0.78
  -3  10   0   22.90    0.82
  -4 -10   0   63.41    2.14
   4 -10   0   70.75    2.20
  -4 -10   0   63.41    2.14
  -4 -10   0   70.45    2.17
   4 -10   0   70.06    2.20
   4 -10   0   70.06    2.20
  -4 -10   0   70.45    2.17
   4 -10   0   70.75    2.20
   4  10   0   72.07    4.29
   4  10   0   69.64    2.15
  -4  10   0   69.68    2.20
  -4  10   0   69.68    2.20
  -4  10   0   70.25    2.23
   4  10   0   69.64    2.15
  -4  10   0   70.25    2.23
   4  10   0   72.31    4.29
   5 -10   0    3.56    0.49
  -5 -10   0    5.43    0.47
   5 -10   0    4.17    0.50
   5 -10   0    4.17    0.50
  -5 -10   0    7.88    3.03
   5 -10   0    3.56    0.49
  -5 -10   0    5.43    0.47
  -5 -10   0    7.92    3.04
  -5  10   0    4.55    0.48
  -5  10   0    4.55    0.48
   5  10   0    5.46    0.45
  -5  10   0    4.58    0.49
   5  10   0    5.46    0.45
  -5  10   0    4.58    0.49
   5  10   0    9.19    3.07
   5  10   0    9.23    3.07
   6 -10   0    6.81    0.70
  -6 -10   0    4.71    0.63
  -6 -10   0    4.71    0.63
   6 -10   0    6.81    0.70
  -6  10   0    5.82    0.74
  -6  10   0    6.02    0.66
  -6  10   0    6.10    0.63
  -6  10   0    6.02    0.66
  -6  10   0    5.82    0.74
  -6  10   0    6.10    0.63
   0 -11   0    0.54    1.00
   0 -11   0    0.50    0.14
   0 -11   0    0.54    1.01
   0 -11   0    0.50    0.14
   0  11   0    0.31    0.11
   0  11   0    0.31    0.11
   0  11   0    0.53    0.14
   0  11   0    0.53    0.14
   0  11   0    0.57    0.16
   0  11   0    0.57    0.16
   0  11   0    0.70    1.20
   0  11   0    0.70    1.20
   1 -11   0  304.26    9.92
   1 -11   0  290.54    8.90
   1 -11   0  307.09    8.87
  -1 -11   0  277.75    8.95
  -1 -11   0  302.85    8.86
   1 -11   0  307.09    8.87
  -1 -11   0  302.85    8.86
   1 -11   0  304.09    9.93
  -1 -11   0  309.38   10.12
  -1 -11   0  277.75    8.95
   1 -11   0  302.03    8.88
  -1 -11   0  309.31   10.11
   1 -11   0  302.03    8.88
   1 -11   0  290.54    8.90
   1  11   0  305.23    8.86
   1  11   0  311.11    8.86
  -1  11   0  296.91    8.89
   1  11   0  301.48   10.15
  -1  11   0  288.69    8.86
  -1  11   0  314.75   10.06
  -1  11   0  309.88    8.87
  -1  11   0  309.88    8.87
   1  11   0  311.11    8.86
   1  11   0  305.23    8.86
  -1  11   0  288.69    8.86
  -1  11   0  296.91    8.89
  -1  11   0  314.54   10.06
   1  11   0  301.47   10.16
   2 -11   0  377.28   12.36
   2 -11   0  382.30   11.21
   2 -11   0  377.76   12.36
  -2 -11   0  368.50   11.18
   2 -11   0  382.30   11.21
   2 -11   0  382.59   11.22
  -2 -11   0  384.98   11.20
  -2 -11   0  384.98   11.20
  -2 -11   0  377.75   12.60
  -2 -11   0  377.81   12.59
   2 -11   0  382.59   11.22
  -2 -11   0  368.50   11.18
   2  11   0  380.73   11.20
  -2  11   0  387.16   12.28
   2  11   0  385.80   11.19
   2  11   0  380.73   11.20
  -2  11   0  383.99   11.25
   2  11   0  385.80   11.19
  -2  11   0  383.99   11.25
  -2  11   0  387.96   12.27
  -3 -11   0   38.19    3.44
  -3 -11   0   38.59    1.24
  -3 -11   0   38.59    1.24
   3 -11   0   40.15    1.29
   3 -11   0   36.39    2.41
   3 -11   0   40.09    1.27
   3 -11   0   40.09    1.27
  -3 -11   0   38.21    3.43
  -3 -11   0   41.15    1.26
  -3 -11   0   41.15    1.26
   3 -11   0   36.20    2.41
   3 -11   0   40.15    1.29
   3  11   0   36.59    1.32
  -3  11   0   40.05    1.29
  -3  11   0   40.05    1.29
   3  11   0   38.05    3.14
  -3  11   0   39.64    1.32
  -3  11   0   39.64    1.32
   3  11   0   36.59    1.32
  -3  11   0   37.88    2.60
  -3  11   0   37.85    2.60
   3  11   0   38.17    3.15
   4 -11   0   42.14    1.40
  -4 -11   0   39.82    3.93
  -4 -11   0   42.69    1.37
  -4 -11   0   42.69    1.37
   4 -11   0   41.68    1.41
  -4 -11   0   39.77    3.93
   4 -11   0   41.68    1.41
  -4 -11   0   39.02    1.34
  -4 -11   0   39.02    1.34
   4 -11   0   42.14    1.40
   4  11   0   39.83    3.78
   4  11   0   42.12    1.35
   4  11   0   42.12    1.35
  -4  11   0   41.92    1.44
  -4  11   0   41.92    1.44
  -4  11   0   42.47    1.42
   4  11   0   40.19    3.77
  -4  11   0   42.47    1.42
  -5 -11   0    3.46    0.47
   5 -11   0    3.60    0.52
  -5 -11   0    3.46    0.47
   5 -11   0    3.60    0.52
   5  11   0    4.44    0.71
  -5  11   0    4.03    0.48
  -5  11   0    3.51    0.55
   5  11   0    4.44    0.71
  -5  11   0    4.03    0.48
  -5  11   0    3.51    0.55
   6 -11   0   16.58    0.96
  -6 -11   0   18.63    0.88
   6 -11   0   16.58    0.96
  -6 -11   0   18.63    0.88
  -6  11   0   17.88    0.98
  -6  11   0   17.31    0.91
  -6  11   0   18.10    0.91
  -6  11   0   17.31    0.91
  -6  11   0   18.10    0.91
  -6  11   0   17.88    0.98
   0 -12   0   21.48    0.70
   0 -12   0   20.69    0.68
   0 -12   0   20.64    0.71
   0 -12   0   19.77    2.03
   0 -12   0   20.69    0.68
   0 -12   0   19.76    2.04
   0 -12   0   20.64    0.71
   0 -12   0   21.48    0.70
   0  12   0   20.99    0.70
   0  12   0   20.88    0.72
   0  12   0   20.88    0.72
   0  12   0   20.73    0.68
   0  12   0   20.73    0.68
   0  12   0   20.99    0.70
   0  12   0   23.49    2.33
   0  12   0   23.40    2.32
   1 -12   0   15.09    0.57
  -1 -12   0   14.58    0.54
   1 -12   0   16.10    0.54
  -1 -12   0   15.43    0.54
   1 -12   0   16.74    0.55
   1 -12   0   16.74    0.55
   1 -12   0   16.10    0.54
   1 -12   0   16.07    1.88
   1 -12   0   15.09    0.57
   1 -12   0   16.04    1.88
  -1 -12   0   19.64    2.04
  -1 -12   0   14.58    0.54
  -1 -12   0   15.43    0.54
  -1 -12   0   19.61    2.03
   1  12   0   14.52    0.54
  -1  12   0   14.21    1.93
   1  12   0   14.09    0.55
  -1  12   0   14.84    0.57
   1  12   0   14.52    0.54
  -1  12   0   14.72    0.54
   1  12   0   14.80    2.17
  -1  12   0   13.03    0.54
   1  12   0   14.85    2.16
  -1  12   0   14.20    1.92
  -1  12   0   14.72    0.54
   1  12   0   14.09    0.55
  -1  12   0   13.03    0.54
  -1  12   0   14.84    0.57
  -2 -12   0  324.07    9.43
  -2 -12   0  312.50    9.42
  -2 -12   0  322.14   12.92
   2 -12   0  324.73   10.70
  -2 -12   0  324.07    9.43
   2 -12   0  324.46   10.71
  -2 -12   0  321.96   12.94
   2 -12   0  320.80    9.45
  -2 -12   0  312.50    9.42
   2 -12   0  320.80    9.45
   2 -12   0  322.87    9.44
   2 -12   0  322.87    9.44
   2  12   0  312.08   11.84
   2  12   0  311.86   11.83
  -2  12   0  327.18    9.48
  -2  12   0  327.18    9.48
   2  12   0  323.52    9.42
   2  12   0  316.16    9.44
   2  12   0  323.52    9.42
  -2  12   0  317.49   10.63
  -2  12   0  317.96   10.64
   2  12   0  316.16    9.44
  -3 -12   0   42.84    3.70
  -3 -12   0   45.88    1.48
  -3 -12   0   49.17    1.51
  -3 -12   0   49.17    1.51
  -3 -12   0   45.88    1.48
   3 -12   0   45.19    2.78
   3 -12   0   48.84    1.53
  -3 -12   0   42.86    3.71
   3 -12   0   48.84    1.53
   3 -12   0   48.71    1.52
   3 -12   0   45.23    2.78
   3 -12   0   48.71    1.52
   3  12   0   39.48    3.49
  -3  12   0   48.03    1.53
  -3  12   0   49.27    1.56
  -3  12   0   45.73    2.99
  -3  12   0   49.27    1.56
   3  12   0   39.33    3.50
  -3  12   0   48.03    1.53
  -3  12   0   45.57    3.00
   4 -12   0   28.06    1.03
   4 -12   0   28.10    1.01
  -4 -12   0   29.04    1.00
  -4 -12   0   26.47    0.97
   4 -12   0   28.06    1.03
  -4 -12   0   29.04    1.00
  -4 -12   0   25.58    3.99
   4 -12   0   28.10    1.01
  -4 -12   0   26.47    0.97
  -4 -12   0   25.57    3.99
  -4  12   0   27.82    1.03
  -4  12   0   27.49    1.08
  -4  12   0   27.82    1.03
   4  12   0   23.68    3.73
  -4  12   0   27.49    1.08
   4  12   0   23.66    3.71
   4  12   0   28.60    0.96
   4  12   0   28.60    0.96
  -5 -12   0    0.71    0.34
   5 -12   0    1.49    0.38
  -5 -12   0    0.71    0.34
   5 -12   0    1.34    0.38
   5 -12   0    1.49    0.38
   5 -12   0    1.34    0.38
   5  12   0    0.94    0.33
  -5  12   0    1.09    0.41
  -5  12   0    1.26    0.36
   5  12   0    0.94    0.33
  -5  12   0    1.09    0.41
  -5  12   0    1.26    0.36
   6 -12   0    2.70    0.54
  -6 -12   0    2.94    0.62
   6 -12   0    2.70    0.54
  -6 -12   0    2.94    0.62
  -6  12   0    2.73    0.52
  -6  12   0    1.81    0.54
  -6  12   0    1.81    0.54
  -6  12   0    2.73    0.52
   0 -13   0    0.04    0.12
   0 -13   0   -0.14    1.20
   0 -13   0    0.04    0.12
   0 -13   0    0.06    0.14
   0 -13   0    0.35    0.15
   0 -13   0   -0.13    1.20
   0 -13   0    0.06    0.14
   0 -13   0    0.35    0.15
   0  13   0    0.23    0.14
   0  13   0    0.13    0.18
   0  13   0    1.73    1.40
   0  13   0    0.23    0.14
   0  13   0    0.40    0.16
   0  13   0    0.13    0.18
   0  13   0    1.73    1.40
   0  13   0    0.40    0.16
  -1 -13   0  115.76    3.38
   1 -13   0  113.28    3.38
  -1 -13   0  115.76    3.38
   1 -13   0  115.27    3.38
   1 -13   0  108.69    3.40
   1 -13   0  118.59    4.74
  -1 -13   0  113.63    3.37
  -1 -13   0  113.63    3.37
   1 -13   0  113.28    3.38
  -1 -13   0  118.22    4.90
  -1 -13   0  118.06    4.89
   1 -13   0  108.69    3.40
   1 -13   0  115.27    3.38
   1 -13   0  118.59    4.75
   1  13   0  111.48    3.38
   1  13   0  114.98    3.38
   1  13   0  109.55    5.03
  -1  13   0  102.99    3.37
  -1  13   0  112.78    3.41
   1  13   0  109.45    5.02
  -1  13   0  112.02    3.37
  -1  13   0  112.02    3.37
   1  13   0  111.48    3.38
  -1  13   0  114.03    4.95
  -1  13   0  112.78    3.41
  -1  13   0  114.00    4.94
  -1  13   0  102.99    3.37
   1  13   0  114.98    3.38
  -2 -13   0   29.58    0.96
  -2 -13   0   28.40    2.82
  -2 -13   0   28.19    0.95
  -2 -13   0   28.19    0.95
   2 -13   0   29.80    0.97
   2 -13   0   30.44    0.98
  -2 -13   0   28.41    2.81
   2 -13   0   29.80    0.97
  -2 -13   0   29.58    0.96
   2 -13   0   26.91    2.50
   2 -13   0   30.44    0.98
   2 -13   0   26.91    2.50
  -2  13   0   26.19    2.73
   2  13   0   29.67    0.96
  -2  13   0   26.23    2.74
   2  13   0   25.69    3.12
  -2  13   0   29.32    1.01
   2  13   0   29.67    0.96
   2  13   0   25.69    3.12
  -2  13   0   29.32    1.01
  -3 -13   0    7.31    0.39
   3 -13   0    7.30    1.66
   3 -13   0    6.99    0.41
  -3 -13   0    7.31    0.39
  -3 -13   0    6.15    0.38
  -3 -13   0    5.45    2.42
   3 -13   0    6.77    0.41
   3 -13   0    6.77    0.41
  -3 -13   0    6.15    0.38
  -3 -13   0    5.45    2.41
   3 -13   0    6.99    0.41
   3 -13   0    7.30    1.66
  -3  13   0    7.73    0.46
  -3  13   0    8.98    1.91
   3  13   0    6.71    0.37
  -3  13   0    8.99    1.90
   3  13   0    6.71    0.37
  -3  13   0    7.73    0.46
   3  13   0    7.78    2.21
  -3  13   0    7.26    0.43
  -3  13   0    7.26    0.43
   3  13   0    7.76    2.21
   4 -13   0    1.11    0.31
   4 -13   0    1.21    0.31
  -4 -13   0    7.05    3.02
   4 -13   0    1.21    0.31
  -4 -13   0    1.65    0.28
  -4 -13   0    1.65    0.28
   4 -13   0    1.11    0.31
  -4 -13   0    7.08    3.01
  -4  13   0    1.63    0.35
  -4  13   0    1.24    0.31
   4  13   0    1.43    0.26
  -4  13   0    1.24    0.31
   4  13   0   -0.73    2.59
   4  13   0    1.43    0.26
   4  13   0   -0.82    2.59
  -4  13   0    1.63    0.35
   5 -13   0   18.56    0.89
   5 -13   0   18.58    0.86
  -5 -13   0   18.41    0.82
  -5 -13   0   18.41    0.82
   5 -13   0   18.58    0.86
   5 -13   0   18.56    0.89
  -5  13   0   18.78    0.87
  -5  13   0   18.62    0.93
  -5  13   0   18.62    0.93
  -5  13   0   18.78    0.87
   5  13   0   19.96    1.00
   5  13   0   19.96    1.00
  -6 -13   0    7.18    0.79
   6 -13   0    8.33    0.75
   6 -13   0    8.33    0.75
  -6 -13   0    7.18    0.79
  -6  13   0    9.37    0.73
  -6  13   0    5.89    0.71
  -6  13   0    9.37    0.73
  -6  13   0    7.21    0.78
  -6  13   0    5.89    0.71
  -6  13   0    7.21    0.78
   0 -14   0   76.09    2.24
   0 -14   0   76.09    2.24
   0 -14   0   73.20    2.25
   0 -14   0   75.64    2.22
   0 -14   0   73.20    2.25
   0 -14   0   75.64    2.22
   0 -14   0   74.31    3.74
   0 -14   0   74.26    3.75
   0  14   0   71.91    3.98
   0  14   0   74.99    2.26
   0  14   0   73.55    2.22
   0  14   0   69.35    2.24
   0  14   0   73.55    2.22
   0  14   0   74.99    2.26
   0  14   0   69.35    2.24
   0  14   0   71.82    3.97
  -1 -14   0    0.98    0.18
  -1 -14   0    0.48    0.15
  -1 -14   0    0.60    1.42
   1 -14   0    0.54    1.31
  -1 -14   0    0.60    1.42
  -1 -14   0    0.98    0.18
  -1 -14   0    0.48    0.15
   1 -14   0    0.86    0.17
   1 -14   0    0.54    1.30
   1 -14   0    0.86    0.17
   1  14   0    1.34    1.64
   1  14   0    0.76    0.21
  -1  14   0    0.18    0.18
  -1  14   0    0.18    0.18
  -1  14   0   -0.15    1.74
   1  14   0    1.34    1.64
  -1  14   0    0.48    0.18
   1  14   0    0.76    0.21
  -1  14   0   -0.14    1.73
  -1  14   0    0.48    0.18
   2 -14   0    2.40    1.57
  -2 -14   0    1.64    0.21
  -2 -14   0   -0.54    1.63
   2 -14   0    1.66    0.23
   2 -14   0    1.66    0.23
   2 -14   0    2.39    1.56
   2 -14   0    1.59    0.22
   2 -14   0    1.59    0.22
  -2 -14   0    1.66    0.22
  -2 -14   0    1.66    0.22
  -2 -14   0    1.64    0.21
  -2 -14   0   -0.54    1.63
  -2  14   0    2.89    1.78
  -2  14   0    2.89    1.77
   2  14   0    0.93    2.02
  -2  14   0    1.41    0.24
   2  14   0    0.92    2.02
  -2  14   0    1.41    0.24
  -3 -14   0    4.63    0.37
   3 -14   0    5.65    0.39
   3 -14   0    6.98    1.76
   3 -14   0    5.65    0.39
  -3 -14   0    9.19    2.73
  -3 -14   0    4.63    0.37
  -3 -14   0    5.99    0.37
  -3 -14   0    9.18    2.72
   3 -14   0    6.25    0.40
   3 -14   0    6.25    0.40
  -3 -14   0    5.99    0.37
   3 -14   0    6.97    1.75
  -3  14   0    7.26    2.00
  -3  14   0    6.45    0.45
  -3  14   0    5.55    0.40
   3  14   0    6.37    0.37
   3  14   0    5.37    2.41
  -3  14   0    6.45    0.45
  -3  14   0    5.55    0.40
   3  14   0    5.40    2.40
   3  14   0    6.37    0.37
  -3  14   0    7.26    2.01
   4 -14   0   17.07    0.74
  -4 -14   0   17.10    0.73
  -4 -14   0   13.50    3.44
   4 -14   0   17.07    0.74
   4 -14   0   16.49    0.74
   4 -14   0   16.49    0.74
  -4 -14   0   17.10    0.73
  -4 -14   0   13.45    3.43
   4  14   0   17.25    0.68
  -4  14   0   17.53    0.76
  -4  14   0   16.61    0.80
   4  14   0   21.59    3.42
   4  14   0   17.25    0.68
  -4  14   0   16.61    0.80
  -4  14   0   17.53    0.76
   4  14   0   21.48    3.43
  -5 -14   0    1.73    0.38
   5 -14   0    1.75    0.42
   5 -14   0    1.75    0.42
   5 -14   0    1.89    0.43
   5 -14   0    1.89    0.43
  -5 -14   0    1.73    0.38
  -5  14   0    1.49    0.43
  -5  14   0    1.66    0.45
  -5  14   0    1.66    0.45
  -5  14   0    1.49    0.43
  -6 -14   0   11.84    0.78
   6 -14   0   10.70    0.83
   6 -14   0   10.70    0.83
  -6 -14   0   11.84    0.78
  -6  14   0   10.15    0.85
  -6  14   0    8.50    0.80
  -6  14   0   10.15    0.85
  -6  14   0   10.85    0.76
  -6  14   0   10.85    0.76
  -6  14   0    8.50    0.80
   0 -15   0    0.72    0.19
   0 -15   0    0.34    0.18
   0 -15   0    0.34    0.18
   0 -15   0    0.63    0.17
   0 -15   0    0.72    0.19
   0 -15   0    0.61    1.43
   0 -15   0    0.63    0.17
   0 -15   0    0.61    1.43
   0  15   0    2.00    1.81
   0  15   0    0.70    0.20
   0  15   0    0.33    0.16
   0  15   0    0.70    0.20
   0  15   0    1.99    1.82
   0  15   0    0.33    0.16
   1 -15   0    2.75    0.24
  -1 -15   0    2.16    0.27
   1 -15   0    2.72    1.56
   1 -15   0    2.60    0.24
  -1 -15   0    3.04    1.61
   1 -15   0    2.72    1.56
  -1 -15   0    2.36    0.24
   1 -15   0    2.60    0.24
  -1 -15   0    2.16    0.27
  -1 -15   0    2.36    0.24
   1 -15   0    2.75    0.24
  -1 -15   0    3.03    1.60
  -1  15   0    5.27    1.95
  -1  15   0    5.27    1.96
  -1  15   0    2.57    0.28
   1  15   0    2.15    0.28
  -1  15   0    2.57    0.28
   1  15   0    2.15    0.28
   1  15   0    2.49    1.87
   1  15   0    2.50    1.87
  -2 -15   0   19.98    0.73
  -2 -15   0   18.46    2.76
   2 -15   0   21.07    2.72
  -2 -15   0   18.50    2.77
   2 -15   0   20.39    0.75
   2 -15   0   21.31    0.75
  -2 -15   0   19.98    0.73
   2 -15   0   21.31    0.75
   2 -15   0   21.15    2.70
  -2 -15   0   20.88    0.73
   2 -15   0   20.39    0.75
  -2 -15   0   20.88    0.73
   2  15   0   21.16    0.74
  -2  15   0   23.36    3.01
   2  15   0   21.16    0.74
   2  15   0   21.76    3.42
  -2  15   0   20.22    0.79
   2  15   0   21.76    3.43
  -2  15   0   23.54    3.01
  -2  15   0   20.22    0.79
   3 -15   0    3.11    0.35
  -3 -15   0    2.71    0.34
  -3 -15   0    3.12    0.33
  -3 -15   0    2.71    0.34
  -3 -15   0    3.51    2.69
   3 -15   0    3.11    0.35
   3 -15   0    2.37    0.34
   3 -15   0    2.37    0.34
  -3 -15   0    3.12    0.33
  -3 -15   0    3.51    2.70
   3 -15   0    3.41    1.84
   3 -15   0    3.42    1.84
  -3  15   0    2.93    0.38
   3  15   0    2.87    0.32
   3  15   0   -0.40    2.44
  -3  15   0    3.06    2.01
  -3  15   0    2.82    0.36
  -3  15   0    2.82    0.36
   3  15   0    2.87    0.32
   3  15   0   -0.37    2.43
  -3  15   0    3.07    2.02
  -3  15   0    2.93    0.38
   4 -15   0    3.09    0.42
  -4 -15   0    3.00    0.37
  -4 -15   0    3.00    0.37
   4 -15   0    3.09    0.42
  -4  15   0    2.63    0.47
   4  15   0    3.62    4.11
   4  15   0    3.57    4.11
   4  15   0    3.53    0.38
   4  15   0    3.53    0.38
  -4  15   0    2.63    0.47
   5 -15   0   14.95    0.81
   5 -15   0   15.79    0.83
   5 -15   0   14.95    0.81
   5 -15   0   15.79    0.83
  -5  15   0   14.86    0.81
  -5  15   0   16.29    0.87
  -5  15   0   16.29    0.87
  -5  15   0   14.86    0.81
   0 -16   0   34.68    1.10
   0 -16   0   34.40    1.17
   0 -16   0   34.74    3.05
   0 -16   0   34.68    1.10
   0 -16   0   34.40    1.17
   0 -16   0   34.74    3.04
   0 -16   0   32.80    1.07
   0 -16   0   32.80    1.07
   0  16   0   33.58    1.11
   0  16   0   32.54    1.07
   0  16   0   32.12    3.58
   0  16   0   32.12    3.59
   0  16   0   32.54    1.07
   0  16   0   33.58    1.11
  -1 -16   0   40.40    1.32
  -1 -16   0   44.80    3.25
   1 -16   0   41.47    1.32
  -1 -16   0   40.40    1.32
   1 -16   0   41.73    1.32
   1 -16   0   41.47    1.32
  -1 -16   0   41.35    1.26
  -1 -16   0   41.35    1.32
   1 -16   0   41.73    1.32
   1 -16   0   43.37    3.70
  -1 -16   0   41.35    1.26
  -1 -16   0   41.35    1.32
  -1 -16   0   44.70    3.26
   1 -16   0   43.26    3.68
   1  16   0   45.00    3.84
  -1  16   0   39.27    1.35
  -1  16   0   38.41    3.71
   1  16   0   41.55    1.26
   1  16   0   45.02    3.85
   1  16   0   41.03    1.33
   1  16   0   41.03    1.33
  -1  16   0   39.27    1.35
  -1  16   0   38.43    3.71
   1  16   0   41.55    1.26
   2 -16   0   -2.67    1.79
   2 -16   0    0.07    0.19
  -2 -16   0   -0.13    0.21
   2 -16   0   -2.68    1.80
  -2 -16   0   -0.05    0.19
  -2 -16   0   -1.16    1.90
  -2 -16   0   -1.16    1.90
  -2 -16   0   -0.13    0.21
  -2 -16   0   -0.05    0.19
   2 -16   0    0.27    0.18
   2 -16   0    0.07    0.19
   2 -16   0    0.27    0.18
  -2  16   0    0.14    0.22
   2  16   0    0.03    0.20
   2  16   0    0.03    0.20
  -2  16   0    0.14    0.22
   2  16   0   -1.77    2.18
   2  16   0   -1.78    2.17
  -2  16   0    2.32    1.96
  -2  16   0    2.34    1.96
  -3 -16   0    2.65    0.38
   3 -16   0    2.44    0.36
   3 -16   0    2.44    0.36
  -3 -16   0   -1.31    2.65
   3 -16   0    2.72    0.36
  -3 -16   0    2.62    0.34
  -3 -16   0    2.65    0.38
   3 -16   0    2.72    0.36
   3 -16   0    2.29    1.98
  -3 -16   0    2.62    0.34
   3 -16   0    2.28    1.99
  -3 -16   0   -1.31    2.64
  -3  16   0    2.31    0.36
   3  16   0    2.56    0.32
  -3  16   0    2.63    0.39
  -3  16   0    2.63    0.39
   3  16   0    2.56    0.32
  -3  16   0    2.31    0.36
  -3  16   0    3.77    2.30
  -3  16   0    3.77    2.29
  -4 -16   0    6.77    0.49
   4 -16   0    6.12    0.51
   4 -16   0    6.38    0.52
   4 -16   0    6.12    0.51
   4 -16   0    6.38    0.52
  -4 -16   0    6.77    0.49
  -4  16   0    6.50    0.52
   4  16   0    6.21    0.45
  -4  16   0    6.52    0.76
  -4  16   0    6.50    0.52
  -4  16   0    6.52    0.76
   4  16   0    6.21    0.45
  -5 -16   0   11.10    0.75
   5 -16   0   11.39    0.74
   5 -16   0   11.39    0.74
  -5 -16   0   11.10    0.75
   5 -16   0   12.42    0.77
   5 -16   0   12.42    0.77
  -5  16   0   11.82    0.74
  -5  16   0   12.61    0.81
  -5  16   0   11.82    0.74
  -5  16   0   12.61    0.81
   0 -17   0    0.68    0.20
   0 -17   0    0.68    0.20
   0 -17   0    3.22    1.88
   0 -17   0    0.41    0.17
   0 -17   0    0.41    0.17
   0 -17   0    3.22    1.89
   0  17   0   -3.78    1.98
   0  17   0   -3.78    1.97
   0  17   0    0.68    0.21
   0  17   0    0.68    0.21
   0  17   0    0.26    0.18
   0  17   0    0.26    0.18
   1 -17   0   30.66    3.14
  -1 -17   0   24.66    0.91
  -1 -17   0   24.66    0.91
   1 -17   0   26.44    0.90
  -1 -17   0   25.86    0.84
   1 -17   0   26.44    0.90
   1 -17   0   26.52    0.89
   1 -17   0   26.52    0.89
  -1 -17   0   32.16    3.29
  -1 -17   0   25.86    0.84
   1 -17   0   30.82    3.13
  -1 -17   0   26.99    0.90
  -1 -17   0   26.99    0.90
  -1 -17   0   32.06    3.27
   1  17   0   25.31    0.84
   1  17   0   25.69    3.24
   1  17   0   25.31    0.84
   1  17   0   25.89    0.91
  -1  17   0   23.98    3.60
   1  17   0   25.73    3.26
  -1  17   0   23.88    3.62
  -1  17   0   26.46    0.94
  -1  17   0   26.46    0.94
   1  17   0   25.89    0.91
   2 -17   0   -1.28    1.94
   2 -17   0   -1.28    1.96
  -2 -17   0   -2.13    2.02
  -2 -17   0   -2.15    2.03
  -2  17   0    1.73    2.23
   2  17   0   -0.61    2.43
   2  17   0   -0.61    2.45
  -2  17   0    1.71    2.22
  -3 -17   0    5.30    0.40
   3 -17   0    5.04    0.43
  -3 -17   0    5.30    0.40
  -3 -17   0    4.69    0.42
   3 -17   0    4.66    2.18
   3 -17   0    4.86    0.42
  -3 -17   0    4.73    3.13
  -3 -17   0    4.73    3.14
   3 -17   0    5.04    0.43
   3 -17   0    4.64    2.17
   3 -17   0    4.86    0.42
  -3 -17   0    4.69    0.42
   3  17   0    5.27    0.38
   3  17   0    5.27    0.38
  -3  17   0    4.72    0.43
  -3  17   0    5.40    0.48
  -3  17   0    4.72    0.43
  -3  17   0    5.40    0.48
   4 -17   0    4.13    0.49
  -4 -17   0    4.20    0.46
  -4 -17   0    4.20    0.46
   4 -17   0    4.13    0.49
   4  17   0    4.62    0.44
  -4  17   0    4.79    0.55
  -4  17   0    4.79    0.55
  -4  17   0    4.50    0.50
  -4  17   0    4.50    0.50
   4  17   0    4.62    0.44
  -5 -17   0   37.52    1.40
   5 -17   0   37.51    1.42
   5 -17   0   37.84    1.45
  -5 -17   0   37.52    1.40
   5 -17   0   37.84    1.45
   5 -17   0   37.51    1.42
  -5  17   0   39.15    1.51
  -5  17   0   37.41    1.44
  -5  17   0   37.41    1.44
  -5  17   0   39.15    1.51
   0 -18   0  179.76    7.23
   0 -18   0  174.78    5.19
   0 -18   0  177.22    5.16
   0 -18   0  177.22    5.16
   0 -18   0  174.78    5.19
   0 -18   0  179.45    7.24
   0  18   0  172.71    7.69
   0  18   0  172.71    7.71
   0  18   0  174.10    5.20
   0  18   0  164.87    5.15
   0  18   0  174.10    5.20
   0  18   0  164.87    5.15
   1 -18   0    3.42    0.30
  -1 -18   0    2.45    0.24
   1 -18   0    4.72    2.16
  -1 -18   0    3.78    2.12
  -1 -18   0    2.47    0.30
   1 -18   0    2.70    0.29
   1 -18   0    2.70    0.29
  -1 -18   0    3.78    2.11
   1 -18   0    3.42    0.30
  -1 -18   0    2.47    0.30
  -1 -18   0    2.45    0.24
   1 -18   0    4.69    2.15
   1  18   0    2.71    0.34
   1  18   0    2.07    0.26
   1  18   0    5.04    2.65
  -1  18   0    4.36    2.54
   1  18   0    2.07    0.26
   1  18   0    2.71    0.34
  -1  18   0    3.01    0.35
  -1  18   0    4.37    2.55
  -1  18   0    3.01    0.35
   1  18   0    5.03    2.64
   2 -18   0    7.77    0.43
  -2 -18   0    8.23    0.44
  -2 -18   0    4.10    2.42
   2 -18   0   12.10    2.36
   2 -18   0    7.77    0.43
  -2 -18   0    4.10    2.43
   2 -18   0    7.65    0.44
   2 -18   0   12.14    2.38
   2 -18   0    7.65    0.44
  -2 -18   0    6.95    0.50
  -2 -18   0    8.23    0.44
  -2 -18   0    6.95    0.50
  -2  18   0    7.72    0.50
  -2  18   0    7.72    0.50
  -2  18   0   13.35    2.69
   2  18   0    8.05    0.45
   2  18   0    9.58    2.90
  -2  18   0   13.37    2.70
   2  18   0    8.05    0.45
   2  18   0    9.57    2.89
   3 -18   0   31.32    1.12
  -3 -18   0   29.91    1.08
  -3 -18   0   29.91    1.08
   3 -18   0   31.73    1.11
   3 -18   0   31.32    1.12
  -3 -18   0   30.51    6.53
   3 -18   0   28.39    3.66
  -3 -18   0   30.48    6.51
   3 -18   0   31.73    1.11
   3 -18   0   27.92    3.65
   3  18   0   29.58    5.29
  -3  18   0   31.04    1.18
  -3  18   0   31.46    1.13
  -3  18   0   31.04    1.18
   3  18   0   29.72    5.29
   3  18   0   30.82    1.06
  -3  18   0   31.46    1.13
   3  18   0   30.82    1.06
  -4 -18   0   21.51    0.86
  -4 -18   0   21.51    0.86
   4 -18   0   20.84    0.90
   4 -18   0   20.16    0.88
   4 -18   0   20.16    0.88
   4 -18   0   20.84    0.90
  -4  18   0   21.75    0.92
  -4  18   0   20.84    0.98
  -4  18   0   20.84    0.98
   4  18   0   20.61    0.82
  -4  18   0   21.75    0.92
   4  18   0   20.61    0.82
   5 -18   0    2.18    0.52
   5 -18   0    2.99    0.51
   5 -18   0    2.18    0.52
  -5 -18   0    2.75    0.53
  -5 -18   0    2.75    0.53
   5 -18   0    2.99    0.51
  -5  18   0    2.38    0.58
  -5  18   0    2.02    0.49
  -5  18   0    2.38    0.58
  -5  18   0    2.02    0.49
   0 -19   0    1.54    0.25
   0 -19   0    1.54    0.25
   0 -19   0    2.13    0.30
   0 -19   0    2.40    2.12
   0 -19   0    2.40    2.13
   0 -19   0    2.13    0.30
   0  19   0    1.07    0.25
   0  19   0    1.07    0.25
   0  19   0    2.39    0.36
   0  19   0    2.39    0.36
  -1 -19   0   50.34    1.59
   1 -19   0   48.88    1.59
   1 -19   0   56.00    4.22
  -1 -19   0   39.88    3.99
  -1 -19   0   50.34    1.59
   1 -19   0   56.09    4.20
   1 -19   0   51.01    1.59
   1 -19   0   51.01    1.59
  -1 -19   0   50.12    1.53
  -1 -19   0   50.12    1.53
   1 -19   0   48.88    1.59
  -1 -19   0   39.93    4.00
   1  19   0   46.57    4.72
   1  19   0   49.91    1.61
   1  19   0   48.09    1.53
   1  19   0   49.91    1.61
  -1  19   0   53.50    4.76
  -1  19   0   50.52    1.64
   1  19   0   46.62    4.72
  -1  19   0   53.44    4.76
  -1  19   0   50.52    1.64
   1  19   0   48.09    1.53
  -2 -19   0   42.71    4.25
  -2 -19   0   40.91    1.35
   2 -19   0   40.40    1.35
   2 -19   0   41.49    1.36
  -2 -19   0   42.72    4.26
   2 -19   0   43.09    4.03
   2 -19   0   42.43    3.99
   2 -19   0   40.40    1.35
   2 -19   0   41.49    1.36
  -2 -19   0   40.91    1.35
  -2  19   0   40.64    1.41
  -2  19   0   40.64    1.41
   2  19   0   41.40    1.35
  -2  19   0   33.57    4.31
   2  19   0   38.51    4.93
  -2  19   0   33.60    4.32
   2  19   0   41.40    1.35
   2  19   0   38.61    4.95
   3 -19   0   15.92    2.89
   3 -19   0   15.89    2.90
   3 -19   0    9.44    0.56
   3 -19   0    9.44    0.56
   3 -19   0    9.82    0.57
  -3 -19   0   12.82    3.31
  -3 -19   0   10.02    0.54
   3 -19   0    9.82    0.57
  -3 -19   0   12.83    3.30
  -3 -19   0   10.02    0.54
  -3  19   0   10.76    0.59
  -3  19   0   10.76    0.59
   3  19   0   10.13    0.52
   3  19   0    7.60    3.75
   3  19   0   10.13    0.52
  -3  19   0    9.28    0.63
   3  19   0    7.60    3.76
  -3  19   0    9.28    0.63
   4 -19   0    0.02    0.36
   4 -19   0    0.02    0.36
   4 -19   0    0.67    0.38
   4 -19   0    0.67    0.38
  -4 -19   0    0.70    0.34
  -4 -19   0    0.70    0.34
  -4  19   0    0.87    0.36
   4  19   0    0.50    0.31
  -4  19   0    0.37    0.42
   4  19   0    0.50    0.31
  -4  19   0    0.87    0.36
  -4  19   0    0.37    0.42
   5 -19   0   19.00    0.94
   5 -19   0   17.88    0.95
  -5 -19   0   18.91    0.91
   5 -19   0   19.00    0.94
  -5 -19   0   18.91    0.91
   5 -19   0   17.88    0.95
  -5  19   0   17.53    1.06
  -5  19   0   17.53    1.06
  -5  19   0   18.28    0.95
  -5  19   0   18.28    0.95
   0 -20   0   47.46    1.50
   0 -20   0   51.34    4.30
   0 -20   0   51.36    4.30
   0 -20   0   47.46    1.50
   0 -20   0   47.27    1.54
   0 -20   0   47.27    1.54
   0  20   0   47.49    1.57
   0  20   0   45.80    4.97
   0  20   0   47.49    1.57
   0  20   0   45.71    4.96
  -1 -20   0    2.95    0.33
  -1 -20   0    2.16    0.28
   1 -20   0    3.55    0.34
   1 -20   0    7.15    2.66
   1 -20   0    3.65    0.33
   1 -20   0    3.55    0.34
   1 -20   0    7.16    2.68
  -1 -20   0    2.16    0.28
  -1 -20   0    0.47    2.45
  -1 -20   0    0.46    2.46
   1 -20   0    3.65    0.33
  -1 -20   0    2.95    0.33
   1  20   0    2.79    0.40
   1  20   0    0.43    2.97
  -1  20   0   -1.31    2.72
   1  20   0    2.55    0.30
  -1  20   0    3.53    0.42
  -1  20   0    3.53    0.42
   1  20   0    2.55    0.30
   1  20   0    2.79    0.40
   1  20   0    0.44    2.98
  -1  20   0   -1.31    2.73
  -2 -20   0   22.70    0.84
   2 -20   0   22.89    0.86
   2 -20   0   22.10    0.86
   2 -20   0   22.10    0.86
   2 -20   0   22.89    0.86
  -2 -20   0   22.70    0.84
  -2 -20   0   28.98    4.16
   2 -20   0   18.73    3.10
   2 -20   0   18.70    3.08
  -2 -20   0   28.99    4.15
  -2  20   0   21.77    3.58
   2  20   0   20.58    3.93
  -2  20   0   22.71    0.93
   2  20   0   22.48    0.85
  -2  20   0   21.78    3.59
  -2  20   0   22.71    0.93
   2  20   0   22.48    0.85
   2  20   0   20.58    3.94
   3 -20   0    5.97    4.36
  -3 -20   0    4.13    0.44
   3 -20   0    2.66    0.43
  -3 -20   0    4.13    0.44
   3 -20   0    5.85    4.37
   3 -20   0    2.75    0.45
   3 -20   0    2.75    0.45
   3 -20   0    2.66    0.43
  -3  20   0    3.19    0.56
   3  20   0    3.35    0.41
   3  20   0    3.35    0.41
  -3  20   0    3.19    0.56
   4 -20   0    7.68    0.63
   4 -20   0    8.96    0.62
   4 -20   0    7.68    0.63
   4 -20   0    8.96    0.62
  -4  20   0    7.59    0.63
   4  20   0    8.77    0.57
  -4  20   0    7.59    0.63
  -4  20   0    9.91    0.72
  -4  20   0    9.91    0.72
   4  20   0    8.77    0.57
  -5 -20   0    1.55    0.47
   5 -20   0    0.79    0.49
   5 -20   0    0.77    0.50
  -5 -20   0    1.55    0.47
   5 -20   0    0.77    0.50
   5 -20   0    0.79    0.49
  -5  20   0    0.98    0.53
  -5  20   0    0.44    0.48
  -5  20   0    0.98    0.53
  -5  20   0    0.44    0.48
   0 -21   0    0.48    0.24
   0 -21   0    4.06    3.50
   0 -21   0    0.85    0.21
   0 -21   0    0.48    0.24
   0 -21   0    4.07    3.49
   0 -21   0    0.85    0.21
   0  21   0    0.86    0.30
   0  21   0    0.86    0.30
   0  21   0    0.77    3.27
   0  21   0    0.77    3.26
   1 -21   0   45.53    4.59
   1 -21   0   43.76    1.42
  -1 -21   0   43.32    1.44
  -1 -21   0   42.74    1.47
   1 -21   0   43.76    1.42
   1 -21   0   43.70    1.45
  -1 -21   0   42.74    1.47
   1 -21   0   45.41    4.59
  -1 -21   0   38.03    4.60
   1 -21   0   43.70    1.45
  -1 -21   0   38.15    4.61
  -1 -21   0   43.32    1.44
   1  21   0   43.06    1.37
   1  21   0   35.22    5.42
   1  21   0   44.96    1.47
  -1  21   0   50.10    5.17
  -1  21   0   46.35    1.51
  -1  21   0   50.27    5.20
   1  21   0   44.96    1.47
  -1  21   0   46.35    1.51
   1  21   0   35.23    5.43
   1  21   0   43.06    1.37
   2 -21   0   32.27    4.28
  -2 -21   0   33.42    1.17
   2 -21   0   33.48    1.17
   2 -21   0   33.62    1.17
   2 -21   0   33.62    1.17
   2 -21   0   33.48    1.17
  -2 -21   0   40.38    4.85
  -2 -21   0   40.51    4.84
   2 -21   0   31.94    4.25
  -2 -21   0   33.42    1.17
  -2  21   0   27.96    4.06
  -2  21   0   32.65    1.24
   2  21   0   35.51    4.59
   2  21   0   33.33    1.16
   2  21   0   33.33    1.16
   2  21   0   35.47    4.57
  -2  21   0   27.97    4.07
  -2  21   0   32.65    1.24
   3 -21   0    4.95    0.50
  -3 -21   0    5.99    0.48
   3 -21   0    4.95    0.50
  -3 -21   0    5.99    0.48
  -3  21   0    5.23    0.52
  -3  21   0    5.23    0.52
  -3  21   0    4.91    0.58
  -3  21   0    4.91    0.58
   3  21   0    5.29    0.47
   3  21   0    5.29    0.47
  -4 -21   0   31.54    1.24
  -4 -21   0   31.54    1.24
   4 -21   0   31.78    1.23
   4 -21   0   32.30    1.25
   4 -21   0   31.78    1.23
   4 -21   0   32.30    1.25
  -4  21   0   31.98    1.32
  -4  21   0   33.03    1.26
  -4  21   0   31.98    1.32
  -4  21   0   33.03    1.26
   5 -21   0    8.43    0.80
  -5 -21   0    8.96    0.74
   5 -21   0   10.46    0.79
   5 -21   0   10.46    0.79
   5 -21   0    8.43    0.80
  -5 -21   0    8.96    0.74
  -5  21   0    9.74    0.80
  -5  21   0    9.50    0.91
  -5  21   0    9.50    0.91
  -5  21   0    9.74    0.80
   0 -22   0   75.17    5.65
   0 -22   0   80.11    2.48
   0 -22   0   80.25    2.44
   0 -22   0   80.25    2.44
   0 -22   0   80.11    2.48
   0 -22   0   75.08    5.66
   0  22   0   78.25    6.40
   0  22   0   78.30    6.43
   0  22   0   80.52    2.52
   0  22   0   80.52    2.52
   1 -22   0    2.04    2.93
   1 -22   0    5.80    0.43
  -1 -22   0    5.21    0.34
  -1 -22   0    5.21    0.34
  -1 -22   0   11.94    3.30
   1 -22   0    2.05    2.94
  -1 -22   0   11.96    3.32
  -1 -22   0    5.81    0.44
  -1 -22   0    5.81    0.44
   1 -22   0    5.80    0.43
   1 -22   0    5.82    0.41
   1 -22   0    5.82    0.41
   1  22   0    9.26    3.58
   1  22   0    5.79    0.49
   1  22   0    9.25    3.57
   1  22   0    5.24    0.38
   1  22   0    5.24    0.38
  -1  22   0    5.61    0.51
   1  22   0    5.79    0.49
  -1  22   0    2.79    3.35
  -1  22   0    2.78    3.34
  -1  22   0    5.61    0.51
   2 -22   0   39.77    1.35
   2 -22   0   39.16    4.77
   2 -22   0   39.45    4.82
  -2 -22   0   34.92    5.10
  -2 -22   0   39.89    1.34
  -2 -22   0   34.92    5.09
   2 -22   0   39.77    1.35
  -2 -22   0   39.89    1.34
   2 -22   0   39.74    1.35
   2 -22   0   39.74    1.35
  -2  22   0   38.62    1.42
   2  22   0   45.08    6.21
  -2  22   0   38.62    1.42
  -2  22   0   35.60    5.00
   2  22   0   38.46    1.34
  -2  22   0   35.57    4.98
   2  22   0   44.57    6.20
   2  22   0   38.46    1.34
   3 -22   0   -0.34    0.33
   3 -22   0   -0.34    0.33
  -3 -22   0   -0.11    0.31
  -3 -22   0   -0.11    0.31
   3 -22   0   -0.27    0.31
   3 -22   0   -0.27    0.31
  -3  22   0    0.35    0.35
   3  22   0    0.11    0.31
   3  22   0    0.11    0.31
  -3  22   0   -0.05    0.38
  -3  22   0   -0.05    0.38
  -3  22   0    0.35    0.35
   4 -22   0    0.35    0.38
   4 -22   0    0.35    0.38
   4 -22   0   -0.17    0.40
  -4 -22   0   -0.64    0.41
  -4 -22   0   -0.64    0.41
   4 -22   0   -0.17    0.40
  -4  22   0   -0.16    0.46
  -4  22   0    0.01    0.38
  -4  22   0   -0.16    0.46
  -4  22   0    0.01    0.38
  -5 -22   0   24.15    1.13
   5 -22   0   24.19    1.13
   5 -22   0   24.71    1.17
  -5 -22   0   24.15    1.13
   5 -22   0   24.19    1.13
   5 -22   0   24.71    1.17
  -5  22   0   24.08    1.16
  -5  22   0   24.08    1.16
  -5  22   0   23.94    1.25
  -5  22   0   23.94    1.25
   0 -23   0    6.06    3.26
   0 -23   0    6.05    3.27
   0  23   0    3.85    3.73
   0  23   0    3.84    3.71
   1 -23   0   46.67    5.11
   1 -23   0   55.93    1.74
  -1 -23   0   54.36    1.76
  -1 -23   0   55.34    1.67
   1 -23   0   53.70    1.76
   1 -23   0   47.03    5.12
  -1 -23   0   55.34    1.67
  -1 -23   0   53.42    5.52
  -1 -23   0   54.36    1.76
   1 -23   0   55.93    1.74
  -1 -23   0   53.59    5.55
   1 -23   0   53.70    1.76
   1  23   0   53.98    7.80
   1  23   0   53.99    7.82
   1  23   0   54.18    1.78
   1  23   0   54.18    1.78
   1  23   0   48.88    1.67
  -1  23   0   55.83    1.83
   1  23   0   48.88    1.67
  -1  23   0   56.05    6.05
  -1  23   0   56.02    6.09
  -1  23   0   55.83    1.83
  -2 -23   0    5.69    3.46
   2 -23   0   -0.79    3.12
   2 -23   0   -0.82    3.11
  -2 -23   0    5.67    3.47
   2  23   0    2.77    4.21
   2  23   0    2.77    4.21
  -2  23   0    6.81    5.00
  -2  23   0    6.78    4.98
   3 -23   0    5.31    0.54
   3 -23   0    3.35    0.51
   3 -23   0    3.35    0.51
   3 -23   0    5.31    0.54
  -3  23   0    3.81    0.55
   3  23   0    5.25    0.51
  -3  23   0    3.81    0.55
  -3  23   0    4.04    0.54
   3  23   0    5.25    0.51
  -3  23   0    4.04    0.54
   4 -23   0    8.72    0.69
   4 -23   0    8.67    0.68
   4 -23   0    8.72    0.69
  -4 -23   0    8.97    0.71
   4 -23   0    8.67    0.68
  -4 -23   0    8.97    0.71
  -4  23   0    8.16    0.76
  -4  23   0    8.16    0.76
  -4  23   0    7.73    0.69
  -4  23   0    7.73    0.69
   0 -24   0   22.74    4.02
   0 -24   0   21.68    0.80
   0 -24   0   21.29    0.84
   0 -24   0   21.68    0.80
   0 -24   0   21.29    0.84
   0 -24   0   22.72    4.01
   0  24   0   20.70    0.91
   0  24   0   20.70    0.91
   0  24   0   17.57    4.61
   0  24   0   17.59    4.63
   1 -24   0    2.28    0.33
  -1 -24   0    7.57    3.64
   1 -24   0    1.86    0.35
  -1 -24   0    7.56    3.62
   1 -24   0    1.26    3.46
   1 -24   0    1.86    0.35
  -1 -24   0    2.33    0.35
  -1 -24   0    2.33    0.35
   1 -24   0    1.35    3.46
  -1 -24   0    2.03    0.30
  -1 -24   0    2.03    0.30
   1 -24   0    2.28    0.33
   1  24   0   -1.38    4.24
   1  24   0    2.28    0.42
   1  24   0    2.13    0.34
   1  24   0    2.13    0.34
  -1  24   0    2.88    4.00
   1  24   0   -1.40    4.22
  -1  24   0    1.58    0.39
   1  24   0    2.28    0.42
  -1  24   0    1.58    0.39
   1  24   0    1.41    0.31
   1  24   0    1.41    0.31
  -1  24   0    2.84    3.98
   2 -24   0   52.58    5.88
   2 -24   0   52.43    5.91
   2 -24   0   55.25    1.87
   2 -24   0   55.25    1.87
   2 -24   0   56.43    1.87
  -2 -24   0   55.72    1.86
  -2 -24   0   55.72    1.86
   2 -24   0   56.43    1.87
   2  24   0   56.80    1.86
   2  24   0   56.80    1.86
  -2  24   0   57.12    1.89
   2  24   0   75.26   10.68
  -2  24   0   57.12    1.89
   2  24   0   74.12   10.56
  -2  24   0   59.02    1.98
  -2  24   0   59.02    1.98
   3 -24   0    0.21    0.37
   3 -24   0    0.99    0.39
  -3 -24   0    0.79    0.40
  -3 -24   0    0.79    0.40
   3 -24   0    0.21    0.37
   3 -24   0    0.99    0.39
  -3  24   0    0.97    0.45
  -3  24   0    0.33    0.39
  -3  24   0    0.33    0.39
  -3  24   0    0.97    0.45
   3  24   0    0.74    0.38
   3  24   0    0.74    0.38
   4 -24   0   24.22    1.06
   4 -24   0   24.22    1.06
  -4 -24   0   24.30    1.07
   4 -24   0   22.82    1.06
   4 -24   0   22.82    1.06
  -4 -24   0   24.30    1.07
  -4  24   0   22.62    1.14
  -4  24   0   22.65    1.07
  -4  24   0   22.65    1.07
  -4  24   0   22.62    1.14
   0 -25   0    6.70    3.73
   0 -25   0    6.72    3.71
   0  25   0    5.27    4.32
   0  25   0    5.27    4.30
   1 -25   0   -3.49    3.54
   1 -25   0   -0.20    0.30
  -1 -25   0   -0.06    0.31
   1 -25   0   -3.47    3.56
  -1 -25   0   -2.72    4.91
  -1 -25   0   -0.06    0.31
   1 -25   0   -0.20    0.30
  -1 -25   0   -2.76    4.89
   1  25   0    0.03    0.25
  -1  25   0   -0.24    0.38
   1  25   0   -0.50    0.38
  -1  25   0   -5.30    4.35
  -1  25   0   -5.27    4.34
  -1  25   0   -0.24    0.38
  -1  25   0   -0.04    0.32
   1  25   0    4.40    4.68
   1  25   0    0.03    0.25
  -1  25   0   -0.04    0.32
   1  25   0   -0.50    0.38
   1  25   0    4.42    4.67
   2 -25   0    0.41    0.37
   2 -25   0    0.41    0.37
  -2 -25   0    0.61    0.47
  -2 -25   0    0.61    0.47
  -2  25   0    0.14    0.41
   2  25   0    1.04    0.39
   2  25   0    1.04    0.39
  -2  25   0    0.14    0.41
   3 -25   0   16.17    0.82
   3 -25   0   15.36    0.81
   3 -25   0   16.17    0.82
  -3 -25   0   16.26    0.80
   3 -25   0   15.36    0.81
  -3 -25   0   16.26    0.80
  -3  25   0   16.37    0.85
  -3  25   0   15.04    0.92
   3  25   0   15.29    0.80
  -3  25   0   16.37    0.85
   3  25   0   15.29    0.80
  -3  25   0   15.04    0.92
  -4 -25   0    0.65    0.44
   4 -25   0    0.75    0.47
   4 -25   0    0.82    0.49
   4 -25   0    0.75    0.47
   4 -25   0    0.82    0.49
  -4 -25   0    0.65    0.44
  -4  25   0    1.49    0.51
  -4  25   0    0.09    0.57
  -4  25   0    1.49    0.51
  -4  25   0    0.09    0.57
   0 -26   0   22.58    0.83
   0 -26   0   22.58    0.83
   0 -26   0   21.30    0.96
   0 -26   0   20.61    4.56
   0 -26   0   20.70    4.59
   0 -26   0   21.30    0.96
   0  26   0   20.80    0.95
   0  26   0   24.69    5.37
   0  26   0   24.75    5.35
   0  26   0   20.80    0.95
   0  26   0   20.68    0.85
   0  26   0   20.68    0.85
   1 -26   0    2.23    0.38
   1 -26   0    5.14    4.04
   1 -26   0    2.23    0.38
   1 -26   0    2.35    0.39
  -1 -26   0    2.26    0.28
  -1 -26   0    2.15    0.41
  -1 -26   0   -8.93    4.13
  -1 -26   0    2.15    0.41
   1 -26   0    2.35    0.39
  -1 -26   0    2.26    0.28
   1 -26   0    5.19    4.03
  -1 -26   0   -8.96    4.12
   1  26   0    2.08    0.31
   1  26   0    6.01    5.09
  -1  26   0   -0.08    5.28
   1  26   0    2.56    0.47
   1  26   0    6.02    5.08
  -1  26   0    3.07    0.48
   1  26   0    2.56    0.47
  -1  26   0    3.07    0.48
   1  26   0    2.08    0.31
  -1  26   0   -0.09    5.27
  -2 -26   0   11.22    0.64
   2 -26   0    9.96    0.67
  -2 -26   0   11.22    0.64
   2 -26   0   10.74    0.66
   2 -26   0   10.74    0.66
   2 -26   0    9.96    0.67
   2  26   0   11.44    0.68
  -2  26   0   10.50    0.69
  -2  26   0   11.34    0.79
   2  26   0   11.44    0.68
  -2  26   0   10.50    0.69
  -2  26   0   11.34    0.79
   3 -26   0    1.51    0.45
  -3 -26   0    1.65    0.46
   3 -26   0    1.51    0.45
   3 -26   0    1.45    0.45
  -3 -26   0    1.65    0.46
   3 -26   0    1.45    0.45
  -3  26   0    2.07    0.49
  -3  26   0    2.07    0.49
   3  26   0    1.60    0.46
  -3  26   0    1.70    0.53
  -3  26   0    1.70    0.53
   3  26   0    1.60    0.46
   4 -26   0   14.06    0.89
  -4 -26   0   14.06    0.91
   4 -26   0   13.13    0.87
   4 -26   0   13.13    0.87
  -4 -26   0   14.06    0.91
   4 -26   0   14.06    0.89
  -4  26   0   13.04    1.00
  -4  26   0   16.20    0.92
  -4  26   0   13.04    1.00
  -4  26   0   16.20    0.92
   0 -27   0   -1.73    4.35
   0 -27   0    0.17    0.30
   0 -27   0    0.17    0.30
   0 -27   0   -0.01    0.36
   0 -27   0   -1.70    4.36
   0 -27   0   -0.01    0.36
   0  27   0   -0.53    0.42
   0  27   0   -0.53    0.42
   0  27   0    0.61    0.33
   0  27   0    0.61    0.33
   0  27   0    1.15    5.38
   0  27   0    1.12    5.40
  -1 -27   0    1.40    0.39
   1 -27   0    0.94    0.39
  -1 -27   0    1.15    0.26
   1 -27   0   -0.61    4.25
   1 -27   0    0.94    0.39
   1 -27   0    0.56    0.37
   1 -27   0   -0.61    4.24
   1 -27   0    0.56    0.37
  -1 -27   0    1.15    0.26
  -1 -27   0    6.65    4.74
  -1 -27   0    1.40    0.39
  -1 -27   0    6.63    4.72
   1  27   0    1.29    0.46
   1  27   0    5.15    5.64
  -1  27   0    0.42    0.47
   1  27   0    5.16    5.64
  -1  27   0    1.04    0.38
  -1  27   0    2.33    8.71
   1  27   0    0.62    0.30
  -1  27   0    0.42    0.47
   1  27   0    0.62    0.30
  -1  27   0    1.04    0.38
   1  27   0    1.29    0.46
  -1  27   0    2.31    8.73
   2 -27   0   16.70    0.84
   2 -27   0   16.70    0.84
   2 -27   0   16.82    0.82
  -2 -27   0   17.40    0.81
   2 -27   0   16.82    0.82
  -2 -27   0   17.40    0.81
  -2  27   0   18.14    0.88
  -2  27   0   16.16    0.94
   2  27   0   17.74    0.86
  -2  27   0   16.16    0.94
  -2  27   0   18.14    0.88
   2  27   0   17.74    0.86
  -3 -27   0    7.63    0.68
   3 -27   0    8.66    0.69
   3 -27   0    8.66    0.69
   3 -27   0    7.35    0.66
   3 -27   0    7.35    0.66
  -3 -27   0    7.63    0.68
  -3  27   0    7.64    0.80
  -3  27   0    8.62    0.72
  -3  27   0    7.64    0.80
  -3  27   0    8.62    0.72
  -4 -27   0    0.13    0.49
   4 -27   0    1.14    0.56
   4 -27   0    1.11    0.56
  -4 -27   0    0.13    0.49
   4 -27   0    1.14    0.56
   4 -27   0    1.11    0.56
  -4  27   0   -0.44    0.53
  -4  27   0   -0.44    0.53
   0 -28   0    1.97    4.67
   0 -28   0    1.98    4.69
   0 -28   0    0.05    0.38
   0 -28   0    0.24    0.31
   0 -28   0    0.24    0.31
   0 -28   0    0.05    0.38
   0  28   0    0.84    0.36
   0  28   0    0.84    0.36
   0  28   0   -0.09    5.75
   0  28   0   -0.07    5.77
  -1 -28   0    9.43    0.64
  -1 -28   0   10.22    0.59
   1 -28   0   10.26    7.44
   1 -28   0   10.34    7.40
   1 -28   0    8.94    0.64
   1 -28   0    8.94    0.64
   1 -28   0    9.67    0.63
   1 -28   0    9.67    0.63
  -1 -28   0    9.43    0.64
  -1 -28   0   10.22    0.59
   1  28   0    9.48    0.55
  -1  28   0   10.23    0.67
  -1  28   0    8.92    0.79
  -1  28   0    8.92    0.79
   1  28   0    9.09    0.72
   1  28   0    9.48    0.55
   1  28   0    9.09    0.72
  -1  28   0   10.23    0.67
  -2 -28   0   25.85    1.08
  -2 -28   0   25.85    1.08
   2 -28   0   27.44    1.10
   2 -28   0   25.44    1.09
   2 -28   0   25.44    1.09
   2 -28   0   27.44    1.10
  -2  28   0   26.66    1.23
   2  28   0   27.84    1.13
  -2  28   0   27.03    1.14
  -2  28   0   27.03    1.14
   2  28   0   27.84    1.13
  -2  28   0   26.66    1.23
  -3 -28   0    1.44    0.50
   3 -28   0    1.62    0.49
   3 -28   0    1.62    0.49
  -3 -28   0    1.44    0.50
   3 -28   0    1.42    0.47
   3 -28   0    1.42    0.47
  -3  28   0    2.02    0.50
  -3  28   0    1.87    0.57
  -3  28   0    2.02    0.50
  -3  28   0    1.87    0.57
   0 -29   0   -1.84    5.20
   0 -29   0    0.50    0.39
   0 -29   0   -0.41    0.32
   0 -29   0   -1.83    5.18
   0 -29   0   -0.41    0.32
   0 -29   0    0.50    0.39
   0  29   0   -0.14    0.37
   0  29   0    2.36    6.76
   0  29   0   -0.35    0.50
   0  29   0   -0.14    0.37
   0  29   0    2.34    6.77
   0  29   0   -0.35    0.50
   1 -29   0   44.50    1.58
  -1 -29   0   43.36    1.56
  -1 -29   0   43.36    1.56
   1 -29   0   44.50    1.58
  -1  29   0   45.47    1.68
  -1  29   0   45.47    1.68
   1  29   0   43.18    1.72
   1  29   0   43.18    1.72
  -2 -29   0   10.26    0.74
   2 -29   0    8.47    0.69
   2 -29   0    8.47    0.69
   2 -29   0    8.23    0.67
  -2 -29   0   10.26    0.74
   2 -29   0    8.23    0.67
  -2  29   0    7.66    0.84
  -2  29   0    9.50    0.76
   2  29   0   10.41    0.76
   2  29   0   10.41    0.76
  -2  29   0    7.66    0.84
  -2  29   0    9.50    0.76
   3 -29   0    4.62    0.66
   3 -29   0    3.41    0.57
   3 -29   0    4.62    0.66
   3 -29   0    3.41    0.57
  -3 -29   0    4.82    0.68
  -3 -29   0    4.82    0.68
  -3  29   0    4.65    0.71
  -3  29   0    4.65    0.71
  -3  29   0    3.71    0.70
  -3  29   0    3.71    0.70
   0 -30   0   13.45    5.71
   0 -30   0   16.23    0.76
   0 -30   0   16.23    0.76
   0 -30   0   13.59    5.73
   0 -30   0   16.45    0.83
   0 -30   0   16.45    0.83
   0  30   0    8.86    7.92
   0  30   0   16.59    1.00
   0  30   0   15.99    0.81
   0  30   0    8.90    7.96
   0  30   0   15.99    0.81
   0  30   0   16.59    1.00
   1 -30   0    5.02    0.58
  -1 -30   0    5.21    0.58
  -1 -30   0    5.21    0.58
   1 -30   0    5.28    0.61
   1 -30   0    5.28    0.61
   1 -30   0    5.02    0.58
  -1  30   0    4.59    0.76
  -1  30   0    5.26    0.66
  -1  30   0    5.26    0.66
  -1  30   0    4.59    0.76
   1  30   0    5.67    0.73
   1  30   0    5.67    0.73
   2 -30   0   21.01    0.99
  -2 -30   0   23.24    1.02
   2 -30   0   21.01    0.99
  -2 -30   0   23.24    1.02
   2 -30   0   22.24    1.03
   2 -30   0   22.24    1.03
  -2  30   0   21.45    1.06
  -2  30   0   21.59    1.14
  -2  30   0   21.59    1.14
  -2  30   0   21.45    1.06
   3 -30   0    5.61    0.75
  -3 -30   0    8.02    0.75
   3 -30   0    5.71    0.74
   3 -30   0    5.71    0.74
  -3 -30   0    8.02    0.75
   3 -30   0    5.61    0.75
  -3  30   0    6.25    0.83
  -3  30   0    6.25    0.83
  -3  30   0    6.31    0.92
  -3  30   0    6.31    0.92
   0 -31   0    0.69    0.43
   0 -31   0    0.69    0.43
   0 -31   0    0.31    0.37
   0 -31   0    0.31    0.37
   0  31   0   -0.73    0.42
   0  31   0   -0.73    0.42
   0  31   0    0.18    0.57
   0  31   0    0.18    0.57
  -1 -31   0    1.94    0.45
   1 -31   0    1.00    0.48
   1 -31   0    1.00    0.48
   1 -31   0    1.34    0.46
  -1 -31   0    1.94    0.45
   1 -31   0    1.34    0.46
  -1  31   0    1.75    0.51
  -1  31   0    1.41    0.58
  -1  31   0    1.41    0.58
  -1  31   0    1.75    0.51
   1  31   0    1.90    0.56
   1  31   0    1.90    0.56
  -2 -31   0    2.42    0.51
  -2 -31   0    2.42    0.51
   2 -31   0    1.40    0.52
   2 -31   0    1.39    0.49
   2 -31   0    1.40    0.52
   2 -31   0    1.39    0.49
   2  31   0    2.45    0.61
  -2  31   0    1.64    0.53
  -2  31   0    1.46    0.63
   2  31   0    2.45    0.61
  -2  31   0    1.46    0.63
  -2  31   0    1.64    0.53
   0 -32   0   11.98    0.76
   0 -32   0   11.98    0.76
   0  32   0   10.81    0.79
   0  32   0   10.81    0.79
   0  32   0   11.17    0.94
   0  32   0   11.17    0.94
  -1 -32   0   11.26    0.74
   1 -32   0    8.66    0.71
   1 -32   0   10.45    0.73
   1 -32   0    8.66    0.71
   1 -32   0   10.45    0.73
  -1 -32   0   11.26    0.74
  -1  32   0    9.58    0.92
   1  32   0   10.16    0.91
  -1  32   0   10.87    0.80
  -1  32   0    9.58    0.92
   1  32   0   10.16    0.91
  -1  32   0   10.87    0.80
   2 -32   0    0.19    0.52
   2 -32   0   -0.05    0.50
   2 -32   0   -0.05    0.50
   2 -32   0    0.19    0.52
  -2 -32   0    0.58    0.58
  -2 -32   0    0.58    0.58
  -2  32   0   -0.09    0.54
   2  32   0    1.17    0.67
  -2  32   0   -0.20    0.69
  -2  32   0   -0.20    0.69
  -2  32   0   -0.09    0.54
   2  32   0    1.17    0.67
   0 -33   0    0.52    0.49
   0 -33   0    0.52    0.49
   0  33   0   -0.86    0.62
   0  33   0   -0.86    0.62
   1 -33   0   14.33    0.84
   1 -33   0   11.78    0.81
   1 -33   0   14.33    0.84
   1 -33   0   11.78    0.81
  -1  33   0   14.09    0.91
  -1  33   0   12.62    1.02
  -1  33   0   12.62    1.02
   1  33   0   13.30    0.99
  -1  33   0   14.09    0.91
   1  33   0   13.30    0.99
   0 -34   0   26.81    1.18
   0 -34   0   26.81    1.18
   0  34   0   25.41    1.33
   0  34   0   25.41    1.33
   1 -34   0    9.50    0.80
  -1 -34   0   10.14    0.82
   1 -34   0   11.47    0.81
  -1 -34   0   10.14    0.82
   1 -34   0    9.50    0.80
   1 -34   0   11.47    0.81
  -1  34   0    8.37    1.01
   1  34   0   10.73    1.00
  -1  34   0    8.37    1.01
   1  34   0   10.73    1.00
  -6   0   1    1.58    0.34
  -6   0   1    0.87    0.36
  -6   0   1    1.58    0.34
  -6   0   1    0.87    0.36
  -5   0   1   17.98    0.76
  -5   0   1   18.19    0.70
   5   0  -1   17.63    0.71
  -5   0   1   18.05    0.71
  -5   0   1   17.98    0.76
  -5   0   1   18.19    0.70
   5   0  -1   17.41    0.76
   5   0  -1   17.63    0.71
  -5   0   1   18.05    0.71
   5   0  -1   17.41    0.76
  -4   0   1    8.12    0.46
  -4   0   1    8.12    0.46
  -3   0   1    3.93    0.25
  -3   0   1    4.39    0.24
  -3   0   1    3.93    0.25
  -3   0   1    4.39    0.24
   3   0  -1    4.63    0.28
   3   0  -1    5.06    0.26
  -3   0   1    3.63    0.25
   3   0  -1    4.63    0.28
  -3   0   1    3.62    0.28
   3   0  -1    5.06    0.26
  -3   0   1    3.63    0.25
  -3   0   1    3.62    0.28
  -2   0   1    0.19    0.12
   2   0  -1    0.55    0.13
  -2   0   1    0.19    0.12
   2   0  -1    0.55    0.13
   2   0  -1   -0.40    0.52
   2   0  -1   -0.39    0.52
  -1   0   1    0.26    0.08
   1   0  -1   -0.68    0.37
   1   0  -1    0.24    0.09
  -1   0   1    0.26    0.08
   1   0  -1    0.24    0.09
   1   0  -1   -0.68    0.37
   0   0  -1   -0.06    0.06
   0   0  -1   -0.06    0.06
   0   0   1   -0.31    0.32
   0   0  -1    0.02    0.06
   0   0   1   -0.31    0.32
   0   0   1   -0.07    0.05
   0   0  -1    0.02    0.06
   0   0   1   -0.07    0.05
   1   0   1  185.82    5.38
   1   0   1  185.82    5.38
   1   0   1  175.54    5.38
   1   0   1  182.78    5.39
  -1   0  -1  182.52    5.39
   1   0   1  183.42    5.39
   1   0   1  179.35    5.76
  -1   0  -1  182.52    5.77
  -1   0  -1  182.50    5.77
  -1   0  -1  186.02    5.39
  -1   0  -1  182.88    5.38
   1   0   1  179.32    5.76
  -1   0  -1  189.96    5.37
  -1   0  -1  182.52    5.39
  -1   0  -1  189.96    5.37
   1   0   1  183.42    5.39
  -1   0  -1  186.02    5.39
   1   0   1  175.54    5.38
  -1   0  -1  182.88    5.38
   1   0   1  182.78    5.39
  -2   0  -1    0.63    0.12
  -2   0  -1    0.63    0.12
   2   0   1    0.60    0.14
  -2   0  -1    0.52    0.12
   2   0   1    0.60    0.14
  -2   0  -1    0.52    0.12
  -2   0  -1    1.02    0.16
  -2   0  -1    1.02    0.16
  -3   0  -1   32.96    1.07
  -3   0  -1   32.96    1.07
  -3   0  -1   31.94    1.04
  -3   0  -1   33.00    1.06
  -3   0  -1   32.91    1.09
  -3   0  -1   33.00    1.06
  -3   0  -1   31.94    1.04
  -3   0  -1   32.08    1.05
  -3   0  -1   32.91    1.09
  -3   0  -1   32.08    1.05
  -4   0  -1    2.57    0.34
  -4   0  -1    2.57    0.34
  -4   0  -1    3.63    0.32
  -4   0  -1    3.64    0.32
  -4   0  -1    3.63    0.32
  -4   0  -1    3.64    0.32
  -5   0  -1  101.41    3.23
  -5   0  -1  107.49    3.27
  -5   0  -1  107.49    3.27
  -5   0  -1  104.71    3.22
  -5   0  -1  101.41    3.23
  -5   0  -1  104.71    3.22
  -6   0  -1    6.44    0.71
  -6   0  -1    6.44    0.71
  -6   0  -1    7.29    0.74
  -6   0  -1    7.29    0.74
  -6  -1   1   10.59    0.59
  -6  -1   1   10.73    0.63
   6  -1  -1   12.61    0.83
   6  -1  -1   12.61    0.83
  -6  -1   1   10.73    0.63
  -6  -1   1   10.59    0.59
   6   1  -1    9.83    0.79
  -6   1   1   12.32    0.64
  -6   1   1   14.29    0.75
  -6   1   1   12.32    0.64
  -6   1   1   14.29    0.75
   6   1  -1    9.83    0.79
  -6   1   1   12.15    0.66
  -6   1   1   12.15    0.66
   5  -1  -1    9.35    0.50
   5  -1  -1    9.84    0.55
   5  -1  -1    9.84    0.55
   5  -1  -1    9.35    0.50
  -5   1   1    9.42    0.53
  -5   1   1    6.92    0.47
  -5   1   1    8.44    0.46
  -5   1   1    6.92    0.47
  -5   1   1    8.44    0.46
  -5   1   1    9.42    0.53
   4  -1  -1  140.83    4.14
   4  -1  -1  136.80    4.16
  -4  -1   1  141.79    4.12
  -4  -1   1  141.79    4.12
  -4  -1   1  140.20    4.13
   4  -1  -1  140.83    4.14
  -4  -1   1  130.49    4.12
  -4  -1   1  133.48    4.12
  -4  -1   1  130.49    4.12
  -4  -1   1  140.20    4.13
  -4  -1   1  133.48    4.12
   4  -1  -1  136.80    4.16
  -4   1   1  143.71    4.14
   4   1  -1  137.01    4.12
  -4   1   1  142.23    4.13
   4   1  -1  133.24    4.15
   4   1  -1  137.01    4.12
  -4   1   1  142.23    4.13
   4   1  -1  133.24    4.15
  -4   1   1  143.71    4.14
   3  -1  -1   18.52    0.64
  -3  -1   1   16.31    0.62
  -3  -1   1   16.92    0.60
  -3  -1   1   16.92    0.60
   3  -1  -1   18.64    0.60
   3  -1  -1   18.52    0.64
  -3  -1   1   16.31    0.62
   3  -1  -1   18.64    0.60
  -3  -1   1   17.80    0.60
  -3  -1   1   17.80    0.60
  -3  -1   1   17.43    0.60
  -3  -1   1   17.43    0.60
  -3   1   1   18.70    0.61
   3   1  -1   17.56    0.60
  -3   1   1   18.42    0.61
  -3   1   1   17.87    0.60
  -3   1   1   17.87    0.60
   3   1  -1   17.45    0.63
   3   1  -1   17.45    0.63
   3   1  -1   17.56    0.60
  -3   1   1   17.60    0.65
  -3   1   1   18.70    0.61
  -3   1   1   18.42    0.61
  -3   1   1   17.60    0.65
   2  -1  -1   53.49    1.61
  -2  -1   1   48.89    1.60
   2  -1  -1   55.08    1.59
  -2  -1   1   55.58    1.58
  -2  -1   1   55.58    1.58
  -2  -1   1   48.89    1.60
   2  -1  -1   50.15    1.96
   2  -1  -1   55.08    1.59
   2  -1  -1   50.15    1.96
   2  -1  -1   53.49    1.61
  -2   1   1   51.73    1.61
   2   1  -1   54.02    1.58
  -2   1   1   55.84    1.59
  -2   1   1   51.73    1.61
   2   1  -1   52.18    1.61
   2   1  -1   50.94    2.05
   2   1  -1   54.02    1.58
  -2   1   1   55.84    1.59
   2   1  -1   52.18    1.61
   2   1  -1   50.98    2.05
   1  -1  -1    9.84    0.77
   1  -1  -1    9.83    0.77
  -1  -1   1    9.21    0.34
  -1  -1   1   10.00    0.35
   1  -1  -1   10.17    0.35
   1  -1  -1   11.31    0.34
   1  -1  -1   10.17    0.35
   1  -1  -1   11.31    0.34
  -1  -1   1   10.00    0.35
  -1  -1   1    9.21    0.34
   1   1  -1    9.39    0.35
  -1   1   1   11.28    0.34
   1   1  -1    8.68    0.95
   1   1  -1   11.35    0.33
  -1   1   1   10.33    0.35
  -1   1   1   10.41    0.81
  -1   1   1   10.40    0.81
   1   1  -1    8.68    0.94
   1   1  -1    9.39    0.35
  -1   1   1   11.28    0.34
  -1   1   1   10.33    0.35
   1   1  -1   11.35    0.33
   0  -1  -1   74.57    2.14
   0  -1   1   78.47    2.14
   0  -1  -1   74.57    2.14
   0  -1   1   78.47    2.14
   0   1  -1   70.89    2.16
   0   1  -1   67.01    2.14
   0   1  -1   67.01    2.14
   0   1   1   73.42    2.55
   0   1   1   73.41    2.54
   0   1   1   71.31    2.13
   0   1   1   71.31    2.13
   0   1  -1   70.89    2.16
  -1  -1  -1  439.40   12.49
   1  -1   1  402.30   12.04
  -1  -1  -1  403.35   12.03
  -1  -1  -1  397.28   12.04
  -1  -1  -1  397.28   12.04
  -1  -1  -1  407.56   12.04
   1  -1   1  408.77   12.40
   1  -1   1  425.10   12.04
   1  -1   1  425.10   12.04
  -1  -1  -1  403.35   12.03
   1  -1   1  409.50   12.40
  -1  -1  -1  407.56   12.04
  -1  -1  -1  439.77   12.49
   1  -1   1  402.30   12.04
   1  -1   1  416.27   12.04
   1  -1   1  416.27   12.04
   1   1   1  407.49   12.04
   1   1   1  407.49   12.04
  -1   1  -1  422.41   12.42
  -1   1  -1  399.96   12.04
   1   1   1  409.30   12.45
  -1   1  -1  421.73   12.07
  -1   1  -1  405.49   12.04
  -1   1  -1  421.73   12.07
  -1   1  -1  405.59   12.04
   1   1   1  408.77   12.03
   1   1   1  408.77   12.03
  -1   1  -1  405.49   12.04
  -1   1  -1  422.45   12.41
   1   1   1  409.45   12.45
  -1   1  -1  399.96   12.04
  -1   1  -1  405.59   12.04
  -2  -1  -1   80.16    2.44
  -2  -1  -1   80.20    2.42
  -2  -1  -1   81.59    2.41
   2  -1   1   81.03    2.43
   2  -1   1   81.03    2.43
  -2  -1  -1   78.89    2.95
  -2  -1  -1   83.91    2.43
  -2  -1  -1   80.16    2.44
  -2  -1  -1   82.24    2.42
  -2  -1  -1   78.92    2.95
  -2  -1  -1   82.24    2.42
  -2  -1  -1   81.59    2.41
  -2  -1  -1   83.91    2.43
  -2  -1  -1   80.20    2.42
  -2   1  -1   80.81    2.42
   2   1   1   81.82    2.43
  -2   1  -1   80.81    2.42
   2   1   1   76.90    2.92
  -2   1  -1   82.10    2.43
  -2   1  -1   80.43    2.43
  -2   1  -1   78.72    2.44
  -2   1  -1   81.22    2.84
  -2   1  -1   82.10    2.43
   2   1   1   77.03    2.93
  -2   1  -1   84.94    2.44
  -2   1  -1   80.43    2.43
  -2   1  -1   81.20    2.84
  -2   1  -1   78.72    2.44
  -2   1  -1   84.94    2.44
   2   1   1   81.82    2.43
  -3  -1  -1   23.69    0.77
  -3  -1  -1   23.19    0.77
  -3  -1  -1   24.06    0.78
  -3  -1  -1   22.97    0.80
  -3  -1  -1   24.06    0.78
  -3  -1  -1   23.69    0.77
  -3  -1  -1   23.19    0.77
  -3  -1  -1   23.79    0.78
  -3  -1  -1   22.97    0.80
  -3  -1  -1   23.79    0.78
  -3   1  -1   23.12    0.78
  -3   1  -1   22.50    0.78
  -3   1  -1   22.65    0.83
  -3   1  -1   22.35    0.79
  -3   1  -1   22.50    0.78
  -3   1  -1   22.35    0.79
  -3   1  -1   22.63    0.80
  -3   1  -1   22.65    0.83
  -3   1  -1   23.12    0.78
  -3   1  -1   22.63    0.80
  -4  -1  -1   56.91    1.85
  -4  -1  -1   60.65    1.91
  -4  -1  -1   57.40    1.84
  -4  -1  -1   56.91    1.85
  -4  -1  -1   60.65    1.91
  -4  -1  -1   59.97    1.88
  -4  -1  -1   59.97    1.88
  -4  -1  -1   57.40    1.84
  -4   1  -1   58.46    1.85
  -4   1  -1   60.81    1.88
  -4   1  -1   60.81    1.88
  -4   1  -1   58.46    1.85
  -4   1  -1   57.53    1.86
  -4   1  -1   57.53    1.86
  -6  -1  -1   41.53    1.57
  -6  -1  -1   41.53    1.57
  -6   1  -1   43.46    1.60
  -6   1  -1   42.47    1.53
  -6   1  -1   42.47    1.53
  -6   1  -1   43.46    1.60
   6  -2  -1   20.36    0.94
   6  -2  -1   20.36    0.94
  -6  -2   1   19.71    0.91
  -6  -2   1   20.59    0.92
  -6  -2   1   20.59    0.92
  -6  -2   1   19.71    0.91
  -6   2   1   20.69    0.94
   6   2  -1   19.58    0.92
   6   2  -1   19.58    0.92
  -6   2   1   19.88    0.85
  -6   2   1   20.34    0.86
  -6   2   1   19.88    0.85
  -6   2   1   20.34    0.86
  -6   2   1   20.69    0.94
  -5  -2   1   57.75    1.81
   5  -2  -1   58.84    1.89
   5  -2  -1   57.26    1.85
  -5  -2   1   56.88    1.82
   5  -2  -1   58.84    1.89
  -5  -2   1   57.75    1.81
  -5  -2   1   56.88    1.82
   5  -2  -1   57.26    1.85
   5   2  -1   53.07    1.87
   5   2  -1   53.07    1.87
  -5   2   1   58.21    1.91
  -5   2   1   58.21    1.91
  -5   2   1   58.35    1.84
  -5   2   1   59.48    1.86
  -5   2   1   58.35    1.84
  -5   2   1   59.48    1.86
  -4  -2   1   33.83    1.08
   4  -2  -1   33.63    1.13
  -4  -2   1   36.39    1.08
  -4  -2   1   33.83    1.08
  -4  -2   1   32.56    1.07
  -4  -2   1   32.84    1.10
  -4  -2   1   32.56    1.07
  -4  -2   1   32.84    1.10
   4  -2  -1   31.20    1.09
  -4  -2   1   36.39    1.08
   4  -2  -1   31.20    1.09
   4  -2  -1   33.63    1.13
  -4   2   1   29.77    1.08
  -4   2   1   30.62    1.09
  -4   2   1   30.62    1.09
   4   2  -1   36.22    1.13
   4   2  -1   34.82    1.08
  -4   2   1   29.77    1.08
   4   2  -1   36.22    1.13
   4   2  -1   34.82    1.08
  -3  -2   1   34.79    1.04
  -3  -2   1   34.25    1.04
   3  -2  -1   33.57    1.09
   3  -2  -1   33.57    1.09
  -3  -2   1   34.39    1.05
  -3  -2   1   34.39    1.05
  -3  -2   1   34.79    1.04
  -3  -2   1   34.25    1.04
   3  -2  -1   32.62    1.06
   3  -2  -1   32.92    1.05
  -3  -2   1   32.08    1.07
   3  -2  -1   32.62    1.06
   3  -2  -1   32.92    1.05
  -3  -2   1   32.08    1.07
  -3   2   1   32.71    1.06
   3   2  -1   33.71    1.04
  -3   2   1   35.13    1.06
  -3   2   1   31.18    1.08
   3   2  -1   33.71    1.04
  -3   2   1   31.18    1.08
  -3   2   1   32.83    1.05
  -3   2   1   32.71    1.06
   3   2  -1   33.07    1.07
  -3   2   1   32.83    1.05
  -3   2   1   35.13    1.06
   3   2  -1   33.07    1.07
   2  -2  -1   77.53    2.27
   2  -2  -1   73.43    2.61
   2  -2  -1   74.88    2.29
  -2  -2   1   75.75    2.28
  -2  -2   1   74.01    2.81
   2  -2  -1   75.84    2.26
  -2  -2   1   79.37    2.25
  -2  -2   1   79.37    2.25
  -2  -2   1   74.02    2.81
  -2  -2   1   75.75    2.28
   2  -2  -1   74.88    2.29
   2  -2  -1   77.53    2.27
   2  -2  -1   75.84    2.26
   2  -2  -1   73.39    2.60
   2   2  -1   74.64    2.28
  -2   2   1   73.48    2.29
   2   2  -1   74.64    2.28
  -2   2   1   76.25    2.26
  -2   2   1   78.45    2.27
   2   2  -1   74.69    2.78
  -2   2   1   76.25    2.26
   2   2  -1   74.65    2.78
  -2   2   1   78.45    2.27
   2   2  -1   78.49    2.25
   2   2  -1   78.49    2.25
  -2   2   1   73.48    2.29
  -1  -2   1   11.76    0.37
  -1  -2   1   10.87    0.94
  -1  -2   1   11.38    0.40
  -1  -2   1   11.38    0.40
   1  -2  -1   13.00    0.40
  -1  -2   1   10.87    0.94
  -1  -2   1   11.76    0.37
   1  -2  -1   11.88    0.41
   1  -2  -1   11.26    0.84
   1  -2  -1   13.00    0.40
   1  -2  -1   11.88    0.41
   1  -2  -1   11.29    0.84
  -1   2   1   12.84    0.39
   1   2  -1   11.28    0.40
  -1   2   1   12.13    0.40
   1   2  -1   12.54    0.38
   1   2  -1   11.28    0.40
  -1   2   1   12.17    0.91
  -1   2   1   12.84    0.39
  -1   2   1   12.18    0.90
  -1   2   1   12.13    0.40
   1   2  -1   12.54    0.38
   0  -2  -1    0.21    0.07
   0  -2  -1    0.16    0.07
   0  -2  -1    0.21    0.07
   0  -2   1    0.18    0.07
   0  -2   1    0.18    0.07
   0  -2  -1    0.16    0.07
   0   2  -1    0.07    0.07
   0   2   1   -0.31    0.40
   0   2  -1    0.07    0.07
   0   2  -1   -0.55    0.38
   0   2  -1    0.17    0.06
   0   2   1    0.13    0.04
   0   2   1   -0.32    0.41
   0   2  -1   -0.55    0.38
   0   2   1    0.16    0.07
   0   2   1    0.16    0.07
   0   2  -1    0.17    0.06
   0   2   1    0.13    0.04
   1  -2   1  395.52   11.39
  -1  -2  -1  405.77   11.90
   1  -2   1  395.52   11.39
  -1  -2  -1  382.15   11.38
  -1  -2  -1  378.05   11.39
   1  -2   1  388.67   11.40
  -1  -2  -1  378.05   11.39
   1  -2   1  394.49   11.40
  -1  -2  -1  405.82   11.89
   1  -2   1  394.49   11.40
  -1  -2  -1  382.15   11.38
   1  -2   1  388.67   11.40
   1   2   1  383.92   11.38
   1   2   1  390.77   11.87
  -1   2  -1  377.39   11.39
  -1   2  -1  391.03   11.39
   1   2   1  385.77   11.40
   1   2   1  385.77   11.40
  -1   2  -1  377.39   11.39
  -1   2  -1  381.69   11.39
   1   2   1  390.52   11.87
  -1   2  -1  389.28   11.77
  -1   2  -1  396.57   11.41
  -1   2  -1  389.35   11.77
  -1   2  -1  395.95   11.78
   1   2   1  383.92   11.38
  -1   2  -1  396.57   11.41
  -1   2  -1  396.03   11.79
  -1   2  -1  381.69   11.39
  -1   2  -1  391.03   11.39
  -2  -2  -1   73.27    2.81
  -2  -2  -1   73.36    2.80
  -2  -2  -1   76.00    2.14
  -2  -2  -1   70.11    2.12
  -2  -2  -1   73.03    2.13
  -2  -2  -1   71.47    2.16
  -2  -2  -1   70.11    2.12
  -2  -2  -1   71.47    2.14
  -2  -2  -1   76.00    2.14
   2  -2   1   67.23    2.18
   2  -2   1   67.23    2.18
  -2  -2  -1   71.47    2.14
  -2  -2  -1   71.47    2.16
  -2  -2  -1   73.03    2.13
  -2   2  -1   71.90    2.15
   2   2   1   69.37    2.16
  -2   2  -1   72.45    2.15
   2   2   1   71.77    2.13
   2   2   1   71.77    2.13
  -2   2  -1   68.95    2.16
   2   2   1   69.38    2.16
   2   2   1   73.12    2.14
  -2   2  -1   72.72    2.15
  -2   2  -1   68.95    2.16
  -2   2  -1   71.99    2.15
  -2   2  -1   71.99    2.15
   2   2   1   69.39    2.75
   2   2   1   69.40    2.74
  -2   2  -1   67.90    2.17
   2   2   1   73.12    2.14
  -2   2  -1   72.72    2.15
  -2   2  -1   71.90    2.15
  -2   2  -1   72.45    2.15
  -2   2  -1   67.90    2.17
  -3  -2  -1   49.68    1.52
  -3  -2  -1   49.91    1.52
   3  -2   1   48.63    1.54
  -3  -2  -1   48.24    1.50
  -3  -2  -1   47.99    1.51
  -3  -2  -1   49.45    1.54
   3  -2   1   48.63    1.54
  -3  -2  -1   49.45    1.54
  -3  -2  -1   49.68    1.52
  -3  -2  -1   47.99    1.51
  -3  -2  -1   49.91    1.52
  -3  -2  -1   48.24    1.50
  -3   2  -1   48.75    1.53
  -3   2  -1   48.54    1.53
  -3   2  -1   48.75    1.53
   3   2   1   47.93    1.51
  -3   2  -1   50.06    1.54
  -3   2  -1   50.06    1.54
  -3   2  -1   48.54    1.53
   3   2   1   47.93    1.51
  -3   2  -1   48.80    1.54
  -3   2  -1   48.80    1.54
  -4  -2  -1    7.62    0.38
  -4  -2  -1    6.56    0.42
  -4  -2  -1    7.73    0.38
  -4  -2  -1    6.56    0.42
  -4  -2  -1    7.62    0.38
  -4  -2  -1    7.73    0.38
  -4  -2  -1    6.88    0.42
  -4  -2  -1    6.88    0.42
  -4   2  -1    6.04    0.39
  -4   2  -1    6.04    0.39
  -4   2  -1    5.37    0.38
  -4   2  -1    5.66    0.42
  -4   2  -1    5.37    0.38
  -4   2  -1    5.66    0.42
  -5  -2  -1   -0.04    0.30
  -5  -2  -1    0.38    0.25
  -5  -2  -1    0.30    0.27
  -5  -2  -1    0.38    0.25
  -5  -2  -1   -0.04    0.30
  -5  -2  -1    0.30    0.27
  -5   2  -1    0.97    0.31
  -5   2  -1    0.44    0.31
  -5   2  -1    0.97    0.31
  -5   2  -1    0.68    0.29
  -5   2  -1    0.68    0.29
  -5   2  -1    0.44    0.31
  -6   2  -1    1.89    0.47
  -6   2  -1    1.89    0.47
  -6   2  -1    0.95    0.44
  -6   2  -1    0.95    0.44
  -6  -3   1   10.78    0.63
  -6  -3   1   11.84    0.70
  -6  -3   1   10.78    0.63
   6  -3  -1   13.09    0.75
  -6  -3   1   11.84    0.70
   6  -3  -1   13.09    0.75
  -6   3   1   11.69    0.70
  -6   3   1   12.20    0.67
   6   3  -1   11.53    0.73
  -6   3   1   11.69    0.70
   6   3  -1   11.53    0.73
  -6   3   1   13.03    0.74
  -6   3   1   12.20    0.67
  -6   3   1   13.03    0.74
  -5  -3   1   33.79    1.06
   5  -3  -1   29.86    1.11
  -5  -3   1   33.79    1.06
  -5  -3   1   32.47    1.09
   5  -3  -1   29.86    1.11
  -5  -3   1   32.47    1.09
   5  -3  -1   31.12    1.15
   5  -3  -1   31.12    1.15
  -5   3   1   30.51    1.16
   5   3  -1   34.23    1.15
  -5   3   1   30.59    1.11
  -5   3   1   30.38    1.10
   5   3  -1   34.23    1.15
  -5   3   1   30.51    1.16
  -5   3   1   30.38    1.10
  -5   3   1   30.59    1.11
  -4  -3   1  103.58    3.24
  -4  -3   1  109.66    3.22
  -4  -3   1  109.66    3.22
   4  -3  -1  106.98    3.28
  -4  -3   1  103.10    3.21
   4  -3  -1  107.30    3.25
   4  -3  -1  107.13    3.24
   4  -3  -1  106.98    3.28
  -4  -3   1  103.10    3.21
   4  -3  -1  107.30    3.25
  -4  -3   1  103.58    3.24
  -4  -3   1  109.77    3.24
  -4  -3   1  109.77    3.24
   4  -3  -1  107.13    3.24
  -4   3   1  108.91    3.26
  -4   3   1  107.67    3.29
   4   3  -1  107.22    3.22
   4   3  -1  104.89    3.26
   4   3  -1  107.22    3.22
  -4   3   1  108.91    3.26
  -4   3   1  107.67    3.29
   4   3  -1  104.89    3.26
  -4   3   1  112.10    3.24
  -4   3   1  112.10    3.24
  -3  -3   1    0.43    0.95
  -3  -3   1    0.85    0.15
  -3  -3   1    0.85    0.15
   3  -3  -1    0.81    0.17
   3  -3  -1    0.81    0.17
  -3  -3   1    0.44    0.95
   3   3  -1    0.27    0.86
   3   3  -1    0.28    0.86
  -3   3   1    0.54    0.15
  -3   3   1    0.54    0.15
  -2  -3   1   13.90    0.51
   2  -3  -1   15.32    1.01
   2  -3  -1   14.79    0.49
   2  -3  -1   15.34    1.02
  -2  -3   1   15.02    0.47
  -2  -3   1   15.02    0.47
   2  -3  -1   15.64    0.53
   2  -3  -1   15.64    0.53
  -2  -3   1   16.29    1.27
   2  -3  -1   15.76    0.50
  -2  -3   1   13.90    0.51
  -2  -3   1   16.43    1.27
   2  -3  -1   14.79    0.49
   2  -3  -1   15.76    0.50
   2   3  -1   15.58    0.47
  -2   3   1   13.88    1.08
   2   3  -1   15.58    0.47
  -2   3   1   13.20    0.52
  -2   3   1   14.44    0.48
   2   3  -1   14.06    1.22
  -2   3   1   14.44    0.48
  -2   3   1   14.75    0.50
   2   3  -1   14.06    1.23
  -2   3   1   13.20    0.52
   2   3  -1   13.35    0.51
  -2   3   1   13.89    1.09
  -2   3   1   14.75    0.50
   2   3  -1   13.35    0.51
   1  -3  -1   -0.58    0.41
   1  -3  -1    0.22    0.07
   1  -3  -1   -0.60    0.41
  -1  -3   1   -0.06    0.08
  -1  -3   1    0.56    0.56
   1  -3  -1    0.22    0.07
  -1  -3   1   -0.06    0.08
  -1  -3   1    0.56    0.56
   1   3  -1   -0.11    0.10
  -1   3   1    0.20    0.08
  -1   3   1   -0.17    0.49
  -1   3   1   -0.17    0.49
  -1   3   1    0.20    0.08
   1   3  -1   -0.11    0.10
   0  -3   1  940.51   27.88
   0  -3   1  935.61   27.89
   0  -3   1  940.51   27.88
   0  -3  -1  971.39   27.89
   0  -3  -1  991.12   28.35
   0  -3  -1  971.39   27.89
   0  -3  -1  956.21   27.89
   0  -3   1  975.18   28.28
   0  -3  -1  989.74   28.35
   0  -3  -1  910.15   27.85
   0  -3   1  974.57   28.28
   0  -3  -1  910.15   27.85
   0  -3   1  935.61   27.89
   0  -3   1  993.81   27.94
   0  -3  -1  956.21   27.89
   0  -3   1  993.81   27.94
   0   3  -1  930.25   27.91
   0   3  -1  958.47   27.93
   0   3  -1  930.25   27.91
   0   3   1  903.90   27.85
   0   3   1  999.78   28.33
   0   3   1  947.76   27.88
   0   3   1  947.76   27.88
   0   3  -1  907.17   27.89
   0   3   1  903.90   27.85
   0   3   1 1000.00   28.33
   0   3  -1  907.17   27.89
   0   3  -1  958.47   27.93
   0   3   1  933.69   27.88
   0   3   1  933.69   27.88
   0   3  -1  984.64   28.29
   0   3  -1  984.94   28.29
   1  -3   1   46.55    1.34
  -1  -3  -1   44.29    2.00
   1  -3   1   44.45    1.34
  -1  -3  -1   45.99    1.32
   1  -3   1   44.31    1.34
   1  -3   1   46.55    1.34
   1  -3   1   44.31    1.34
  -1  -3  -1   44.25    2.00
   1  -3   1   44.45    1.34
  -1  -3  -1   46.78    1.35
  -1  -3  -1   45.99    1.32
  -1  -3  -1   46.78    1.35
  -1   3  -1   46.24    1.34
  -1   3  -1   42.35    1.34
  -1   3  -1   42.35    1.34
   1   3   1   44.30    1.33
  -1   3  -1   42.46    1.34
  -1   3  -1   44.85    1.34
  -1   3  -1   38.89    1.81
  -1   3  -1   44.85    1.34
   1   3   1   42.77    1.34
  -1   3  -1   38.86    1.81
   1   3   1   43.24    1.98
  -1   3  -1   46.24    1.34
   1   3   1   43.22    1.97
  -1   3  -1   42.46    1.34
   1   3   1   42.77    1.34
   1   3   1   44.30    1.33
  -2  -3  -1  228.40    7.18
  -2  -3  -1  221.19    6.47
  -2  -3  -1  227.46    6.48
  -2  -3  -1  227.46    6.48
   2  -3   1  224.61    6.50
   2  -3   1  224.61    6.50
  -2  -3  -1  224.35    6.49
  -2  -3  -1  224.35    6.49
  -2  -3  -1  221.19    6.47
  -2  -3  -1  228.19    7.19
  -2  -3  -1  209.11    6.52
  -2  -3  -1  209.11    6.52
  -2   3  -1  222.17    6.49
   2   3   1  211.27    7.09
   2   3   1  219.91    6.50
   2   3   1  222.68    6.48
  -2   3  -1  217.35    6.49
   2   3   1  211.44    7.10
  -2   3  -1  222.17    6.49
  -2   3  -1  217.35    6.49
   2   3   1  222.68    6.48
  -2   3  -1  217.99    6.49
  -2   3  -1  215.30    6.49
  -2   3  -1  217.99    6.49
   2   3   1  219.91    6.50
  -2   3  -1  215.30    6.49
  -3  -3  -1  128.54    3.90
  -3  -3  -1  127.76    4.65
   3  -3   1  133.22    3.92
  -3  -3  -1  134.00    3.92
  -3  -3  -1  128.54    3.90
  -3  -3  -1  130.67    3.87
   3  -3   1  133.22    3.92
  -3  -3  -1  132.91    3.89
  -3  -3  -1  127.87    4.64
  -3  -3  -1  132.14    3.89
  -3  -3  -1  130.67    3.87
  -3  -3  -1  132.91    3.89
  -3  -3  -1  134.00    3.92
  -3  -3  -1  132.14    3.89
   3   3   1  130.40    3.88
  -3   3  -1  128.09    3.91
  -3   3  -1  131.85    3.92
  -3   3  -1  128.77    3.91
  -3   3  -1  129.90    3.92
  -3   3  -1  129.90    3.92
  -3   3  -1  128.77    3.91
  -3   3  -1  131.85    3.92
   3   3   1  129.53    4.65
  -3   3  -1  128.09    3.91
   3   3   1  130.40    3.88
   3   3   1  129.41    4.64
  -4  -3  -1    4.79    0.33
  -4  -3  -1    4.81    0.38
  -4  -3  -1    5.31    0.33
  -4  -3  -1    4.68    0.37
  -4  -3  -1    4.81    0.38
  -4  -3  -1    4.68    0.37
  -4  -3  -1    5.31    0.33
  -4  -3  -1    4.79    0.33
  -4   3  -1    5.74    0.38
  -4   3  -1    6.13    0.38
  -4   3  -1    6.13    0.38
  -4   3  -1    5.53    0.40
  -4   3  -1    5.53    0.40
  -4   3  -1    5.74    0.38
  -5  -3  -1    0.61    0.27
  -5  -3  -1    0.42    0.25
  -5  -3  -1    0.61    0.27
  -5  -3  -1    0.42    0.25
  -5  -3  -1    0.45    0.31
  -5  -3  -1    0.45    0.31
  -5   3  -1    0.24    0.29
  -5   3  -1    0.24    0.29
  -5   3  -1    0.28    0.32
  -5   3  -1    0.69    0.29
  -5   3  -1    0.28    0.32
  -5   3  -1    0.69    0.29
  -6  -3  -1    3.61    0.59
  -6  -3  -1    3.61    0.59
  -6   3  -1    4.41    0.55
  -6   3  -1    4.46    0.53
  -6   3  -1    4.46    0.53
  -6   3  -1    4.41    0.55
  -6  -4   1   32.16    1.15
  -6  -4   1   32.16    1.15
  -6  -4   1   31.34    1.21
  -6  -4   1   31.34    1.21
  -6   4   1   30.63    1.20
  -6   4   1   30.90    1.25
  -6   4   1   30.63    1.20
  -6   4   1   30.90    1.25
   6   4  -1   30.73    1.22
   6   4  -1   30.73    1.22
   5  -4  -1   28.18    1.06
  -5  -4   1   27.90    0.93
   5  -4  -1   26.69    1.00
   5  -4  -1   26.69    1.00
  -5  -4   1   26.64    0.97
   5  -4  -1   28.18    1.06
  -5  -4   1   26.64    0.97
  -5  -4   1   27.90    0.93
   5   4  -1   27.49    1.02
  -5   4   1   27.59    1.05
  -5   4   1   28.43    1.00
  -5   4   1   27.25    1.00
  -5   4   1   27.59    1.05
   5   4  -1   27.49    1.02
  -5   4   1   27.25    1.00
  -5   4   1   28.43    1.00
  -4  -4   1   43.61    1.37
  -4  -4   1   46.69    1.40
   4  -4  -1   42.79    1.43
   4  -4  -1   41.28    1.39
  -4  -4   1   43.17    1.35
  -4  -4   1   43.61    1.37
   4  -4  -1   40.94    1.37
  -4  -4   1   43.17    1.35
   4  -4  -1   41.28    1.39
  -4  -4   1   46.69    1.40
   4  -4  -1   40.94    1.37
   4  -4  -1   42.79    1.43
  -4   4   1   41.71    1.38
  -4   4   1   42.25    1.43
  -4   4   1   41.71    1.38
   4   4  -1   46.67    1.41
   4   4  -1   46.67    1.41
  -4   4   1   42.25    1.43
  -3  -4   1   23.22    0.72
  -3  -4   1   22.62    0.77
   3  -4  -1   23.07    0.77
  -3  -4   1   23.18    0.72
   3  -4  -1   23.07    0.77
   3  -4  -1   23.36    0.79
  -3  -4   1   24.34    1.86
  -3  -4   1   22.62    0.77
  -3  -4   1   22.55    0.75
  -3  -4   1   24.35    1.86
  -3  -4   1   23.22    0.72
  -3  -4   1   22.09    0.74
  -3  -4   1   23.18    0.72
  -3  -4   1   22.09    0.74
  -3  -4   1   22.55    0.75
   3  -4  -1   23.36    0.79
  -3   4   1   22.14    0.75
   3   4  -1   22.64    0.77
  -3   4   1   22.76    0.79
   3   4  -1   22.76    0.72
   3   4  -1   22.76    0.72
   3   4  -1   22.64    0.77
   3   4  -1   22.92    1.77
  -3   4   1   21.59    0.77
   3   4  -1   22.91    1.78
  -3   4   1   22.14    0.75
   3   4  -1   23.45    0.75
  -3   4   1   22.76    0.79
   3   4  -1   23.45    0.75
  -3   4   1   21.59    0.77
   2  -4  -1   68.45    2.07
  -2  -4   1   68.53    2.81
   2  -4  -1   68.45    2.07
   2  -4  -1   66.91    2.49
   2  -4  -1   69.51    2.06
   2  -4  -1   69.51    2.06
   2  -4  -1   68.85    2.04
  -2  -4   1   66.08    2.05
  -2  -4   1   66.08    2.05
  -2  -4   1   68.47    2.81
   2  -4  -1   66.84    2.50
   2  -4  -1   68.85    2.04
   2   4  -1   69.76    2.80
  -2   4   1   69.68    2.06
  -2   4   1   66.82    2.07
  -2   4   1   67.09    2.55
  -2   4   1   66.82    2.07
  -2   4   1   67.09    2.56
  -2   4   1   69.68    2.06
   2   4  -1   69.76    2.79
   2   4  -1   67.10    2.06
  -2   4   1   70.21    2.04
  -2   4   1   70.21    2.04
   2   4  -1   67.10    2.06
   1  -4  -1  695.89   20.45
  -1  -4   1  646.40   20.03
   1  -4  -1  661.61   20.05
  -1  -4   1  716.57   20.60
   1  -4  -1  702.51   20.06
   1  -4  -1  702.23   20.46
  -1  -4   1  646.40   20.03
  -1  -4   1  716.90   20.61
   1  -4  -1  702.51   20.06
   1  -4  -1  706.33   20.02
   1  -4  -1  661.61   20.05
   1  -4  -1  706.33   20.02
  -1   4   1  716.79   20.49
  -1   4   1  654.15   20.00
   1   4  -1  643.84   20.03
  -1   4   1  717.60   20.49
  -1   4   1  681.98   20.02
  -1   4   1  681.98   20.02
  -1   4   1  654.15   20.00
   1   4  -1  643.84   20.03
  -1   4   1  687.19   19.99
  -1   4   1  687.19   19.99
   0  -4  -1  153.73    4.48
   0  -4  -1  157.69    4.49
   0  -4   1  153.96    4.48
   0  -4  -1  150.07    4.48
   0  -4  -1  150.07    4.48
   0  -4   1  153.03    5.04
   0  -4  -1  151.17    5.05
   0  -4   1  154.81    4.49
   0  -4  -1  157.69    4.49
   0  -4   1  152.54    4.48
   0  -4   1  153.07    5.04
   0  -4   1  152.54    4.48
   0  -4   1  153.96    4.48
   0  -4  -1  153.73    4.48
   0  -4   1  154.81    4.49
   0  -4  -1  151.26    5.05
   0   4   1  152.45    4.48
   0   4   1  147.31    4.48
   0   4   1  155.29    4.48
   0   4   1  148.98    4.47
   0   4  -1  147.40    4.48
   0   4   1  152.45    4.48
   0   4  -1  155.45    5.05
   0   4   1  155.29    4.48
   0   4  -1  147.40    4.48
   0   4  -1  155.23    5.05
   0   4   1  154.63    5.09
   0   4  -1  153.05    4.50
   0   4  -1  154.21    4.48
   0   4  -1  154.21    4.48
   0   4   1  154.43    5.09
   0   4  -1  153.05    4.50
   0   4   1  148.98    4.47
   0   4   1  147.31    4.48
  -1  -4  -1  758.61   21.96
   1  -4   1  734.83   21.37
   1  -4   1  727.26   21.31
  -1  -4  -1  728.66   21.31
   1  -4   1  713.27   21.31
  -1  -4  -1  724.08   21.30
   1  -4   1  734.83   21.37
   1  -4   1  727.26   21.31
  -1  -4  -1  758.24   21.95
  -1  -4  -1  728.66   21.31
   1  -4   1  751.76   21.77
   1  -4   1  751.76   21.77
  -1  -4  -1  724.08   21.30
   1  -4   1  713.27   21.31
  -1   4  -1  706.73   21.29
   1   4   1  719.20   21.30
  -1   4  -1  706.73   21.29
  -1   4  -1  749.46   21.78
  -1   4  -1  750.32   21.77
   1   4   1  719.20   21.30
  -1   4  -1  710.03   21.29
  -1   4  -1  741.78   21.38
   1   4   1  705.38   21.29
  -1   4  -1  741.78   21.38
  -1   4  -1  725.24   21.34
  -1   4  -1  710.03   21.29
   1   4   1  705.38   21.29
  -1   4  -1  725.24   21.34
  -2  -4  -1  718.64   20.25
  -2  -4  -1  664.02   19.46
   2  -4   1  672.11   19.48
   2  -4   1  672.11   19.48
  -2  -4  -1  664.02   19.46
   2  -4   1  647.87   19.46
   2  -4   1  647.87   19.46
  -2  -4  -1  644.96   19.43
  -2  -4  -1  718.46   20.26
  -2  -4  -1  644.96   19.43
  -2   4  -1  653.51   19.46
  -2   4  -1  684.82   19.86
   2   4   1  664.45   19.44
   2   4   1  664.92   19.46
  -2   4  -1  660.25   19.47
  -2   4  -1  685.02   19.86
  -2   4  -1  664.50   19.46
   2   4   1  666.41   20.18
  -2   4  -1  653.51   19.46
  -2   4  -1  641.97   19.46
  -2   4  -1  660.25   19.47
   2   4   1  664.45   19.44
  -2   4  -1  641.97   19.46
   2   4   1  666.64   20.18
  -2   4  -1  657.83   19.47
   2   4   1  664.92   19.46
  -2   4  -1  664.50   19.46
  -2   4  -1  657.83   19.47
  -3  -4  -1    4.03    0.25
  -3  -4  -1    3.00    0.25
  -3  -4  -1    4.20    0.29
  -3  -4  -1    4.20    0.29
  -3  -4  -1    4.03    0.25
  -3  -4  -1    3.00    0.25
  -3  -4  -1    3.74    1.32
  -3  -4  -1    3.56    1.31
   3   4   1    2.29    1.20
   3   4   1    2.29    1.21
  -4  -4  -1   15.72    0.62
   4  -4   1   14.93    0.65
  -4  -4  -1   15.32    0.64
  -4  -4  -1   15.68    0.60
  -4  -4  -1   15.47    0.59
  -4  -4  -1   15.32    0.64
  -4  -4  -1   15.72    0.62
  -4  -4  -1   15.68    0.60
   4  -4   1   14.93    0.65
  -4  -4  -1   15.47    0.59
  -4   4  -1   15.99    0.64
  -4   4  -1   15.99    0.64
  -4   4  -1   15.57    0.65
  -4   4  -1   16.13    0.66
   4   4   1   14.54    0.60
  -4   4  -1   15.57    0.65
   4   4   1   14.54    0.60
  -4   4  -1   16.13    0.66
  -5  -4  -1    0.75    0.27
  -5  -4  -1    0.95    0.33
  -5  -4  -1    0.73    0.25
  -5  -4  -1    0.95    0.33
  -5  -4  -1    0.75    0.27
  -5  -4  -1    0.73    0.25
  -5   4  -1   -0.02    0.37
  -5   4  -1   -0.02    0.37
  -5   4  -1    1.09    0.34
  -5   4  -1    1.09    0.34
  -5   4  -1    1.31    0.32
  -5   4  -1    1.31    0.32
  -6  -4  -1    4.67    0.60
  -6  -4  -1    4.67    0.60
  -6   4  -1    4.55    0.57
  -6   4  -1    5.38    0.63
  -6   4  -1    4.13    0.61
  -6   4  -1    5.38    0.63
  -6   4  -1    4.13    0.61
  -6   4  -1    4.55    0.57
  -6  -5   1    7.15    0.57
  -6  -5   1    7.15    0.57
  -6   5   1    5.69    0.62
  -6   5   1    5.99    0.58
  -6   5   1    4.43    0.53
  -6   5   1    4.43    0.53
  -6   5   1    5.69    0.62
  -6   5   1    5.99    0.58
  -5  -5   1   28.24    0.92
  -5  -5   1   27.30    0.98
   5  -5  -1   27.14    1.05
  -5  -5   1   27.30    0.98
  -5  -5   1   28.24    0.92
   5  -5  -1   27.14    1.05
   5  -5  -1   26.85    0.99
   5  -5  -1   25.36    1.00
   5  -5  -1   26.85    0.99
   5  -5  -1   25.36    1.00
  -5   5   1   27.32    1.07
   5   5  -1   28.46    1.01
  -5   5   1   26.20    0.99
  -5   5   1   28.76    1.00
  -5   5   1   28.76    1.00
  -5   5   1   26.20    0.99
  -5   5   1   27.32    1.07
   5   5  -1   28.46    1.01
   4  -5  -1   61.51    1.94
  -4  -5   1   61.05    1.93
  -4  -5   1   59.53    1.87
  -4  -5   1   59.53    1.87
  -4  -5   1   60.72    1.85
   4  -5  -1   59.88    1.88
   4  -5  -1   59.88    1.88
   4  -5  -1   61.51    1.94
  -4  -5   1   60.72    1.85
  -4  -5   1   60.62    3.31
   4  -5  -1   61.20    1.91
  -4  -5   1   63.46    1.85
  -4  -5   1   61.05    1.93
  -4  -5   1   60.62    3.32
  -4  -5   1   63.46    1.85
   4  -5  -1   61.20    1.91
  -4   5   1   62.55    1.90
   4   5  -1   53.15    3.05
   4   5  -1   52.92    3.05
  -4   5   1   62.55    1.90
   4   5  -1   60.37    1.91
   4   5  -1   60.37    1.91
  -4   5   1   61.37    1.95
  -4   5   1   61.37    1.95
  -3  -5   1    9.25    0.36
   3  -5  -1    9.42    0.39
  -3  -5   1    8.85    1.45
  -3  -5   1    8.85    1.45
   3  -5  -1    9.88    0.41
  -3  -5   1    8.38    0.38
   3  -5  -1    9.25    0.38
   3  -5  -1    9.25    0.38
   3  -5  -1    9.88    0.41
  -3  -5   1    8.38    0.38
  -3  -5   1    9.12    0.37
   3  -5  -1    9.42    0.39
  -3  -5   1    9.12    0.37
  -3  -5   1    9.25    0.36
   3   5  -1    8.46    0.40
  -3   5   1    8.82    0.42
   3   5  -1    8.11    0.38
   3   5  -1   12.48    1.63
  -3   5   1    8.15    0.37
  -3   5   1    8.15    0.37
   3   5  -1    8.11    0.38
  -3   5   1    8.42    0.40
   3   5  -1    8.46    0.40
  -3   5   1    8.42    0.40
  -3   5   1    8.82    0.42
   3   5  -1   12.46    1.63
   2  -5  -1   45.28    1.33
   2  -5  -1   42.51    1.40
   2  -5  -1   42.93    1.90
   2  -5  -1   43.02    1.90
  -2  -5   1   41.85    1.34
   2  -5  -1   45.27    1.35
  -2  -5   1   41.85    1.34
  -2  -5   1   46.95    2.28
  -2  -5   1   47.02    2.29
   2  -5  -1   42.51    1.40
   2  -5  -1   45.28    1.33
   2  -5  -1   45.27    1.35
  -2   5   1   43.25    1.36
   2   5  -1   43.67    1.35
  -2   5   1   42.20    1.98
  -2   5   1   43.25    1.36
  -2   5   1   44.78    1.33
   2   5  -1   40.14    2.13
  -2   5   1   44.40    1.34
   2   5  -1   40.15    2.13
  -2   5   1   42.17    1.97
  -2   5   1   44.78    1.33
  -2   5   1   44.40    1.34
   2   5  -1   43.67    1.35
   1  -5  -1   57.12    1.77
   1  -5  -1   57.26    2.35
  -1  -5   1   62.50    1.74
   1  -5  -1   62.47    1.75
   1  -5  -1   61.05    1.76
  -1  -5   1   57.00    1.76
   1  -5  -1   57.12    1.77
   1  -5  -1   57.33    2.35
   1  -5  -1   62.47    1.75
  -1  -5   1   57.00    1.76
  -1  -5   1   62.50    1.74
   1  -5  -1   61.05    1.76
   1   5  -1   55.98    2.55
   1   5  -1   56.10    1.76
   1   5  -1   55.99    2.54
  -1   5   1   56.27    1.77
  -1   5   1   58.86    1.76
  -1   5   1   59.97    1.75
  -1   5   1   56.30    2.41
   1   5  -1   56.10    1.76
   1   5  -1   61.78    1.74
  -1   5   1   59.97    1.75
  -1   5   1   56.27    1.77
   1   5  -1   61.78    1.74
  -1   5   1   57.10    1.77
  -1   5   1   58.86    1.76
  -1   5   1   57.10    1.77
  -1   5   1   56.34    2.41
   0  -5  -1   48.22    1.49
   0  -5  -1   50.11    2.16
   0  -5   1   49.90    1.49
   0  -5   1   51.35    1.51
   0  -5   1   50.56    1.49
   0  -5  -1   50.15    2.16
   0  -5  -1   51.85    1.50
   0  -5   1   50.50    2.15
   0  -5   1   49.90    1.49
   0  -5   1   50.50    2.14
   0  -5   1   50.56    1.49
   0  -5  -1   51.85    1.50
   0  -5   1   51.35    1.51
   0  -5  -1   48.22    1.49
   0   5  -1   50.20    1.49
   0   5  -1   48.50    1.49
   0   5   1   49.89    1.49
   0   5  -1   48.50    1.49
   0   5   1   49.87    1.49
   0   5   1   50.94    1.50
   0   5   1   49.89    1.49
   0   5   1   47.59    2.19
   0   5  -1   50.20    1.49
   0   5   1   47.49    2.18
   0   5  -1   51.46    1.51
   0   5   1   49.87    1.49
   0   5  -1   49.62    1.49
   0   5   1   50.94    1.50
   0   5  -1   51.46    1.51
   0   5  -1   49.62    1.49
   0   5  -1   49.12    2.17
   0   5  -1   49.12    2.17
  -1  -5  -1  401.18   12.06
  -1  -5  -1  389.59   11.29
   1  -5   1  387.13   11.29
  -1  -5  -1  375.20   11.27
   1  -5   1  393.85   11.84
   1  -5   1  387.13   11.29
  -1  -5  -1  401.20   12.06
   1  -5   1  394.01   11.83
   1  -5   1  381.62   11.30
   1  -5   1  383.02   11.29
   1  -5   1  381.62   11.30
   1  -5   1  383.02   11.29
  -1  -5  -1  375.20   11.27
  -1  -5  -1  389.59   11.29
  -1   5  -1  381.49   11.29
   1   5   1  384.25   11.29
  -1   5  -1  388.36   11.30
  -1   5  -1  374.63   11.29
  -1   5  -1  374.63   11.29
  -1   5  -1  389.02   11.85
  -1   5  -1  380.49   11.29
   1   5   1  384.29   11.27
   1   5   1  384.25   11.29
  -1   5  -1  388.36   11.30
  -1   5  -1  380.49   11.29
  -1   5  -1  381.49   11.29
  -1   5  -1  388.90   11.85
   1   5   1  384.29   11.27
   2  -5   1  537.01   15.69
   2  -5   1  534.58   15.70
  -2  -5  -1  577.82   16.59
  -2  -5  -1  537.61   15.69
  -2  -5  -1  524.74   15.66
  -2  -5  -1  537.61   15.69
  -2  -5  -1  524.74   15.66
  -2  -5  -1  577.96   16.59
   2  -5   1  534.58   15.70
   2  -5   1  537.01   15.69
  -2   5  -1  530.54   15.70
  -2   5  -1  530.34   15.69
  -2   5  -1  517.43   15.69
   2   5   1  530.57   16.50
   2   5   1  538.13   15.69
  -2   5  -1  527.12   15.70
   2   5   1  538.13   15.69
  -2   5  -1  527.12   15.70
   2   5   1  530.62   16.51
  -2   5  -1  530.34   15.69
  -2   5  -1  532.39   15.71
  -2   5  -1  542.25   16.16
  -2   5  -1  530.54   15.70
   2   5   1  535.32   15.66
  -2   5  -1  532.39   15.71
  -2   5  -1  517.43   15.69
   2   5   1  535.32   15.66
  -2   5  -1  542.72   16.16
  -3  -5  -1  232.65    6.94
  -3  -5  -1  237.67    7.93
   3  -5   1  239.02    6.99
  -3  -5  -1  232.74    6.95
  -3  -5  -1  239.15    6.98
  -3  -5  -1  236.02    6.93
  -3  -5  -1  239.15    6.98
   3  -5   1  239.02    6.99
  -3  -5  -1  232.74    6.95
  -3  -5  -1  237.58    7.94
  -3  -5  -1  236.02    6.93
  -3  -5  -1  232.65    6.94
   3   5   1  225.74    7.92
   3   5   1  225.73    7.92
  -3   5  -1  231.64    6.99
  -3   5  -1  249.74    7.04
  -3   5  -1  236.64    6.99
   3   5   1  227.75    6.94
  -3   5  -1  236.64    6.99
  -3   5  -1  238.61    6.99
   3   5   1  227.75    6.94
  -3   5  -1  238.61    6.99
  -3   5  -1  231.64    6.99
  -3   5  -1  249.74    7.04
   4  -5   1    1.74    0.28
   4  -5   1    1.74    0.28
  -4  -5  -1    1.30    0.23
  -4  -5  -1    1.15    0.21
  -4  -5  -1    1.30    0.23
  -4  -5  -1    1.03    0.24
  -4  -5  -1    1.03    0.24
  -4  -5  -1    1.11    0.24
  -4  -5  -1    1.29    0.20
  -4  -5  -1    1.29    0.20
  -4  -5  -1    1.11    0.24
  -4  -5  -1    1.15    0.21
  -4   5  -1    0.96    0.25
  -4   5  -1    1.15    0.28
   4   5   1    0.98    0.22
  -4   5  -1    1.35    0.26
  -4   5  -1    1.15    0.28
  -4   5  -1    1.35    0.26
  -4   5  -1    0.96    0.25
   4   5   1    0.98    0.22
  -5  -5  -1    1.84    0.29
  -5  -5  -1    2.35    0.33
  -5  -5  -1    1.84    0.29
  -5  -5  -1    3.13    0.43
  -5  -5  -1    3.13    0.43
  -5  -5  -1    2.35    0.33
  -6  -5  -1    3.91    0.56
  -6  -5  -1    3.91    0.56
  -6   5  -1    3.49    0.54
  -6   5  -1    3.81    0.53
  -6   5  -1    3.81    0.53
  -6   5  -1    3.28    0.49
  -6   5  -1    3.28    0.49
  -6   5  -1    3.49    0.54
  -6  -6   1    2.45    0.38
  -6  -6   1    2.45    0.38
  -6   6   1    3.36    0.53
   6   6  -1    2.33    0.45
  -6   6   1    3.36    0.53
  -6   6   1    1.92    0.49
  -6   6   1    2.01    0.40
  -6   6   1    2.01    0.40
  -6   6   1    1.92    0.49
   6   6  -1    2.33    0.45
   5  -6  -1    2.00    0.33
   5  -6  -1    1.93    0.35
   5  -6  -1    2.55    0.34
   5  -6  -1    2.55    0.34
   5  -6  -1    1.93    0.35
   5  -6  -1    2.00    0.33
  -5   6   1    2.45    0.34
  -5   6   1    2.45    0.38
  -5   6   1    2.08    0.36
  -5   6   1    2.45    0.34
  -5   6   1    2.45    0.38
  -5   6   1    2.08    0.36
   4  -6  -1   31.86    1.15
   4  -6  -1   32.53    1.11
  -4  -6   1   33.44    1.09
  -4  -6   1   34.70    2.72
  -4  -6   1   33.44    1.09
   4  -6  -1   32.62    1.12
   4  -6  -1   32.53    1.11
  -4  -6   1   34.74    2.71
   4  -6  -1   32.62    1.12
   4  -6  -1   31.86    1.15
  -4   6   1   32.20    1.15
   4   6  -1   36.20    2.69
   4   6  -1   35.53    1.12
  -4   6   1   32.20    1.15
   4   6  -1   35.53    1.12
   4   6  -1   36.11    2.70
   3  -6  -1   36.48    1.13
   3  -6  -1   35.14    1.10
   3  -6  -1   34.26    1.08
  -3  -6   1   33.60    1.07
  -3  -6   1   31.79    1.09
   3  -6  -1   34.26    1.08
  -3  -6   1   33.60    1.07
  -3  -6   1   33.44    2.42
  -3  -6   1   31.79    1.09
   3  -6  -1   36.48    1.13
   3  -6  -1   35.14    1.10
  -3  -6   1   33.42    2.43
  -3   6   1   33.06    1.08
   3   6  -1   33.15    1.10
  -3   6   1   33.06    1.08
   3   6  -1   33.15    1.10
  -3   6   1   34.44    1.13
   3   6  -1   34.37    1.08
   3   6  -1   34.42    2.28
  -3   6   1   34.44    1.13
   3   6  -1   34.37    1.08
   3   6  -1   34.42    2.29
   2  -6  -1   91.70    3.34
   2  -6  -1   92.42    2.78
   2  -6  -1   92.42    2.78
  -2  -6   1   91.75    3.69
  -2  -6   1   91.89    3.69
   2  -6  -1   93.59    2.71
   2  -6  -1   93.59    2.71
  -2  -6   1   85.96    2.71
  -2  -6   1   85.96    2.71
  -2  -6   1   93.90    2.69
  -2  -6   1   93.90    2.69
   2  -6  -1   91.73    3.34
   2   6  -1   83.81    3.56
  -2   6   1   89.41    2.74
   2   6  -1   90.11    2.72
  -2   6   1   89.41    2.74
   2   6  -1   94.06    2.70
   2   6  -1   83.77    3.57
   2   6  -1   90.11    2.72
  -2   6   1   88.50    2.75
  -2   6   1   91.79    2.71
  -2   6   1   91.79    2.71
  -2   6   1   90.37    2.72
  -2   6   1   88.50    2.75
  -2   6   1   93.43    3.43
  -2   6   1   93.35    3.43
   2   6  -1   94.06    2.70
  -2   6   1   90.37    2.72
   1  -6  -1  557.42   16.24
   1  -6  -1  530.59   15.59
  -1  -6   1  554.43   16.38
  -1  -6   1  544.94   15.55
   1  -6  -1  550.10   15.58
   1  -6  -1  550.10   15.58
   1  -6  -1  530.59   15.59
  -1  -6   1  554.56   16.37
   1  -6  -1  557.01   16.25
   1  -6  -1  515.34   15.57
  -1  -6   1  496.70   15.57
  -1  -6   1  496.70   15.57
   1  -6  -1  515.34   15.57
  -1  -6   1  544.94   15.55
  -1   6   1  510.58   15.57
  -1   6   1  510.58   15.57
   1   6  -1  535.77   15.55
  -1   6   1  515.47   15.56
  -1   6   1  514.15   15.57
  -1   6   1  514.15   15.57
  -1   6   1  515.47   15.56
   1   6  -1  509.61   15.57
  -1   6   1  527.83   15.56
   1   6  -1  509.61   15.57
   1   6  -1  553.18   16.38
   1   6  -1  553.10   16.39
   1   6  -1  535.77   15.55
  -1   6   1  527.83   15.56
  -1   6   1  566.41   16.28
  -1   6   1  566.13   16.28
   0  -6   1   15.87    0.53
   0  -6  -1   15.16    0.50
   0  -6  -1   15.54    0.50
   0  -6   1   16.48    0.51
   0  -6   1   15.87    0.53
   0  -6   1   13.78    1.24
   0  -6   1   15.22    0.50
   0  -6  -1   15.42    1.29
   0  -6  -1   16.18    0.51
   0  -6  -1   16.18    0.51
   0  -6   1   15.22    0.50
   0  -6  -1   15.54    0.50
   0  -6  -1   15.42    1.29
   0  -6   1   16.48    0.51
   0  -6   1   13.76    1.25
   0  -6  -1   15.16    0.50
   0   6  -1   15.98    0.53
   0   6   1   15.65    0.50
   0   6  -1   15.42    0.50
   0   6  -1   16.01    1.33
   0   6  -1   16.01    1.33
   0   6   1   15.94    0.51
   0   6   1   15.55    0.50
   0   6   1   15.11    1.37
   0   6   1   15.94    0.51
   0   6  -1   15.42    0.50
   0   6   1   15.25    0.50
   0   6  -1   15.98    0.53
   0   6  -1   15.84    0.51
   0   6   1   15.65    0.50
   0   6   1   15.55    0.50
   0   6   1   15.10    1.37
   0   6  -1   15.73    0.51
   0   6  -1   15.73    0.51
   0   6  -1   15.84    0.51
   0   6   1   15.25    0.50
  -1  -6  -1   77.83    2.30
   1  -6   1   78.75    2.34
  -1  -6  -1   77.28    3.25
   1  -6   1   77.55    2.99
  -1  -6  -1   80.43    2.33
  -1  -6  -1   80.43    2.33
  -1  -6  -1   77.30    3.25
  -1  -6  -1   77.83    2.30
   1  -6   1   77.19    2.33
   1  -6   1   77.52    2.99
   1  -6   1   79.53    2.33
   1  -6   1   78.75    2.34
   1  -6   1   77.19    2.33
   1  -6   1   79.53    2.33
  -1   6  -1   77.38    2.33
   1   6   1   78.70    2.30
  -1   6  -1   78.61    2.34
   1   6   1   78.70    2.30
  -1   6  -1   74.92    3.04
  -1   6  -1   75.57    2.32
   1   6   1   77.63    2.33
   1   6   1   77.63    2.33
  -1   6  -1   75.57    2.33
  -1   6  -1   75.57    2.32
  -1   6  -1   74.83    3.05
  -1   6  -1   77.38    2.33
  -1   6  -1   75.57    2.33
  -1   6  -1   78.61    2.34
  -2  -6  -1    5.53    1.30
   2  -6   1    5.10    0.90
   2  -6   1    5.10    0.90
  -2  -6  -1    3.35    0.27
  -2  -6  -1    4.54    0.21
  -2  -6  -1    3.35    0.27
  -2  -6  -1    5.54    1.30
  -2  -6  -1    4.54    0.21
  -2   6  -1    4.22    1.00
   2   6   1    4.02    1.13
  -2   6  -1    4.23    1.00
   2   6   1    4.20    0.22
  -2   6  -1    3.78    0.27
  -2   6  -1    4.42    0.26
  -2   6  -1    3.94    0.27
  -2   6  -1    3.78    0.27
  -2   6  -1    4.01    0.28
   2   6   1    4.20    0.22
  -2   6  -1    3.87    0.28
  -2   6  -1    3.94    0.27
  -2   6  -1    3.87    0.28
  -2   6  -1    4.42    0.26
   2   6   1    4.03    1.13
  -2   6  -1    4.01    0.28
   3  -6   1  111.75    3.38
  -3  -6  -1  109.96    3.36
  -3  -6  -1  113.03    4.59
  -3  -6  -1  112.64    3.33
  -3  -6  -1  112.64    3.33
   3  -6   1  111.75    3.38
  -3  -6  -1  114.84    3.32
  -3  -6  -1  113.10    4.59
  -3  -6  -1  114.84    3.32
  -3  -6  -1  109.96    3.36
  -3   6  -1  111.27    3.39
   3   6   1  106.80    4.54
   3   6   1  106.87    4.54
  -3   6  -1  111.27    3.39
  -3   6  -1  112.26    3.38
  -3   6  -1  112.26    3.38
  -4  -6  -1   20.84    0.76
  -4  -6  -1   20.84    0.76
  -4  -6  -1   21.69    0.77
   4  -6   1   22.83    0.83
  -4  -6  -1   22.49    0.75
  -4  -6  -1   22.37    0.81
  -4  -6  -1   22.37    0.81
  -4  -6  -1   21.69    0.77
   4  -6   1   22.83    0.83
  -4  -6  -1   19.81    0.77
  -4  -6  -1   19.09    2.79
  -4  -6  -1   19.81    0.77
  -4  -6  -1   22.49    0.75
  -4  -6  -1   19.02    2.80
  -4   6  -1   23.44    0.85
  -4   6  -1   22.63    0.83
   4   6   1   20.63    2.72
  -4   6  -1   23.44    0.85
   4   6   1   20.58    2.73
  -4   6  -1   22.88    0.85
   4   6   1   19.96    0.77
  -4   6  -1   22.88    0.85
   4   6   1   19.96    0.77
  -4   6  -1   22.63    0.83
  -5  -6  -1   68.70    2.14
  -5  -6  -1   68.92    2.21
  -5  -6  -1   68.70    2.14
  -5  -6  -1   66.91    2.15
  -5  -6  -1   68.92    2.21
  -5  -6  -1   66.91    2.15
  -5   6  -1   70.03    2.26
  -5   6  -1   68.81    2.25
  -5   6  -1   68.81    2.25
  -5   6  -1   70.03    2.26
  -6  -6  -1    6.25    0.64
  -6  -6  -1    6.25    0.64
  -6   6  -1    5.51    0.67
  -6   6  -1    6.32    0.65
  -6   6  -1    5.51    0.67
  -6   6  -1    6.32    0.65
  -6   6  -1    6.13    0.64
  -6   6  -1    6.13    0.64
  -6  -7   1    3.22    0.47
  -6  -7   1    3.22    0.47
   6  -7  -1    3.68    0.49
   6  -7  -1    3.68    0.49
  -6   7   1    3.03    0.47
  -6   7   1    3.48    0.51
  -6   7   1    3.03    0.47
  -6   7   1    3.48    0.51
   6   7  -1    2.77    0.46
   6   7  -1    2.77    0.46
  -5  -7   1    4.93    0.39
   5  -7  -1    4.13    0.44
  -5  -7   1    4.93    0.39
   5  -7  -1    4.78    0.42
   5  -7  -1    4.78    0.42
   5  -7  -1    4.13    0.44
  -5   7   1    4.60    0.42
   5   7  -1    4.67    0.46
  -5   7   1    4.45    0.48
  -5   7   1    4.84    0.43
   5   7  -1    4.67    0.46
  -5   7   1    4.84    0.43
  -5   7   1    4.45    0.48
  -5   7   1    4.60    0.42
   4  -7  -1    3.51    0.36
   4  -7  -1    2.34    0.31
  -4  -7   1    3.39    1.70
   4  -7  -1    2.76    0.31
   4  -7  -1    2.76    0.31
   4  -7  -1    2.34    0.31
   4  -7  -1    3.51    0.36
  -4  -7   1    3.35    1.70
   4   7  -1    2.47    1.63
  -4   7   1    2.69    0.36
   4   7  -1    2.51    1.63
  -4   7   1    2.69    0.36
   3  -7  -1   76.25    2.33
  -3  -7   1   77.45    3.62
   3  -7  -1   78.86    2.38
   3  -7  -1   78.86    2.38
   3  -7  -1   76.25    2.33
  -3  -7   1   73.42    2.33
  -3  -7   1   77.40    3.62
   3  -7  -1   77.26    2.35
   3  -7  -1   77.26    2.35
  -3  -7   1   73.42    2.33
  -3  -7   1   79.39    2.43
  -3  -7   1   79.39    2.43
   3   7  -1   77.19    2.35
  -3   7   1   77.27    2.38
   3   7  -1   79.65    2.33
   3   7  -1   74.02    3.53
   3   7  -1   79.65    2.33
  -3   7   1   77.27    2.38
  -3   7   1   75.65    2.34
   3   7  -1   74.01    3.54
  -3   7   1   75.65    2.34
   3   7  -1   77.19    2.35
   2  -7  -1  384.54   11.74
   2  -7  -1  384.99   11.74
  -2  -7   1  362.97   11.07
  -2  -7   1  386.90   11.05
   2  -7  -1  370.55   11.08
  -2  -7   1  362.97   11.07
  -2  -7   1  392.16   12.11
  -2  -7   1  392.19   12.11
   2  -7  -1  379.93   11.06
   2  -7  -1  371.66   11.09
   2  -7  -1  371.66   11.09
  -2  -7   1  386.90   11.05
   2  -7  -1  379.93   11.06
   2  -7  -1  370.55   11.08
   2   7  -1  375.73   11.07
   2   7  -1  385.60   11.05
   2   7  -1  368.69   12.01
  -2   7   1  400.18   11.82
   2   7  -1  375.73   11.07
  -2   7   1  373.62   11.06
  -2   7   1  367.26   11.08
   2   7  -1  368.71   12.02
  -2   7   1  375.08   11.10
  -2   7   1  373.62   11.06
  -2   7   1  367.26   11.08
  -2   7   1  364.94   11.09
  -2   7   1  364.94   11.09
  -2   7   1  375.08   11.10
  -2   7   1  400.06   11.83
   2   7  -1  385.60   11.05
  -1  -7   1    1.56    0.18
   1  -7  -1    0.56    0.72
  -1  -7   1    1.56    0.18
   1  -7  -1    0.56    0.72
  -1  -7   1    0.26    0.74
  -1  -7   1    0.24    0.74
  -1   7   1    1.22    0.16
  -1   7   1    1.22    0.16
  -1   7   1    1.22    0.16
   1   7  -1    0.97    0.91
  -1   7   1    1.22    0.16
   1   7  -1    0.97    0.91
  -1   7   1    1.44    0.81
   1   7  -1    1.06    0.16
  -1   7   1    1.44    0.80
   1   7  -1    1.06    0.16
   0  -7  -1   72.28    3.02
   0  -7  -1   72.31    3.02
   0  -7   1   75.18    2.19
   0  -7   1   70.60    2.97
   0  -7  -1   74.25    2.19
   0  -7   1   74.67    2.21
   0  -7  -1   75.90    2.19
   0  -7  -1   72.63    2.18
   0  -7   1   75.18    2.19
   0  -7   1   74.67    2.21
   0  -7   1   70.50    2.98
   0  -7  -1   75.90    2.19
   0  -7  -1   74.25    2.19
   0  -7  -1   72.63    2.18
   0   7   1   72.75    2.18
   0   7  -1   76.25    3.10
   0   7  -1   76.35    3.10
   0   7   1   72.53    2.19
   0   7  -1   74.16    2.19
   0   7  -1   71.88    2.18
   0   7  -1   71.88    2.18
   0   7   1   73.71    2.19
   0   7  -1   72.25    2.19
   0   7   1   73.71    2.19
   0   7   1   73.04    3.10
   0   7  -1   72.25    2.19
   0   7  -1   73.36    2.21
   0   7  -1   74.16    2.19
   0   7  -1   73.36    2.21
   0   7   1   72.53    2.19
   0   7   1   73.01    3.10
   0   7   1   72.75    2.18
   1  -7   1  421.72   12.16
   1  -7   1  415.22   12.16
  -1  -7  -1  413.96   12.12
   1  -7   1  425.33   12.88
   1  -7   1  406.24   12.17
   1  -7   1  406.24   12.17
  -1  -7  -1  423.20   12.15
   1  -7   1  425.57   12.88
  -1  -7  -1  413.96   12.12
   1  -7   1  415.22   12.16
  -1  -7  -1  423.20   12.15
   1  -7   1  421.72   12.16
  -1   7  -1  402.58   12.15
   1   7   1  414.32   12.13
  -1   7  -1  403.26   12.16
  -1   7  -1  434.85   12.95
  -1   7  -1  408.81   12.16
  -1   7  -1  403.26   12.16
   1   7   1  414.53   12.15
   1   7   1  414.32   12.13
  -1   7  -1  408.81   12.16
   1   7   1  414.14   13.57
   1   7   1  414.57   13.58
  -1   7  -1  407.25   12.17
  -1   7  -1  407.25   12.17
   1   7   1  414.53   12.15
  -1   7  -1  434.93   12.94
  -1   7  -1  402.58   12.15
  -2  -7  -1    5.98    0.24
  -2  -7  -1    8.51    1.47
  -2  -7  -1    5.98    0.24
   2  -7   1    5.97    0.31
  -2  -7  -1    8.49    1.47
   2  -7   1    6.49    1.03
   2  -7   1    5.82    0.33
   2  -7   1    6.50    1.04
   2  -7   1    5.82    0.33
   2  -7   1    6.42    0.32
   2  -7   1    5.97    0.31
  -2  -7  -1    5.28    0.31
  -2  -7  -1    5.28    0.31
   2  -7   1    6.42    0.32
   2   7   1    8.15    1.32
  -2   7  -1    5.83    0.33
  -2   7  -1    5.64    0.32
   2   7   1    5.79    0.25
  -2   7  -1    6.72    1.15
   2   7   1    8.15    1.32
  -2   7  -1    5.64    0.32
  -2   7  -1    4.83    0.33
  -2   7  -1    4.83    0.33
  -2   7  -1    5.85    0.31
   2   7   1    5.79    0.25
  -2   7  -1    5.85    0.31
  -2   7  -1    6.71    1.15
  -2   7  -1    5.83    0.33
  -2   7  -1    5.54    0.32
  -2   7  -1    5.54    0.32
  -3  -7  -1   14.76    0.59
  -3  -7  -1   14.76    0.59
  -3  -7  -1   14.88    2.36
  -3  -7  -1   14.90    2.35
  -3  -7  -1   16.01    0.53
   3  -7   1   15.27    0.61
   3  -7   1   15.27    0.61
  -3  -7  -1   15.69    0.54
  -3  -7  -1   16.01    0.53
  -3  -7  -1   15.69    0.54
  -3   7  -1   14.30    0.61
  -3   7  -1   15.19    0.61
   3   7   1   19.90    2.38
  -3   7  -1   15.19    0.61
   3   7   1   19.92    2.38
  -3   7  -1   14.30    0.61
  -4  -7  -1   52.10    1.63
  -4  -7  -1   48.08    1.63
  -4  -7  -1   53.52    1.69
  -4  -7  -1   53.52    1.69
   4  -7   1   55.60    1.73
   4  -7   1   55.60    1.73
  -4  -7  -1   52.10    1.63
  -4  -7  -1   48.08    1.63
   4   7   1   50.69    3.54
   4   7   1   50.68    3.55
  -4   7  -1   53.05    1.73
  -4   7  -1   52.25    1.71
  -4   7  -1   52.25    1.71
  -4   7  -1   54.77    1.72
  -4   7  -1   54.77    1.72
  -4   7  -1   53.05    1.73
  -5  -7  -1   10.69    0.49
   5  -7   1   11.57    0.65
   5  -7   1   11.57    0.65
  -5  -7  -1   10.46    0.62
  -5  -7  -1   10.46    0.62
  -5  -7  -1   10.69    0.49
  -5   7  -1   11.61    0.84
  -5   7  -1   10.66    0.65
  -5   7  -1   10.66    0.65
  -5   7  -1   11.61    0.84
  -5   7  -1    9.88    0.65
  -5   7  -1    9.88    0.65
  -6  -7  -1   11.89    0.80
  -6  -7  -1   11.89    0.80
  -6   7  -1   11.99    0.77
  -6   7  -1   12.66    0.82
  -6   7  -1   11.99    0.77
  -6   7  -1   11.63    0.81
  -6   7  -1   12.66    0.82
  -6   7  -1   11.63    0.81
  -6  -8   1    2.28    0.41
   6  -8  -1    4.46    0.59
   6  -8  -1    4.46    0.59
  -6  -8   1    2.28    0.41
  -6   8   1    3.72    0.52
  -6   8   1    3.72    0.52
   6   8  -1    2.43    0.47
  -6   8   1    3.50    0.53
   6   8  -1    2.43    0.47
  -6   8   1    3.50    0.53
   5  -8  -1    1.54    0.34
   5  -8  -1    2.19    0.35
   5  -8  -1    2.19    0.35
  -5  -8   1    2.10    0.29
   5  -8  -1    1.54    0.34
  -5  -8   1    2.10    0.29
  -5   8   1    1.67    0.36
  -5   8   1    2.06    0.34
   5   8  -1    2.12    0.34
  -5   8   1    2.13    0.33
  -5   8   1    1.67    0.36
  -5   8   1    2.06    0.34
  -5   8   1    2.13    0.33
   5   8  -1    2.12    0.34
   4  -8  -1   39.36    1.35
   4  -8  -1   40.08    1.29
   4  -8  -1   40.08    1.29
   4  -8  -1   39.36    1.35
  -4  -8   1   40.00    3.27
   4  -8  -1   39.19    1.31
  -4  -8   1   40.38    1.27
  -4  -8   1   39.81    3.28
   4  -8  -1   39.19    1.31
  -4  -8   1   40.38    1.27
  -4   8   1   40.00    1.35
   4   8  -1   37.99    3.19
  -4   8   1   40.00    1.35
   4   8  -1   38.71    1.30
   4   8  -1   37.93    3.20
   4   8  -1   38.71    1.30
   3  -8  -1   50.23    1.57
   3  -8  -1   48.73    1.54
  -3  -8   1   50.96    3.09
  -3  -8   1   51.05    3.09
   3  -8  -1   48.35    2.33
   3  -8  -1   48.73    1.54
  -3  -8   1   49.01    1.55
  -3  -8   1   49.29    1.54
  -3  -8   1   49.01    1.55
  -3  -8   1   49.29    1.54
   3  -8  -1   50.00    1.59
   3  -8  -1   48.33    2.32
   3  -8  -1   50.00    1.59
   3  -8  -1   50.23    1.57
   3   8  -1   50.99    1.54
  -3   8   1   51.08    1.60
  -3   8   1   47.11    1.55
   3   8  -1   50.99    1.54
   3   8  -1   49.01    1.55
  -3   8   1   51.08    1.60
  -3   8   1   55.43    2.58
  -3   8   1   55.42    2.57
   3   8  -1   49.01    1.55
  -3   8   1   47.11    1.55
   3   8  -1   48.00    2.95
   3   8  -1   48.08    2.96
  -2  -8   1    8.26    0.33
  -2  -8   1    8.32    0.35
   2  -8  -1    8.18    0.37
   2  -8  -1    8.95    1.19
   2  -8  -1    8.77    0.35
  -2  -8   1    8.32    0.35
   2  -8  -1    8.43    0.35
   2  -8  -1    8.77    0.35
   2  -8  -1    8.18    0.37
   2  -8  -1    8.43    0.35
   2  -8  -1    8.95    1.18
  -2  -8   1   11.61    1.82
  -2  -8   1   11.72    1.83
  -2  -8   1    8.26    0.33
  -2   8   1    7.97    0.35
   2   8  -1    7.17    0.35
   2   8  -1    7.17    0.35
  -2   8   1    6.85    0.37
  -2   8   1    7.20    0.38
  -2   8   1    7.20    0.38
  -2   8   1    7.43    1.25
  -2   8   1    7.97    0.35
  -2   8   1    7.43    1.25
   2   8  -1    7.57    0.33
  -2   8   1    7.78    0.33
  -2   8   1    7.78    0.33
  -2   8   1    6.85    0.37
   2   8  -1    7.57    0.33
  -1  -8   1  848.08   24.53
  -1  -8   1  820.41   23.53
   1  -8  -1  816.74   23.56
  -1  -8   1  788.80   23.55
  -1  -8   1  848.26   24.54
   1  -8  -1  879.33   24.46
   1  -8  -1  767.15   23.53
   1  -8  -1  767.15   23.53
   1  -8  -1  878.93   24.46
   1  -8  -1  802.18   23.55
   1  -8  -1  802.18   23.55
  -1  -8   1  820.41   23.53
   1  -8  -1  816.74   23.56
  -1  -8   1  788.80   23.55
  -1   8   1  860.32   24.47
  -1   8   1  771.66   23.52
   1   8  -1  754.29   23.52
  -1   8   1  782.19   23.53
  -1   8   1  783.40   23.52
  -1   8   1  783.40   23.52
  -1   8   1  782.19   23.53
   1   8  -1  827.74   24.52
  -1   8   1  776.82   23.53
  -1   8   1  776.82   23.53
  -1   8   1  860.19   24.46
   1   8  -1  792.00   23.51
   1   8  -1  792.00   23.51
  -1   8   1  771.66   23.52
   1   8  -1  754.29   23.52
   1   8  -1  827.91   24.52
   0  -8   1   26.15    0.81
   0  -8   1   26.15    0.81
   0  -8   1   25.29    1.71
   0  -8   1   26.55    0.84
   0  -8   1   26.55    0.84
   0  -8  -1   27.65    1.83
   0  -8  -1   25.62    0.80
   0  -8   1   25.28    1.71
   0  -8  -1   26.90    0.82
   0  -8  -1   25.62    0.80
   0  -8   1   26.61    0.81
   0  -8  -1   25.81    0.81
   0  -8  -1   26.90    0.82
   0  -8  -1   25.81    0.81
   0  -8   1   26.61    0.81
   0  -8  -1   27.68    1.84
   0   8  -1   23.66    1.81
   0   8  -1   26.03    0.84
   0   8   1   25.34    0.80
   0   8   1   25.88    1.86
   0   8  -1   25.28    0.80
   0   8  -1   25.28    0.80
   0   8   1   26.50    0.82
   0   8  -1   26.03    0.84
   0   8  -1   25.71    0.81
   0   8   1   24.82    0.81
   0   8  -1   25.28    0.81
   0   8   1   25.34    0.80
   0   8   1   26.50    0.82
   0   8   1   25.86    1.86
   0   8   1   24.82    0.81
   0   8  -1   25.28    0.81
   0   8  -1   23.66    1.81
   0   8  -1   25.71    0.81
   1  -8   1   14.28    0.50
   1  -8   1   16.20    1.43
   1  -8   1   14.27    0.51
   1  -8   1   14.25    0.50
  -1  -8  -1   13.62    0.46
   1  -8   1   14.28    0.50
  -1  -8  -1   14.25    0.50
   1  -8   1   14.25    0.50
  -1  -8  -1   14.25    0.50
  -1  -8  -1   13.62    0.46
   1  -8   1   14.27    0.51
  -1  -8  -1   15.90    1.67
  -1  -8  -1   15.90    1.67
   1  -8   1   16.21    1.43
  -1   8  -1   13.48    0.50
  -1   8  -1   14.37    0.52
  -1   8  -1   14.06    0.50
   1   8   1   13.66    0.50
  -1   8  -1   14.97    1.60
   1   8   1   13.08    0.46
  -1   8  -1   14.96    1.60
  -1   8  -1   14.02    0.50
   1   8   1   18.16    1.83
  -1   8  -1   14.37    0.52
  -1   8  -1   14.02    0.50
   1   8   1   18.14    1.81
  -1   8  -1   13.48    0.50
   1   8   1   13.66    0.50
   1   8   1   13.08    0.46
  -1   8  -1   14.06    0.50
  -2  -8  -1  162.67    6.14
   2  -8   1  165.65    4.91
   2  -8   1  164.17    4.90
  -2  -8  -1  162.66    6.14
   2  -8   1  164.17    4.90
   2  -8   1  167.43    4.89
   2  -8   1  164.26    5.65
   2  -8   1  167.43    4.89
   2  -8   1  165.65    4.91
  -2  -8  -1  169.99    4.89
  -2  -8  -1  169.99    4.89
   2  -8   1  164.37    5.66
  -2   8  -1  156.12    6.00
   2   8   1  160.86    6.07
  -2   8  -1  165.41    4.90
   2   8   1  165.24    4.89
  -2   8  -1  164.22    4.90
  -2   8  -1  161.68    4.90
   2   8   1  169.67    4.84
  -2   8  -1  155.82    6.00
  -2   8  -1  165.41    4.90
  -2   8  -1  163.98    4.91
  -2   8  -1  161.68    4.90
  -2   8  -1  163.98    4.91
   2   8   1  169.67    4.84
   2   8   1  165.24    4.89
  -2   8  -1  164.22    4.90
   2   8   1  161.13    6.06
  -3  -8  -1    2.74    1.75
  -3  -8  -1    3.26    0.22
  -3  -8  -1    2.24    0.29
  -3  -8  -1    2.24    0.29
   3  -8   1    3.19    0.31
  -3  -8  -1    3.26    0.22
   3  -8   1    3.19    0.31
  -3  -8  -1    2.73    1.75
   3   8   1    4.81    1.65
  -3   8  -1    3.18    0.31
  -3   8  -1    3.28    0.31
  -3   8  -1    3.28    0.31
   3   8   1    4.82    1.65
  -3   8  -1    3.18    0.31
  -4  -8  -1   27.14    3.24
   4  -8   1   27.68    1.02
  -4  -8  -1   27.44    3.25
  -4  -8  -1   29.62    1.01
   4  -8   1   27.68    1.02
  -4  -8  -1   29.62    1.01
  -4   8  -1   28.09    1.04
   4   8   1   33.18    3.40
  -4   8  -1   27.75    1.04
  -4   8  -1   28.09    1.04
  -4   8  -1   28.94    1.05
  -4   8  -1   28.94    1.05
   4   8   1   33.25    3.38
  -4   8  -1   27.75    1.04
   5  -8   1   68.42    2.29
   5  -8   1   68.42    2.29
  -5   8  -1   73.63    2.34
  -5   8  -1   69.40    2.29
  -5   8  -1   69.40    2.29
  -5   8  -1   69.95    2.32
  -5   8  -1   73.63    2.34
  -5   8  -1   69.95    2.32
  -6  -8  -1    1.26    0.45
  -6  -8  -1    1.26    0.45
  -6   8  -1    0.87    0.49
  -6   8  -1    0.87    0.49
  -6   8  -1    1.86    0.50
  -6   8  -1    1.19    0.45
  -6   8  -1    1.86    0.50
  -6   8  -1    1.19    0.45
   6  -9  -1   27.11    1.12
  -6  -9   1   27.89    1.15
   6  -9  -1   27.02    1.15
  -6  -9   1   27.89    1.15
   6  -9  -1   27.11    1.12
   6  -9  -1   27.02    1.15
   6   9  -1   26.68    1.12
  -6   9   1   28.16    1.12
  -6   9   1   28.12    1.14
  -6   9   1   28.09    1.25
   6   9  -1   26.68    1.12
  -6   9   1   28.12    1.14
  -6   9   1   28.09    1.25
  -6   9   1   28.16    1.12
   5  -9  -1    5.94    0.46
  -5  -9   1    2.42    2.47
  -5  -9   1    2.41    2.46
  -5  -9   1    6.15    0.44
  -5  -9   1    6.15    0.44
   5  -9  -1    4.90    0.47
   5  -9  -1    4.90    0.47
   5  -9  -1    5.94    0.46
   5   9  -1    7.88    2.62
   5   9  -1    5.01    0.47
  -5   9   1    5.11    0.59
   5   9  -1    5.01    0.47
  -5   9   1    5.01    0.46
  -5   9   1    5.11    0.59
  -5   9   1    5.96    0.47
  -5   9   1    5.96    0.47
  -5   9   1    5.01    0.46
   5   9  -1    7.84    2.61
  -4  -9   1    2.94    0.29
   4  -9  -1    2.27    0.28
  -4  -9   1    1.93    2.14
   4  -9  -1    2.27    0.28
   4  -9  -1    2.26    0.31
  -4  -9   1    1.92    2.15
  -4  -9   1    2.94    0.29
   4  -9  -1    2.26    0.31
   4   9  -1    6.21    2.06
   4   9  -1    6.21    2.06
   4   9  -1    3.17    0.34
   4   9  -1    3.17    0.34
  -4   9   1    3.01    0.37
  -4   9   1    3.01    0.37
  -3  -9   1   24.60    2.69
   3  -9  -1   21.02    1.86
   3  -9  -1   23.94    0.82
   3  -9  -1   24.07    0.85
  -3  -9   1   24.27    0.79
   3  -9  -1   21.04    1.87
  -3  -9   1   22.39    0.80
   3  -9  -1   23.34    0.80
   3  -9  -1   23.94    0.82
   3  -9  -1   24.07    0.85
   3  -9  -1   23.34    0.80
  -3  -9   1   24.27    0.79
  -3  -9   1   24.59    2.68
  -3  -9   1   22.39    0.80
   3   9  -1   23.33    0.81
   3   9  -1   21.59    2.44
  -3   9   1   24.01    0.86
  -3   9   1   26.69    2.13
   3   9  -1   23.33    0.81
   3   9  -1   21.61    2.43
  -3   9   1   26.82    2.13
   3   9  -1   23.95    0.80
  -3   9   1   24.01    0.86
   3   9  -1   23.95    0.80
  -2  -9   1  143.85    5.47
  -2  -9   1  143.92    5.47
   2  -9  -1  141.72    5.09
   2  -9  -1  143.52    4.21
  -2  -9   1  133.24    4.19
  -2  -9   1  133.24    4.19
   2  -9  -1  141.83    5.08
   2  -9  -1  139.69    4.20
  -2  -9   1  146.48    4.18
   2  -9  -1  139.69    4.20
   2  -9  -1  143.52    4.21
  -2  -9   1  146.48    4.18
  -2   9   1  138.74    4.22
  -2   9   1  139.13    4.22
  -2   9   1  147.75    5.25
   2   9  -1  142.91    4.20
   2   9  -1  142.91    4.20
  -2   9   1  137.11    4.18
  -2   9   1  147.60    5.25
   2   9  -1  145.46    4.18
  -2   9   1  136.18    4.20
  -2   9   1  138.74    4.22
  -2   9   1  139.13    4.22
   2   9  -1  145.46    4.18
  -2   9   1  137.11    4.18
  -2   9   1  136.18    4.20
   1  -9  -1    1.40    0.20
   1  -9  -1    1.56    0.91
   1  -9  -1    1.56    0.91
  -1  -9   1    1.77    0.99
   1  -9  -1    1.40    0.20
  -1  -9   1    1.77    0.99
  -1   9   1    1.33    0.22
  -1   9   1    1.28    0.21
   1   9  -1    2.73    1.11
  -1   9   1    0.84    1.02
   1   9  -1    1.78    0.21
   1   9  -1    2.73    1.10
   1   9  -1    1.78    0.21
  -1   9   1    1.33    0.22
  -1   9   1    1.28    0.21
  -1   9   1    0.84    1.03
   0  -9   1    2.27    0.90
   0  -9  -1    1.59    0.96
   0  -9  -1    1.49    0.16
   0  -9  -1    1.49    0.16
   0  -9  -1    1.43    0.15
   0  -9  -1    1.59    0.96
   0  -9   1    1.62    0.16
   0  -9   1    1.85    0.20
   0  -9   1    1.68    0.17
   0  -9  -1    1.43    0.15
   0  -9   1    1.85    0.20
   0  -9   1    1.62    0.16
   0  -9   1    1.68    0.17
   0  -9  -1    1.81    0.18
   0  -9   1    2.26    0.90
   0  -9  -1    1.81    0.18
   0   9  -1    1.37    0.17
   0   9  -1    2.97    1.04
   0   9   1    1.67    0.19
   0   9   1    1.67    0.19
   0   9  -1    1.46    0.16
   0   9  -1    1.54    0.16
   0   9   1    1.70    0.16
   0   9   1    1.52    0.17
   0   9  -1    1.54    0.16
   0   9  -1    2.97    1.04
   0   9  -1    2.05    0.20
   0   9  -1    2.05    0.20
   0   9  -1    1.46    0.16
   0   9   1    1.70    0.16
   0   9   1    2.19    1.06
   0   9   1    1.52    0.17
   0   9  -1    1.37    0.17
   0   9   1    2.20    1.06
  -1  -9  -1    1.48    0.14
  -1  -9  -1    1.29    1.03
  -1  -9  -1    1.29    1.04
  -1  -9  -1    2.07    0.32
  -1  -9  -1    1.48    0.14
   1  -9   1    2.34    0.95
   1  -9   1    1.86    0.21
  -1  -9  -1    2.07    0.32
   1  -9   1    1.51    0.23
   1  -9   1    2.32    0.95
   1  -9   1    1.86    0.21
   1  -9   1    1.51    0.23
  -1   9  -1    1.49    0.19
   1   9   1    1.38    0.21
  -1   9  -1    1.43    1.08
  -1   9  -1    1.43    1.07
   1   9   1    1.38    0.21
  -1   9  -1    1.49    0.19
  -1   9  -1    1.61    0.20
   1   9   1    1.44    0.15
   1   9   1    1.44    0.15
   1   9   1    0.84    1.10
   1   9   1    0.83    1.10
  -1   9  -1    1.61    0.20
   2  -9   1  109.07    3.39
   2  -9   1  112.85    4.26
   2  -9   1  112.89    4.26
  -2  -9  -1  120.73    4.87
  -2  -9  -1  120.69    4.88
   2  -9   1  112.29    3.38
   2  -9   1  112.29    3.38
   2  -9   1  109.07    3.39
  -2  -9  -1  115.94    3.37
   2  -9   1  112.74    3.37
   2  -9   1  112.74    3.37
  -2  -9  -1  115.94    3.37
  -2   9  -1  113.70    3.38
   2   9   1  109.33    3.37
   2   9   1  111.93    4.76
  -2   9  -1  112.79    4.36
   2   9   1  111.84    4.77
  -2   9  -1  107.69    3.39
  -2   9  -1  112.85    4.35
   2   9   1  109.33    3.37
  -2   9  -1  111.90    3.40
  -2   9  -1  111.90    3.40
  -2   9  -1  113.70    3.38
  -2   9  -1  107.69    3.39
  -3  -9  -1   24.78    2.91
  -3  -9  -1   24.76    2.92
   3  -9   1   24.69    0.86
   3  -9   1   24.58    0.87
   3  -9   1   24.58    0.87
  -3  -9  -1   23.94    0.85
   3  -9   1   24.69    0.86
  -3  -9  -1   23.94    0.85
  -3   9  -1   21.36    2.07
  -3   9  -1   24.43    0.87
   3   9   1   24.46    2.80
  -3   9  -1   24.43    0.87
  -3   9  -1   24.30    0.88
   3   9   1   24.28    2.78
  -3   9  -1   24.30    0.88
  -3   9  -1   21.34    2.07
   4  -9   1    6.98    0.47
   4  -9   1    6.98    0.47
  -4  -9  -1    7.09    0.47
  -4  -9  -1    8.83    2.43
  -4  -9  -1    7.09    0.47
  -4  -9  -1    8.85    2.42
  -4   9  -1    7.43    0.49
   4   9   1    6.45    2.43
   4   9   1    6.44    2.42
  -4   9  -1    7.53    0.49
  -4   9  -1    7.53    0.49
  -4   9  -1    7.43    0.49
   5  -9   1   15.09    0.78
   5  -9   1   15.09    0.78
  -5   9  -1   14.41    0.75
  -5   9  -1   13.36    0.77
  -5   9  -1   14.76    0.74
  -5   9  -1   14.41    0.75
  -5   9  -1   14.76    0.74
  -5   9  -1   13.36    0.77
  -6  -9  -1   16.54    0.92
  -6  -9  -1   16.54    0.92
  -6   9  -1   18.03    1.02
  -6   9  -1   18.09    0.91
  -6   9  -1   18.09    0.91
  -6   9  -1   18.03    1.02
  -6   9  -1   17.75    0.98
  -6   9  -1   17.75    0.98
   6 -10  -1    4.28    0.55
  -6 -10   1    4.19    0.54
   6 -10  -1    4.28    0.55
   6 -10  -1    4.58    0.63
  -6 -10   1    4.19    0.54
   6 -10  -1    4.58    0.63
  -6  10   1    3.67    0.57
  -6  10   1    4.86    0.65
  -6  10   1    4.17    0.57
  -6  10   1    4.86    0.65
  -6  10   1    4.17    0.57
  -6  10   1    3.67    0.57
   5 -10  -1    3.76    0.44
  -5 -10   1    4.04    0.43
   5 -10  -1    3.76    0.44
  -5 -10   1    1.00    2.80
  -5 -10   1    1.01    2.79
  -5 -10   1    4.04    0.43
  -5  10   1    3.35    0.58
   5  10  -1    4.98    2.95
   5  10  -1    3.39    0.41
   5  10  -1    4.98    2.95
  -5  10   1    3.35    0.58
   5  10  -1    3.39    0.41
  -4 -10   1   -1.17    2.18
  -4 -10   1   -1.25    2.18
   4  10  -1   -1.35    2.01
   4  10  -1   -1.30    2.02
  -3 -10   1   14.40    0.59
   3 -10  -1   15.28    1.84
  -3 -10   1   18.78    2.45
   3 -10  -1   16.23    0.61
   3 -10  -1   16.09    0.59
  -3 -10   1   16.07    0.57
  -3 -10   1   16.07    0.57
   3 -10  -1   16.23    0.61
  -3 -10   1   14.40    0.59
   3 -10  -1   15.24    1.85
  -3 -10   1   18.76    2.44
   3 -10  -1   16.09    0.59
  -3  10   1   15.71    2.11
  -3  10   1   15.89    0.64
  -3  10   1   15.89    0.64
   3  10  -1   17.88    2.19
   3  10  -1   17.88    2.19
   3  10  -1   15.53    0.60
   3  10  -1   15.62    0.59
  -3  10   1   15.74    2.10
   3  10  -1   15.62    0.59
   3  10  -1   15.53    0.60
   2 -10  -1   12.25    0.46
   2 -10  -1   12.23    0.47
  -2 -10   1   13.53    1.98
  -2 -10   1   12.86    0.45
   2 -10  -1   11.62    1.70
  -2 -10   1   11.57    0.46
  -2 -10   1   13.51    1.97
   2 -10  -1   12.23    0.47
  -2 -10   1   11.57    0.46
  -2 -10   1   12.86    0.45
   2 -10  -1   12.25    0.46
   2 -10  -1   11.62    1.70
  -2  10   1   11.67    0.46
  -2  10   1   11.73    0.48
  -2  10   1   11.58    0.52
  -2  10   1   11.67    0.46
  -2  10   1   11.73    0.48
   2  10  -1   12.69    0.46
  -2  10   1   11.97    0.50
  -2  10   1   11.97    0.50
   2  10  -1   12.69    0.46
  -2  10   1   11.58    0.52
   1 -10  -1   64.77    2.01
   1 -10  -1   67.28    1.99
   1 -10  -1   64.77    2.01
   1 -10  -1   64.48    3.06
  -1 -10   1   64.38    3.18
  -1 -10   1   66.41    2.00
  -1 -10   1   67.76    1.99
   1 -10  -1   70.02    2.01
  -1 -10   1   67.76    1.99
  -1 -10   1   66.41    2.00
   1 -10  -1   67.28    1.99
   1 -10  -1   64.49    3.06
  -1 -10   1   64.43    3.18
   1 -10  -1   70.02    2.01
  -1  10   1   65.39    3.20
  -1  10   1   64.25    1.99
   1  10  -1   65.24    2.01
   1  10  -1   65.24    2.01
   1  10  -1   65.01    3.30
  -1  10   1   65.41    1.99
   1  10  -1   66.27    1.98
  -1  10   1   65.64    2.01
  -1  10   1   65.64    2.01
  -1  10   1   64.87    2.02
  -1  10   1   65.33    3.21
  -1  10   1   64.87    2.02
  -1  10   1   65.41    1.99
   1  10  -1   66.27    1.98
   1  10  -1   65.01    3.31
  -1  10   1   64.25    1.99
   0 -10   1  207.96    6.17
   0 -10  -1  217.79    6.16
   0 -10   1  213.93    7.27
   0 -10  -1  217.79    6.16
   0 -10  -1  206.26    7.27
   0 -10  -1  209.93    6.14
   0 -10  -1  212.23    6.15
   0 -10  -1  212.23    6.15
   0 -10   1  207.96    6.17
   0 -10  -1  209.93    6.14
   0 -10   1  211.41    6.14
   0 -10   1  215.25    6.16
   0 -10  -1  206.23    7.28
   0 -10   1  215.25    6.16
   0 -10   1  213.88    7.27
   0 -10   1  211.41    6.14
   0  10  -1  194.59    6.15
   0  10   1  208.41    6.15
   0  10   1  208.16    7.34
   0  10   1  205.74    6.15
   0  10  -1  194.59    6.15
   0  10  -1  205.53    6.14
   0  10  -1  201.86    6.14
   0  10   1  213.02    6.14
   0  10  -1  205.53    6.14
   0  10   1  208.41    6.15
   0  10   1  208.15    7.35
   0  10  -1  201.86    6.14
   0  10   1  213.02    6.14
   0  10   1  205.74    6.15
   1 -10   1   17.81    1.79
   1 -10   1   18.74    0.63
  -1 -10  -1   18.48    0.63
  -1 -10  -1   15.47    1.86
   1 -10   1   17.95    0.65
   1 -10   1   18.05    0.63
  -1 -10  -1   18.48    0.63
  -1 -10  -1   19.16    0.58
  -1 -10  -1   19.16    0.58
   1 -10   1   18.74    0.63
   1 -10   1   17.79    1.79
   1 -10   1   18.05    0.63
  -1 -10  -1   18.66    0.59
  -1 -10  -1   15.47    1.86
  -1 -10  -1   18.66    0.59
   1 -10   1   17.95    0.65
   1  10   1   18.40    0.63
  -1  10  -1   17.49    1.97
  -1  10  -1   17.97    0.63
   1  10   1   18.59    0.59
   1  10   1   18.87    0.60
   1  10   1   18.87    0.60
  -1  10  -1   18.28    0.66
  -1  10  -1   17.61    0.63
  -1  10  -1   18.28    0.66
   1  10   1   18.00    2.07
  -1  10  -1   17.97    0.63
  -1  10  -1   18.32    0.68
   1  10   1   18.59    0.59
  -1  10  -1   18.32    0.68
  -1  10  -1   17.51    1.98
   1  10   1   18.40    0.63
  -1  10  -1   17.61    0.63
   1  10   1   18.13    2.07
   2 -10   1   43.44    1.37
   2 -10   1   42.14    1.37
  -2 -10  -1   43.67    1.36
   2 -10   1   42.14    1.37
  -2 -10  -1   43.67    1.36
  -2 -10  -1   47.13    3.12
   2 -10   1   43.44    1.37
  -2 -10  -1   47.14    3.13
  -2  10  -1   43.30    1.39
   2  10   1   40.87    3.52
  -2  10  -1   41.40    2.69
   2  10   1   40.84    3.52
  -2  10  -1   43.30    1.39
  -2  10  -1   41.40    2.69
  -2  10  -1   43.10    1.38
  -2  10  -1   43.10    1.38
   3 -10   1   94.95    2.94
   3 -10   1   96.48    2.95
  -3 -10  -1   97.11    2.93
  -3 -10  -1  104.48    4.82
   3 -10   1   94.95    2.94
   3 -10   1   96.48    2.95
  -3 -10  -1  104.37    4.83
  -3 -10  -1   97.11    2.93
  -3  10  -1   97.77    2.96
  -3  10  -1   97.77    2.96
   3  10   1   92.08    4.70
   3  10   1   92.09    4.71
  -3  10  -1   91.37    3.95
  -3  10  -1   91.26    3.95
  -3  10  -1   96.57    2.97
  -3  10  -1   96.57    2.97
   4 -10   1   12.73    0.61
  -4 -10  -1   10.00    2.73
  -4 -10  -1   10.00    2.74
  -4 -10  -1   11.79    0.59
   4 -10   1   12.73    0.61
  -4 -10  -1   11.79    0.59
  -4  10  -1   12.05    0.61
  -4  10  -1   12.45    0.64
  -4  10  -1   12.05    0.61
  -4  10  -1   12.45    0.64
   4  10   1   11.88    2.77
   4  10   1   11.86    2.77
  -5 -10  -1   62.58    2.07
   5 -10   1   58.95    2.07
   5 -10   1   58.95    2.07
  -5 -10  -1   62.58    2.07
  -5  10  -1   63.98    2.10
  -5  10  -1   65.58    2.10
  -5  10  -1   63.98    2.10
  -5  10  -1   65.58    2.10
  -6 -10  -1    4.76    0.62
  -6 -10  -1    4.76    0.62
  -6  10  -1    4.91    0.68
  -6  10  -1    5.55    0.80
  -6  10  -1    4.64    0.65
  -6  10  -1    4.64    0.65
  -6  10  -1    4.91    0.68
  -6  10  -1    5.55    0.80
   6 -11  -1   11.94    0.82
   6 -11  -1   11.67    0.77
   6 -11  -1   11.94    0.82
   6 -11  -1   11.67    0.77
  -6  11   1   11.92    0.76
  -6  11   1   12.21    0.75
  -6  11   1   12.21    0.75
  -6  11   1   11.98    0.84
  -6  11   1   11.98    0.84
  -6  11   1   11.92    0.76
   5 -11  -1    3.92    0.48
   5 -11  -1    3.62    0.46
  -5 -11   1    3.05    0.42
   5 -11  -1    3.92    0.48
  -5 -11   1    3.05    0.42
   5 -11  -1    3.62    0.46
   5  11  -1    3.58    0.47
   5  11  -1    3.58    0.47
  -5  11   1    4.02    0.45
  -5  11   1    4.02    0.45
  -5  11   1    3.31    0.55
  -5  11   1    3.31    0.55
  -4 -11   1    6.03    0.38
  -4 -11   1    1.15    2.38
   4 -11  -1    7.65    0.44
   4 -11  -1    7.06    0.43
   4 -11  -1    7.65    0.44
  -4 -11   1    1.14    2.37
  -4 -11   1    6.03    0.38
   4 -11  -1    7.06    0.43
  -4  11   1    6.69    0.49
   4  11  -1    6.13    2.36
  -4  11   1    6.69    0.49
   4  11  -1    6.14    2.37
  -3 -11   1    8.88    2.13
   3 -11  -1    4.50    1.45
  -3 -11   1    8.88    2.12
  -3 -11   1    5.36    0.30
   3 -11  -1    4.50    1.45
  -3 -11   1    5.28    0.35
   3 -11  -1    5.45    0.35
   3 -11  -1    5.45    0.33
   3 -11  -1    5.45    0.33
   3 -11  -1    5.45    0.35
  -3 -11   1    5.28    0.35
  -3 -11   1    5.36    0.30
  -3  11   1    5.32    0.38
   3  11  -1    4.85    0.34
   3  11  -1    4.85    0.34
  -3  11   1    5.32    0.38
   3  11  -1    5.02    0.37
  -3  11   1    3.94    1.60
   3  11  -1    5.02    0.37
  -3  11   1    3.88    1.61
   3  11  -1    7.44    1.92
   3  11  -1    7.44    1.93
   2 -11  -1   34.71    2.30
   2 -11  -1   31.19    1.02
  -2 -11   1   31.32    1.03
   2 -11  -1   34.85    2.31
  -2 -11   1   31.18    3.39
   2 -11  -1   31.86    1.03
  -2 -11   1   31.32    1.03
  -2 -11   1   31.20    3.38
   2 -11  -1   31.86    1.03
   2 -11  -1   31.19    1.02
  -2  11   1   31.91    2.58
   2  11  -1   33.10    1.02
   2  11  -1   30.97    1.04
  -2  11   1   31.84    2.58
  -2  11   1   31.62    1.06
  -2  11   1   31.62    1.06
   2  11  -1   33.55    2.79
  -2  11   1   30.64    1.02
  -2  11   1   30.64    1.02
   2  11  -1   33.10    1.02
   2  11  -1   33.56    2.78
   2  11  -1   30.97    1.04
  -1 -11   1   24.66    2.11
   1 -11  -1   25.10    0.83
   1 -11  -1   26.33    0.83
  -1 -11   1   24.90    0.84
   1 -11  -1   24.12    2.07
   1 -11  -1   25.70    0.85
  -1 -11   1   26.23    0.81
   1 -11  -1   24.13    2.06
  -1 -11   1   26.23    0.81
  -1 -11   1   24.66    2.10
   1 -11  -1   26.33    0.83
   1 -11  -1   25.70    0.85
  -1 -11   1   24.90    0.84
   1 -11  -1   25.10    0.83
   1  11  -1   25.18    0.81
  -1  11   1   25.56    0.82
   1  11  -1   25.18    0.81
   1  11  -1   24.60    2.38
  -1  11   1   24.15    2.28
   1  11  -1   24.70    0.85
  -1  11   1   24.29    0.88
  -1  11   1   25.95    0.85
  -1  11   1   24.66    0.82
   1  11  -1   24.63    2.37
  -1  11   1   24.29    0.88
  -1  11   1   24.66    0.82
  -1  11   1   25.56    0.82
   1  11  -1   24.70    0.85
  -1  11   1   24.20    2.27
  -1  11   1   25.95    0.85
   0 -11  -1   45.88    1.40
   0 -11   1   45.13    1.43
   0 -11  -1   45.47    1.38
   0 -11  -1   45.47    1.38
   0 -11   1   45.13    1.43
   0 -11   1   47.16    2.63
   0 -11   1   45.45    1.41
   0 -11   1   45.87    1.38
   0 -11   1   45.87    1.38
   0 -11   1   45.45    1.41
   0 -11  -1   45.88    1.40
   0 -11  -1   45.43    1.39
   0 -11  -1   46.88    2.69
   0 -11   1   47.06    2.64
   0 -11  -1   45.43    1.39
   0 -11  -1   46.83    2.70
   0  11   1   44.20    1.39
   0  11  -1   44.11    1.38
   0  11  -1   41.63    2.78
   0  11   1   46.95    2.86
   0  11   1   45.17    1.39
   0  11   1   45.59    1.38
   0  11   1   44.20    1.39
   0  11   1   45.59    1.38
   0  11  -1   43.69    1.39
   0  11  -1   43.69    1.39
   0  11  -1   44.11    1.38
   0  11  -1   44.14    1.38
   0  11  -1   44.14    1.38
   0  11   1   46.91    2.86
   0  11   1   45.17    1.39
   0  11  -1   41.67    2.79
  -1 -11  -1   75.19    2.24
   1 -11   1   73.36    2.24
   1 -11   1   76.02    2.25
   1 -11   1   71.41    2.26
  -1 -11  -1   76.22    2.21
   1 -11   1   76.02    2.25
  -1 -11  -1   75.19    2.24
  -1 -11  -1   76.06    2.20
  -1 -11  -1   76.06    2.20
   1 -11   1   71.41    2.26
  -1 -11  -1   76.22    2.21
   1 -11   1   80.15    3.48
  -1 -11  -1   73.35    3.57
   1 -11   1   73.36    2.24
  -1 -11  -1   73.39    3.56
   1 -11   1   80.13    3.49
   1  11   1   74.92    2.22
   1  11   1   71.00    3.69
   1  11   1   70.94    3.69
  -1  11  -1   69.32    3.53
   1  11   1   74.48    2.20
  -1  11  -1   69.38    3.54
  -1  11  -1   70.30    2.24
   1  11   1   72.55    2.24
  -1  11  -1   74.44    2.27
   1  11   1   74.92    2.22
  -1  11  -1   74.44    2.27
  -1  11  -1   73.77    2.24
   1  11   1   72.55    2.24
  -1  11  -1   73.77    2.24
  -1  11  -1   74.89    2.25
  -1  11  -1   70.30    2.24
  -1  11  -1   74.89    2.25
   1  11   1   74.48    2.20
  -2 -11  -1   30.92    2.86
  -2 -11  -1   24.41    0.82
   2 -11   1   24.84    0.83
   2 -11   1   23.34    0.83
  -2 -11  -1   24.41    0.82
   2 -11   1   23.34    0.83
   2 -11   1   24.84    0.83
   2 -11   1   23.79    2.13
   2 -11   1   23.84    2.13
  -2 -11  -1   30.92    2.85
  -2  11  -1   24.42    0.84
  -2  11  -1   20.68    2.30
  -2  11  -1   24.30    0.86
  -2  11  -1   24.42    0.84
  -2  11  -1   20.79    2.31
  -2  11  -1   24.30    0.86
   3 -11   1   61.65    3.15
   3 -11   1   63.17    1.96
  -3 -11  -1   62.80    4.14
  -3 -11  -1   62.87    1.95
  -3 -11  -1   62.76    4.15
   3 -11   1   62.73    1.95
   3 -11   1   62.73    1.95
   3 -11   1   63.17    1.96
   3 -11   1   61.68    3.14
  -3 -11  -1   62.87    1.95
  -3  11  -1   61.89    1.98
  -3  11  -1   62.37    1.97
   3  11   1   56.88    3.95
  -3  11  -1   62.37    1.97
   3  11   1   56.67    3.95
  -3  11  -1   61.89    1.98
  -3  11  -1   59.78    3.33
  -3  11  -1   59.77    3.33
  -4 -11  -1   31.65    4.16
   4 -11   1   36.92    1.29
  -4 -11  -1   36.92    1.27
  -4 -11  -1   31.66    4.15
  -4 -11  -1   36.92    1.27
   4 -11   1   36.92    1.29
   4  11   1   37.09    4.28
  -4  11  -1   37.57    1.30
  -4  11  -1   37.23    1.32
  -4  11  -1   37.23    1.32
   4  11   1   37.06    4.29
  -4  11  -1   37.57    1.30
   5 -11   1    4.78    0.61
   5 -11   1    4.78    0.61
  -5 -11  -1    5.61    0.53
  -5 -11  -1    5.61    0.53
  -5  11  -1    4.15    0.55
  -5  11  -1    4.15    0.55
  -5  11  -1    4.97    0.55
  -5  11  -1    5.09    0.59
  -5  11  -1    4.97    0.55
  -5  11  -1    5.09    0.59
   6 -11   1   40.65    1.63
  -6 -11  -1   40.91    1.57
   6 -11   1   40.65    1.63
  -6 -11  -1   40.91    1.57
  -6  11  -1   42.74    1.59
  -6  11  -1   43.50    1.60
  -6  11  -1   41.69    1.67
  -6  11  -1   43.50    1.60
  -6  11  -1   41.69    1.67
  -6  11  -1   42.74    1.59
   6 -12  -1   24.05    1.06
   6 -12  -1   24.00    1.10
   6 -12  -1   24.05    1.06
   6 -12  -1   24.00    1.10
  -6  12   1   23.86    1.17
  -6  12   1   23.35    1.08
  -6  12   1   23.86    1.17
  -6  12   1   25.16    1.08
  -6  12   1   25.16    1.08
  -6  12   1   23.35    1.08
   5 -12  -1    7.00    0.55
   5 -12  -1    6.56    0.54
  -5 -12   1    7.66    0.50
   5 -12  -1    6.56    0.54
  -5 -12   1    7.66    0.50
   5 -12  -1    7.00    0.55
  -5  12   1    7.26    0.62
  -5  12   1    7.23    0.54
   5  12  -1    6.36    0.53
  -5  12   1    7.23    0.54
  -5  12   1    7.26    0.62
   5  12  -1    6.36    0.53
  -4 -12   1   89.59    2.69
   4 -12  -1   86.62    2.73
   4 -12  -1   89.53    2.71
   4 -12  -1   86.62    2.73
  -4 -12   1   89.59    2.69
  -4 -12   1   77.06    5.13
  -4 -12   1   77.00    5.11
   4 -12  -1   89.53    2.71
  -4  12   1   89.73    2.79
   4  12  -1   88.70    2.71
  -4  12   1   89.73    2.79
   4  12  -1   85.89    5.14
   4  12  -1   85.82    5.12
   4  12  -1   88.70    2.71
  -3 -12   1   24.94    0.86
  -3 -12   1   24.94    0.86
   3 -12  -1   26.00    0.88
  -3 -12   1   29.63    3.21
   3 -12  -1   25.86    0.90
  -3 -12   1   29.59    3.22
   3 -12  -1   26.00    0.88
  -3 -12   1   23.74    0.88
   3 -12  -1   21.36    2.37
   3 -12  -1   21.50    2.39
   3 -12  -1   25.86    0.90
  -3 -12   1   23.74    0.88
  -3  12   1   25.46    0.94
  -3  12   1   26.11    2.70
  -3  12   1   26.05    2.70
   3  12  -1   27.03    3.11
   3  12  -1   26.55    0.89
  -3  12   1   25.46    0.94
   3  12  -1   26.15    0.94
   3  12  -1   27.04    3.11
   3  12  -1   26.55    0.89
   3  12  -1   26.15    0.94
  -2 -12   1    2.57    1.55
   2 -12  -1    0.65    0.17
  -2 -12   1    0.70    0.19
  -2 -12   1    0.93    0.17
   2 -12  -1    0.69    0.16
   2 -12  -1    0.65    0.17
  -2 -12   1    0.93    0.17
   2 -12  -1    0.69    0.16
  -2 -12   1    2.57    1.56
  -2 -12   1    0.70    0.19
  -2  12   1    0.04    1.54
  -2  12   1    0.78    0.19
  -2  12   1    0.04    1.55
   2  12  -1    0.59    0.18
   2  12  -1    0.78    0.19
  -2  12   1    0.50    0.21
   2  12  -1   -0.43    1.58
  -2  12   1    0.78    0.19
   2  12  -1   -0.44    1.58
   2  12  -1    0.78    0.19
  -2  12   1    0.50    0.21
   2  12  -1    0.59    0.18
  -1 -12   1    7.26    0.36
   1 -12  -1    7.55    0.34
   1 -12  -1    7.82    0.34
  -1 -12   1    7.26    0.47
   1 -12  -1    7.84    0.36
  -1 -12   1    7.26    0.47
  -1 -12   1    9.41    1.64
   1 -12  -1    7.55    0.34
   1 -12  -1   10.15    1.53
   1 -12  -1    7.82    0.34
  -1 -12   1    7.26    0.36
   1 -12  -1    7.84    0.36
  -1 -12   1    9.42    1.64
   1 -12  -1   10.16    1.54
  -1  12   1    7.40    0.37
   1  12  -1    7.63    0.34
  -1  12   1    7.12    0.34
   1  12  -1    7.46    0.39
  -1  12   1    8.41    1.68
  -1  12   1    8.42    1.68
  -1  12   1    7.97    0.37
  -1  12   1    7.12    0.34
  -1  12   1    7.36    0.35
  -1  12   1    7.36    0.35
  -1  12   1    7.97    0.37
   1  12  -1    7.46    0.39
  -1  12   1    7.40    0.37
   1  12  -1    7.63    0.34
   1  12  -1    7.18    1.68
   1  12  -1    7.20    1.69
   0 -12  -1  143.22    4.27
   0 -12   1  150.12    5.66
   0 -12   1  143.93    4.29
   0 -12  -1  143.83    5.63
   0 -12  -1  143.22    4.27
   0 -12  -1  146.42    4.28
   0 -12   1  146.91    4.26
   0 -12  -1  146.42    4.28
   0 -12  -1  144.85    4.26
   0 -12  -1  144.85    4.26
   0 -12   1  150.07    5.67
   0 -12  -1  143.72    5.63
   0 -12   1  146.43    4.28
   0 -12   1  143.93    4.29
   0 -12   1  146.91    4.26
   0 -12   1  146.43    4.28
   0  12   1  146.30    4.28
   0  12  -1  139.91    4.27
   0  12  -1  138.67    5.65
   0  12  -1  142.90    4.26
   0  12   1  141.19    4.28
   0  12  -1  143.35    4.26
   0  12   1  145.68    4.26
   0  12   1  140.15    5.71
   0  12  -1  142.55    4.30
   0  12   1  141.19    4.28
   0  12  -1  138.64    5.64
   0  12  -1  143.35    4.26
   0  12  -1  142.55    4.30
   0  12   1  146.30    4.28
   0  12  -1  142.90    4.26
   0  12  -1  139.91    4.27
   0  12   1  145.68    4.26
   0  12   1  139.80    5.70
  -1 -12  -1    0.27    0.12
   1 -12   1    0.22    0.18
  -1 -12  -1   -0.07    0.14
  -1 -12  -1    2.04    1.28
   1 -12   1    0.71    1.21
   1 -12   1    0.05    0.14
  -1 -12  -1   -0.18    0.10
  -1 -12  -1    0.27    0.12
   1 -12   1    0.08    0.15
  -1 -12  -1   -0.07    0.14
   1 -12   1    0.71    1.20
   1 -12   1    0.08    0.15
  -1 -12  -1   -0.18    0.10
   1 -12   1    0.22    0.18
  -1 -12  -1    2.04    1.29
   1 -12   1    0.05    0.14
  -1  12  -1    0.12    0.17
  -1  12  -1    0.25    0.14
   1  12   1    0.07    0.14
  -1  12  -1   -0.08    0.16
   1  12   1   -0.09    0.11
  -1  12  -1   -1.39    1.36
   1  12   1    0.07    0.14
  -1  12  -1    0.25    0.14
   1  12   1   -0.06    0.18
   1  12   1    0.25    1.36
   1  12   1   -0.09    0.11
  -1  12  -1   -1.38    1.36
  -1  12  -1    0.00    0.17
   1  12   1    0.26    1.36
   1  12   1   -0.06    0.18
  -1  12  -1   -0.08    0.16
  -1  12  -1    0.00    0.17
  -1  12  -1    0.12    0.17
  -2 -12  -1  115.80    3.43
   2 -12   1  115.79    3.44
  -2 -12  -1  120.34    5.44
   2 -12   1  111.34    3.44
   2 -12   1  115.79    3.44
   2 -12   1  111.10    4.67
   2 -12   1  111.36    4.67
  -2 -12  -1  120.39    5.46
   2 -12   1  111.34    3.44
  -2 -12  -1  115.80    3.43
  -2  12  -1  113.56    4.84
  -2  12  -1  111.75    3.44
  -2  12  -1  113.64    4.83
  -2  12  -1  112.82    3.47
  -2  12  -1  111.75    3.44
  -2  12  -1  112.82    3.47
   3 -12   1   97.99    2.97
   3 -12   1   97.96    2.96
   3 -12   1   94.74    4.22
  -3 -12  -1   99.26    2.96
  -3 -12  -1   93.10    5.11
   3 -12   1   97.99    2.97
   3 -12   1   94.79    4.21
   3 -12   1   97.96    2.96
  -3 -12  -1   99.26    2.96
  -3 -12  -1   93.10    5.10
  -3  12  -1   93.08    4.35
   3  12   1   90.27    4.99
  -3  12  -1   99.34    2.98
  -3  12  -1   97.38    3.00
  -3  12  -1   97.38    3.00
   3  12   1   89.73    4.99
  -3  12  -1   99.34    2.98
  -3  12  -1   93.05    4.36
   4 -12   1   45.11    1.52
  -4 -12  -1   45.72    1.52
  -4 -12  -1   40.77    4.60
  -4 -12  -1   45.72    1.52
  -4 -12  -1   40.58    4.58
   4 -12   1   45.11    1.52
  -4  12  -1   45.84    1.54
  -4  12  -1   45.84    1.54
  -4  12  -1   45.57    1.58
   4  12   1   40.74    4.53
  -4  12  -1   45.57    1.58
   4  12   1   40.67    4.55
   5 -12   1   29.50    1.18
   5 -12   1   29.50    1.18
  -5 -12  -1   28.22    1.17
  -5 -12  -1   28.22    1.17
  -5  12  -1   29.43    1.17
  -5  12  -1   30.86    1.17
  -5  12  -1   29.43    1.17
  -5  12  -1   30.86    1.17
  -5  12  -1   29.40    1.23
  -5  12  -1   29.40    1.23
   6 -13  -1   49.54    1.80
   6 -13  -1   47.84    1.76
   6 -13  -1   47.84    1.76
   6 -13  -1   49.54    1.80
  -6  13   1   52.04    1.78
  -6  13   1   49.01    1.85
  -6  13   1   48.99    1.77
  -6  13   1   52.04    1.78
  -6  13   1   48.99    1.77
  -6  13   1   49.01    1.85
  -5 -13   1    3.52    0.47
   5 -13  -1    3.48    0.47
  -5 -13   1    3.52    0.47
   5 -13  -1    3.53    0.50
   5 -13  -1    3.48    0.47
   5 -13  -1    3.53    0.50
  -5  13   1    3.14    0.42
  -5  13   1    3.23    0.56
  -5  13   1    3.23    0.56
   5  13  -1    3.14    0.42
   5  13  -1    3.14    0.42
  -5  13   1    3.14    0.42
  -4 -13   1   10.51    0.50
   4 -13  -1    9.85    0.54
   4 -13  -1    9.68    0.52
  -4 -13   1   10.51    0.50
  -4 -13   1    7.75    2.97
   4 -13  -1    9.85    0.54
  -4 -13   1    7.74    2.97
   4 -13  -1    9.68    0.52
   4  13  -1    9.90    0.53
   4  13  -1    9.94    2.79
   4  13  -1    9.92    2.78
  -4  13   1   10.29    0.59
  -4  13   1   10.29    0.59
   4  13  -1    9.90    0.53
   3 -13  -1   11.08    0.50
   3 -13  -1   10.69    0.48
  -3 -13   1    9.88    0.44
  -3 -13   1   13.74    2.54
   3 -13  -1   10.69    0.48
   3 -13  -1   10.94    1.86
  -3 -13   1    9.88    0.44
   3 -13  -1   11.08    0.50
   3 -13  -1   10.90    1.86
  -3 -13   1   13.75    2.55
  -3  13   1   10.34    0.53
   3  13  -1   11.32    2.40
   3  13  -1    8.74    0.46
  -3  13   1   10.17    2.09
  -3  13   1   10.15    2.09
   3  13  -1   11.33    2.41
   3  13  -1    8.74    0.46
  -3  13   1   10.34    0.53
   2 -13  -1   79.04    3.85
   2 -13  -1   76.78    2.37
  -2 -13   1   74.33    2.36
   2 -13  -1   76.78    2.37
  -2 -13   1   78.12    4.09
  -2 -13   1   77.97    4.09
   2 -13  -1   79.19    3.85
  -2 -13   1   74.33    2.36
  -2 -13   1   78.64    2.34
   2 -13  -1   78.66    2.36
   2 -13  -1   78.66    2.36
  -2 -13   1   78.64    2.34
  -2  13   1   76.83    4.09
   2  13  -1   77.91    2.36
   2  13  -1   77.77    4.28
   2  13  -1   76.27    2.35
   2  13  -1   77.91    2.36
  -2  13   1   76.89    2.39
   2  13  -1   77.78    4.29
  -2  13   1   76.89    2.39
   2  13  -1   76.27    2.35
  -2  13   1   76.79    4.08
   1 -13  -1   45.45    1.36
   1 -13  -1   45.45    1.36
  -1 -13   1   42.63    1.37
  -1 -13   1   40.90    2.88
   1 -13  -1   41.11    2.86
   1 -13  -1   43.22    1.38
   1 -13  -1   41.17    2.87
  -1 -13   1   44.98    1.35
   1 -13  -1   44.57    1.36
  -1 -13   1   44.98    1.35
   1 -13  -1   44.57    1.36
  -1 -13   1   42.63    1.37
  -1 -13   1   41.07    2.88
   1 -13  -1   43.22    1.38
   1  13  -1   44.39    1.35
  -1  13   1   45.44    3.13
  -1  13   1   42.42    1.36
  -1  13   1   42.04    1.38
   1  13  -1   43.50    1.38
  -1  13   1   42.01    1.35
  -1  13   1   42.04    1.38
   1  13  -1   43.50    1.38
  -1  13   1   45.48    3.13
   1  13  -1   41.66    3.21
  -1  13   1   43.69    1.38
  -1  13   1   42.01    1.35
   1  13  -1   41.66    3.20
   1  13  -1   44.39    1.35
  -1  13   1   42.42    1.36
  -1  13   1   43.69    1.38
   0 -13  -1   12.54    0.46
   0 -13  -1   12.74    0.48
   0 -13  -1   12.54    0.46
   0 -13   1   12.42    0.51
   0 -13  -1   12.90    0.48
   0 -13   1   13.51    0.48
   0 -13  -1   12.74    0.48
   0 -13  -1   12.90    0.48
   0 -13   1   13.51    0.48
   0 -13   1   16.36    2.06
   0 -13  -1   15.28    2.10
   0 -13   1   12.42    0.51
   0 -13  -1   15.31    2.12
   0 -13   1   16.45    2.07
   0 -13   1   13.02    0.46
   0 -13   1   13.02    0.46
   0  13   1   12.49    0.47
   0  13   1   13.12    0.50
   0  13  -1   12.94    2.07
   0  13  -1   12.27    0.47
   0  13  -1   12.74    0.52
   0  13   1   13.84    2.13
   0  13   1   13.86    2.14
   0  13  -1   12.74    0.52
   0  13  -1   12.94    2.06
   0  13   1   12.02    0.50
   0  13  -1   12.51    0.49
   0  13   1   12.49    0.47
   0  13  -1   13.44    0.47
   0  13  -1   12.51    0.49
   0  13  -1   12.27    0.47
   0  13   1   13.12    0.50
   0  13   1   12.02    0.50
   0  13  -1   13.44    0.47
   1 -13   1   24.44    2.29
   1 -13   1   22.27    0.75
  -1 -13  -1   21.67    0.71
  -1 -13  -1   20.43    2.43
  -1 -13  -1   22.05    0.69
  -1 -13  -1   21.67    0.71
   1 -13   1   22.53    0.75
  -1 -13  -1   21.71    0.74
  -1 -13  -1   20.36    2.44
   1 -13   1   22.27    0.75
   1 -13   1   24.49    2.29
   1 -13   1   22.53    0.75
  -1 -13  -1   21.71    0.74
  -1 -13  -1   22.05    0.69
  -1  13  -1   21.44    0.78
   1  13   1   21.19    0.73
   1  13   1   21.19    0.73
  -1  13  -1   20.47    0.75
   1  13   1   20.11    2.67
   1  13   1   22.13    0.70
  -1  13  -1   21.39    0.74
  -1  13  -1   21.39    0.74
  -1  13  -1   21.44    0.78
   1  13   1   20.07    2.66
  -1  13  -1   20.47    0.75
   1  13   1   22.13    0.70
   2 -13   1    1.01    0.19
   2 -13   1    0.70    0.21
   2 -13   1    1.01    0.19
  -2 -13  -1    0.76    0.20
  -2 -13  -1    0.76    0.20
   2 -13   1    0.70    0.21
   2 -13   1    3.49    1.62
   2 -13   1    3.49    1.61
  -2  13  -1    1.96    1.72
   2  13   1    0.46    1.89
  -2  13  -1    1.96    1.73
  -2  13  -1    1.00    0.19
  -2  13  -1    0.78    0.23
   2  13   1    0.44    1.89
  -2  13  -1    0.78    0.23
  -2  13  -1    1.00    0.19
   3 -13   1    8.99    0.49
   3 -13   1   11.51    1.94
  -3 -13  -1    9.38    0.47
   3 -13   1    8.99    0.49
  -3 -13  -1   12.96    2.81
  -3 -13  -1    9.38    0.47
  -3 -13  -1   12.95    2.79
   3 -13   1    9.19    0.49
   3 -13   1   11.54    1.94
   3 -13   1    9.19    0.49
  -3  13  -1   11.23    2.15
   3  13   1    9.57    2.50
  -3  13  -1    9.29    0.53
  -3  13  -1    9.41    0.50
  -3  13  -1    9.29    0.53
   3  13   1    9.56    2.51
  -3  13  -1   11.21    2.15
  -3  13  -1    9.41    0.50
  -4 -13  -1   49.72    5.23
  -4 -13  -1   50.23    1.63
   4 -13   1   47.62    1.62
  -4 -13  -1   50.23    1.63
   4 -13   1   47.62    1.62
  -4 -13  -1   49.62    5.25
   4  13   1   44.22    4.93
   4  13   1   44.22    4.94
  -4  13  -1   48.53    1.67
  -4  13  -1   47.86    1.87
  -4  13  -1   48.53    1.67
  -4  13  -1   47.86    1.87
  -5 -13  -1   14.77    0.78
   5 -13   1   14.00    0.80
  -5 -13  -1   14.77    0.78
   5 -13   1   14.00    0.80
  -5  13  -1   14.37    0.78
  -5  13  -1   14.37    0.78
  -5  13  -1   14.99    0.79
  -5  13  -1   14.99    0.79
  -5  13  -1   13.52    0.86
  -5  13  -1   13.52    0.86
   6 -14  -1   27.35    1.21
   6 -14  -1   26.87    1.22
   6 -14  -1   27.35    1.21
   6 -14  -1   26.87    1.22
  -6  14   1   28.88    1.19
  -6  14   1   28.61    1.20
  -6  14   1   28.61    1.20
  -6  14   1   28.88    1.19
  -6  14   1   26.89    1.27
  -6  14   1   26.89    1.27
   5 -14  -1   23.62    1.10
  -5 -14   1   21.70    0.93
   5 -14  -1   22.43    0.97
  -5 -14   1   21.70    0.93
   5 -14  -1   23.62    1.10
   5 -14  -1   22.43    0.97
  -5  14   1   22.29    1.03
  -5  14   1   22.29    1.03
  -5  14   1   23.30    0.96
  -5  14   1   23.30    0.96
   5  14  -1   22.30    0.93
   5  14  -1   22.30    0.93
  -4 -14   1   70.72    2.19
   4 -14  -1   70.28    2.23
   4 -14  -1   70.28    2.23
  -4 -14   1   65.41    5.19
  -4 -14   1   70.72    2.19
   4 -14  -1   70.47    2.21
   4 -14  -1   67.57    3.76
  -4 -14   1   65.41    5.19
   4 -14  -1   70.47    2.21
   4 -14  -1   67.63    3.78
   4  14  -1   69.79    2.20
  -4  14   1   70.28    2.29
  -4  14   1   70.28    2.29
   4  14  -1   70.51    6.96
   4  14  -1   70.37    6.94
  -4  14   1   70.92    4.32
   4  14  -1   69.79    2.20
  -4  14   1   70.96    4.31
  -3 -14   1  163.94    7.09
   3 -14  -1  153.42    6.24
   3 -14  -1  153.34    6.23
  -3 -14   1  164.86    4.85
   3 -14  -1  163.03    4.87
  -3 -14   1  163.85    7.07
   3 -14  -1  162.73    4.89
  -3 -14   1  164.86    4.85
   3 -14  -1  163.03    4.87
   3 -14  -1  162.73    4.89
  -3  14   1  163.64    4.93
  -3  14   1  165.89    6.54
  -3  14   1  165.33    6.54
  -3  14   1  163.64    4.93
   3  14  -1  152.04    7.44
   3  14  -1  151.94    7.43
   3  14  -1  170.33    4.87
   3  14  -1  170.33    4.87
  -2 -14   1   23.59    0.77
  -2 -14   1   23.59    0.77
   2 -14  -1   23.65    2.58
   2 -14  -1   23.69    0.79
  -2 -14   1   21.76    0.80
  -2 -14   1   21.68    2.79
   2 -14  -1   23.01    0.79
   2 -14  -1   23.01    0.79
  -2 -14   1   21.76    0.80
   2 -14  -1   23.77    2.58
  -2 -14   1   21.66    2.78
   2 -14  -1   23.69    0.79
  -2  14   1   22.55    0.83
   2  14  -1   22.81    0.80
  -2  14   1   21.27    2.90
  -2  14   1   21.09    2.91
   2  14  -1   21.37    0.79
   2  14  -1   21.43    3.10
   2  14  -1   22.81    0.80
   2  14  -1   21.43    3.10
  -2  14   1   22.55    0.83
   2  14  -1   21.37    0.79
   1 -14  -1  118.58    3.43
  -1 -14   1  112.67    5.08
   1 -14  -1  117.93    3.42
  -1 -14   1  114.09    3.43
   1 -14  -1  109.94    3.44
   1 -14  -1  117.93    3.42
   1 -14  -1  109.94    3.44
  -1 -14   1  118.13    3.41
   1 -14  -1  118.58    3.43
   1 -14  -1  110.47    4.94
   1 -14  -1  110.58    4.95
  -1 -14   1  114.09    3.43
  -1 -14   1  112.70    5.07
  -1 -14   1  118.13    3.41
   1  14  -1  115.20    3.44
   1  14  -1  115.40    5.39
  -1  14   1  109.59    3.44
  -1  14   1  109.59    3.44
   1  14  -1  112.53    3.41
   1  14  -1  115.20    3.44
  -1  14   1  112.35    3.44
   1  14  -1  117.54    3.37
   1  14  -1  115.41    5.38
  -1  14   1  107.15    3.41
  -1  14   1  112.35    3.44
  -1  14   1  119.49    5.24
  -1  14   1  119.34    5.24
   1  14  -1  117.54    3.37
  -1  14   1  107.15    3.41
   1  14  -1  112.53    3.41
   0 -14  -1  154.00    4.50
   0 -14  -1  155.83    4.49
   0 -14  -1  152.20    4.51
   0 -14   1  155.58    4.51
   0 -14   1  152.21    4.49
   0 -14  -1  152.20    4.51
   0 -14  -1  152.98    6.12
   0 -14   1  155.58    4.51
   0 -14   1  152.04    6.07
   0 -14  -1  153.02    6.11
   0 -14  -1  154.00    4.50
   0 -14   1  147.98    4.53
   0 -14   1  147.98    4.53
   0 -14   1  152.08    6.08
   0 -14  -1  155.83    4.49
   0 -14   1  152.21    4.49
   0  14   1  146.81    6.23
   0  14  -1  149.67    4.48
   0  14  -1  149.75    4.49
   0  14  -1  144.35    4.50
   0  14  -1  148.96    6.29
   0  14   1  152.98    4.48
   0  14  -1  153.77    4.54
   0  14  -1  153.77    4.54
   0  14  -1  148.97    6.30
   0  14   1  152.98    4.48
   0  14   1  146.98    6.23
   0  14  -1  149.67    4.48
   0  14  -1  144.35    4.50
   0  14  -1  149.75    4.49
   1 -14   1   25.88    2.57
   1 -14   1   28.59    0.93
  -1 -14  -1   28.72    0.90
  -1 -14  -1   27.71    0.92
  -1 -14  -1   20.92    2.61
   1 -14   1   25.88    2.57
  -1 -14  -1   20.56    2.62
  -1 -14  -1   27.71    0.92
   1 -14   1   28.41    0.93
  -1 -14  -1   28.72    0.90
   1 -14   1   28.59    0.93
  -1 -14  -1   28.58    0.88
   1 -14   1   28.41    0.93
  -1 -14  -1   28.58    0.88
   1  14   1   27.36    0.91
  -1  14  -1   27.32    0.97
  -1  14  -1   25.76    3.04
   1  14   1   28.52    3.02
   1  14   1   27.36    0.91
   1  14   1   28.59    3.02
  -1  14  -1   25.82    3.05
  -1  14  -1   27.32    0.97
   1  14   1   28.21    0.88
   1  14   1   28.21    0.88
  -1  14  -1   28.38    0.93
  -1  14  -1   28.38    0.93
   2 -14   1   48.96    1.56
   2 -14   1   47.87    1.56
   2 -14   1   48.96    1.56
  -2 -14  -1   48.20    1.55
   2 -14   1   47.87    1.56
  -2 -14  -1   48.09    3.70
  -2 -14  -1   48.20    1.55
   2 -14   1   54.05    3.24
  -2 -14  -1   48.13    3.71
   2 -14   1   53.83    3.24
  -2  14  -1   51.35    3.59
  -2  14  -1   47.88    1.59
  -2  14  -1   48.46    1.56
  -2  14  -1   48.46    1.56
   2  14   1   48.30    4.01
  -2  14  -1   47.88    1.59
  -2  14  -1   51.41    3.59
   2  14   1   48.13    4.01
  -3 -14  -1    2.05    0.29
   3 -14   1    2.21    1.73
  -3 -14  -1    3.48    2.64
   3 -14   1    2.20    1.72
   3 -14   1    2.72    0.35
  -3 -14  -1    2.05    0.29
   3 -14   1    2.29    0.35
   3 -14   1    2.72    0.35
   3 -14   1    2.29    0.35
  -3 -14  -1    3.47    2.63
  -3  14  -1    2.64    2.18
  -3  14  -1    2.76    0.39
   3  14   1    7.95    2.47
  -3  14  -1    2.16    0.35
  -3  14  -1    2.76    0.39
   3  14   1    7.91    2.48
  -3  14  -1    2.16    0.35
  -3  14  -1    2.62    2.17
   4 -14   1    0.14    0.35
  -4 -14  -1    0.88    0.32
  -4 -14  -1    0.88    0.32
   4 -14   1    0.14    0.35
  -4  14  -1    0.39    0.35
  -4  14  -1    0.32    0.32
  -4  14  -1    0.39    0.35
  -4  14  -1    0.32    0.32
  -5 -14  -1    0.30    0.39
  -5 -14  -1    0.30    0.39
   5 -14   1    0.30    0.38
   5 -14   1    0.30    0.38
  -5  14  -1    0.25    0.39
  -5  14  -1    0.65    0.47
  -5  14  -1    0.25    0.39
  -5  14  -1    0.15    0.39
  -5  14  -1    0.65    0.47
  -5  14  -1    0.15    0.39
   6 -15  -1    7.07    0.70
   6 -15  -1    7.07    0.70
   6 -15  -1    6.80    0.76
   6 -15  -1    6.80    0.76
  -6  15   1    6.58    0.72
  -6  15   1    7.51    0.84
  -6  15   1    7.59    0.71
  -6  15   1    6.58    0.72
  -6  15   1    7.59    0.71
  -6  15   1    7.51    0.84
   5 -15  -1   10.24    0.67
  -5 -15   1    9.47    0.64
   5 -15  -1   10.24    0.67
   5 -15  -1    9.66    0.65
  -5 -15   1    9.47    0.64
   5 -15  -1    9.66    0.65
  -5  15   1   10.18    0.66
  -5  15   1   10.44    0.73
   5  15  -1    9.97    0.63
  -5  15   1   10.44    0.73
   5  15  -1    9.97    0.63
  -5  15   1   10.18    0.66
   4 -15  -1   70.17    2.27
   4 -15  -1   70.17    2.27
   4 -15  -1   67.18    4.08
  -4 -15   1   71.39    2.23
   4 -15  -1   70.46    2.24
  -4 -15   1   74.95    5.70
  -4 -15   1   74.96    5.68
  -4 -15   1   71.39    2.23
   4 -15  -1   70.46    2.24
   4 -15  -1   66.93    4.10
   4  15  -1   72.63    5.42
  -4  15   1   70.70    2.32
   4  15  -1   71.21    2.23
   4  15  -1   72.59    5.43
  -4  15   1   70.70    2.32
   4  15  -1   71.21    2.23
   3 -15  -1   14.22    0.62
   3 -15  -1   15.38    0.61
   3 -15  -1   12.59    2.17
   3 -15  -1   15.38    0.61
   3 -15  -1   12.59    2.18
   3 -15  -1   14.22    0.62
  -3 -15   1   14.63    3.04
  -3 -15   1   14.41    0.57
  -3 -15   1   14.64    3.03
  -3 -15   1   14.41    0.57
  -3  15   1   14.39    2.49
  -3  15   1   14.19    0.65
  -3  15   1   14.39    2.48
  -3  15   1   14.19    0.65
   3  15  -1   13.05    0.60
   3  15  -1   13.05    0.60
  -2 -15   1  112.07    3.30
  -2 -15   1  117.83    3.39
  -2 -15   1  117.83    3.39
  -2 -15   1  112.07    3.30
   2 -15  -1  111.74    3.32
   2 -15  -1  111.74    3.32
   2 -15  -1  106.01    5.02
   2 -15  -1  107.46    3.32
  -2 -15   1  106.92    5.22
   2 -15  -1  105.93    5.02
   2 -15  -1  107.46    3.32
  -2 -15   1  106.90    5.21
   2  15  -1  108.94    3.32
  -2  15   1  109.72    5.24
  -2  15   1  108.59    3.35
  -2  15   1  110.02    5.26
   2  15  -1  108.94    3.32
   2  15  -1  102.12    5.49
   2  15  -1  102.16    5.50
  -2  15   1  108.59    3.35
   1 -15  -1    0.74    0.17
  -1 -15   1    2.70    1.70
   1 -15  -1    0.48    0.15
  -1 -15   1    0.35    0.16
   1 -15  -1    0.74    0.17
   1 -15  -1    0.81    1.60
  -1 -15   1    0.13    0.20
  -1 -15   1    0.35    0.16
   1 -15  -1    0.82    1.59
  -1 -15   1    0.13    0.20
  -1 -15   1    2.69    1.69
   1 -15  -1    0.48    0.15
   1  15  -1    0.40    0.23
  -1  15   1    0.00    0.17
   1  15  -1   -0.64    1.80
   1  15  -1    0.40    0.23
  -1  15   1    0.00    0.17
   1  15  -1    0.06    0.19
   1  15  -1   -0.64    1.80
   1  15  -1    0.06    0.19
   0 -15  -1  319.39    9.41
   0 -15   1  318.32    9.40
   0 -15   1  325.90   11.09
   0 -15  -1  327.51   11.15
   0 -15  -1  320.49    9.40
   0 -15   1  317.35    9.42
   0 -15  -1  327.31   11.16
   0 -15   1  318.32    9.40
   0 -15  -1  312.78    9.41
   0 -15  -1  320.49    9.40
   0 -15  -1  319.39    9.41
   0 -15   1  317.35    9.42
   0 -15  -1  312.78    9.41
   0 -15   1  326.40   11.11
   0  15  -1  302.74    9.42
   0  15  -1  320.72    9.38
   0  15   1  323.35    9.41
   0  15  -1  319.90   11.25
   0  15  -1  320.72    9.38
   0  15   1  325.62    9.38
   0  15  -1  319.37   11.23
   0  15  -1  317.19    9.43
   0  15   1  316.81   11.23
   0  15   1  325.62    9.38
   0  15  -1  317.19    9.43
   0  15   1  316.49   11.22
   0  15   1  323.35    9.41
   0  15  -1  302.74    9.42
  -1 -15  -1   26.42    0.84
  -1 -15  -1   26.19    2.97
  -1 -15  -1   26.23    0.87
  -1 -15  -1   26.35    0.90
  -1 -15  -1   26.35    0.90
   1 -15   1   26.78    0.90
   1 -15   1   26.69    0.90
  -1 -15  -1   26.21    2.98
   1 -15   1   26.69    0.90
  -1 -15  -1   26.23    0.87
   1 -15   1   26.78    0.90
  -1 -15  -1   26.42    0.84
  -1  15  -1   27.07    0.94
  -1  15  -1   26.71    0.90
   1  15   1   25.56    0.85
   1  15   1   26.41    0.89
   1  15   1   26.18    3.11
   1  15   1   25.56    0.85
  -1  15  -1   31.08    3.19
   1  15   1   26.41    0.89
   1  15   1   26.27    3.11
  -1  15  -1   26.71    0.90
  -1  15  -1   27.07    0.94
  -1  15  -1   31.00    3.20
   2 -15   1    0.74    1.73
   2 -15   1    0.72    0.20
   2 -15   1    0.83    0.22
  -2 -15  -1    0.88    0.22
  -2 -15  -1   -1.13    1.86
   2 -15   1    0.83    0.22
  -2 -15  -1    0.88    0.22
   2 -15   1    0.74    1.73
  -2 -15  -1   -1.13    1.86
   2 -15   1    0.72    0.20
   2  15   1    0.75    0.18
  -2  15  -1    0.71    0.21
  -2  15  -1    0.48    2.05
   2  15   1    0.75    0.18
  -2  15  -1    0.71    0.21
  -2  15  -1    0.64    0.25
   2  15   1   -1.79    2.24
  -2  15  -1    0.64    0.25
   2  15   1   -1.80    2.24
  -2  15  -1    0.47    2.04
  -3 -15  -1    3.62    2.87
   3 -15   1    1.28    0.27
  -3 -15  -1    3.61    2.85
   3 -15   1    0.86    0.27
   3 -15   1    0.86    0.27
   3 -15   1   -3.50    1.79
  -3 -15  -1    1.33    0.27
   3 -15   1    1.28    0.27
   3 -15   1   -3.50    1.79
  -3 -15  -1    1.33    0.27
  -3  15  -1   -2.37    2.32
  -3  15  -1    0.88    0.30
   3  15   1    2.13    2.54
   3  15   1    2.14    2.53
  -3  15  -1    0.88    0.30
  -3  15  -1    0.97    0.28
  -3  15  -1   -2.38    2.31
  -3  15  -1    0.97    0.28
  -4 -15  -1    0.25    0.33
   4 -15   1    0.35    0.38
  -4 -15  -1    0.25    0.33
   4 -15   1    0.35    0.38
  -4  15  -1    0.77    0.34
  -4  15  -1    0.77    0.34
   5 -15   1    0.94    0.45
  -5 -15  -1    1.05    0.47
   5 -15   1    0.94    0.45
  -5 -15  -1    1.05    0.47
  -5  15  -1    1.08    0.41
  -5  15  -1    1.08    0.41
  -5  15  -1    1.81    0.47
  -5  15  -1    1.81    0.47
   6 -16  -1    7.79    0.72
   6 -16  -1    8.77    0.80
   6 -16  -1    8.77    0.80
   6 -16  -1    7.79    0.72
  -6  16   1    7.40    0.82
  -6  16   1    7.73    0.76
  -6  16   1    7.40    0.82
  -6  16   1    7.73    0.76
   5 -16  -1   12.01    0.72
   5 -16  -1   12.79    0.74
   5 -16  -1   12.79    0.74
   5 -16  -1   12.01    0.72
  -5 -16   1   12.26    0.70
  -5 -16   1   12.26    0.70
  -5  16   1   12.71    0.74
   5  16  -1   12.32    0.71
   5  16  -1   12.32    0.71
  -5  16   1   12.71    0.74
  -5  16   1   12.10    0.80
  -5  16   1   12.10    0.80
   4 -16  -1    5.12    2.98
   4 -16  -1    3.32    0.43
  -4 -16   1    3.69    0.41
  -4 -16   1    3.69    0.41
   4 -16  -1    4.65    2.94
   4 -16  -1    3.32    0.43
   4  16  -1    3.69    0.44
   4  16  -1    3.69    0.44
  -3 -16   1  128.71    3.87
  -3 -16   1  128.71    3.87
  -3 -16   1  129.01    6.65
   3 -16  -1  130.35    3.90
   3 -16  -1  128.28    3.88
   3 -16  -1  130.35    3.90
   3 -16  -1  128.28    3.88
   3 -16  -1  126.32    5.65
  -3 -16   1  129.10    6.64
   3 -16  -1  126.21    5.63
  -3  16   1  129.26    3.94
  -3  16   1  129.26    3.94
   3  16  -1  129.21    3.88
   3  16  -1  129.21    3.88
  -3  16   1  121.70    5.88
  -3  16   1  121.88    5.88
   2 -16  -1   -0.04    0.19
   2 -16  -1    0.27    0.20
   2 -16  -1   -0.31    1.77
   2 -16  -1   -0.31    1.77
  -2 -16   1    4.28    2.07
   2 -16  -1   -0.04    0.19
  -2 -16   1    0.13    0.17
   2 -16  -1    0.27    0.20
  -2 -16   1    0.13    0.17
  -2 -16   1    4.30    2.07
   2  16  -1    0.83    2.24
  -2  16   1    0.42    0.22
  -2  16   1    1.94    2.13
  -2  16   1    0.42    0.22
  -2  16   1    1.92    2.13
   2  16  -1    0.05    0.21
   2  16  -1    0.83    2.25
   2  16  -1    0.05    0.21
   1 -16  -1    0.36    0.18
  -1 -16   1   -1.23    1.64
   1 -16  -1    3.07    1.83
  -1 -16   1   -1.22    1.65
  -1 -16   1    0.29    0.17
   1 -16  -1    0.30    0.16
  -1 -16   1    0.29    0.17
   1 -16  -1    3.06    1.82
   1 -16  -1    0.30    0.16
   1 -16  -1    0.36    0.18
   1  16  -1    0.37    0.14
   1  16  -1    0.70    1.94
   1  16  -1    0.18    0.20
   1  16  -1    0.18    0.20
  -1  16   1   -0.32    2.01
  -1  16   1   -0.32    2.00
   1  16  -1    0.61    0.14
  -1  16   1    0.57    0.21
  -1  16   1    0.57    0.21
   1  16  -1    0.70    1.94
   1  16  -1    0.61    0.14
   1  16  -1    0.37    0.14
   0 -16  -1  104.18    3.29
   0 -16   1  108.13    3.27
   0 -16   1  111.60    3.30
   0 -16  -1  109.51    3.30
   0 -16   1  111.30    5.16
   0 -16  -1  109.51    3.30
   0 -16  -1  111.94    3.27
   0 -16   1  108.13    3.27
   0 -16  -1  118.50    5.34
   0 -16  -1  104.18    3.29
   0 -16  -1  118.49    5.35
   0 -16  -1  111.94    3.27
   0 -16   1  111.60    3.30
   0 -16   1  111.34    5.17
   0  16  -1  108.88    3.27
   0  16  -1  103.28    5.47
   0  16   1  113.09    3.31
   0  16  -1  107.65    3.27
   0  16  -1  107.65    3.27
   0  16  -1  103.34    5.46
   0  16   1  102.54    5.43
   0  16  -1  108.69    3.32
   0  16  -1  108.88    3.27
   0  16   1  109.94    3.27
   0  16   1  109.94    3.27
   0  16  -1  108.69    3.32
   0  16   1  102.28    5.42
   0  16   1  113.09    3.31
  -1 -16  -1  184.40    7.55
   1 -16   1  184.32    5.54
  -1 -16  -1  187.00    5.55
   1 -16   1  181.71    5.55
  -1 -16  -1  187.00    5.55
   1 -16   1  181.71    5.55
   1 -16   1  186.59    7.33
  -1 -16  -1  191.74    5.50
  -1 -16  -1  191.74    5.50
  -1 -16  -1  186.59    5.52
  -1 -16  -1  186.59    5.52
   1 -16   1  186.72    7.33
   1 -16   1  184.32    5.54
  -1 -16  -1  184.35    7.56
  -1  16  -1  187.46    5.55
  -1  16  -1  187.20    5.59
  -1  16  -1  181.34    7.55
   1  16   1  192.61    5.65
   1  16   1  186.67    5.49
  -1  16  -1  181.02    7.55
   1  16   1  181.84    7.68
   1  16   1  186.67    5.49
  -1  16  -1  187.20    5.59
   1  16   1  192.61    5.65
  -1  16  -1  187.46    5.55
   1  16   1  181.66    7.67
   2 -16   1   20.76    0.76
   2 -16   1   20.76    0.76
   2 -16   1   18.27    2.92
  -2 -16  -1   19.72    0.70
   2 -16   1   19.80    0.75
  -2 -16  -1   19.72    0.70
   2 -16   1   18.32    2.92
  -2 -16  -1   21.03    2.91
  -2 -16  -1   19.73    0.74
   2 -16   1   19.80    0.75
  -2 -16  -1   19.73    0.74
  -2 -16  -1   21.05    2.92
  -2  16  -1   20.29    0.75
   2  16   1   18.04    3.11
   2  16   1   19.99    0.71
   2  16   1   18.06    3.10
  -2  16  -1   20.52    2.86
  -2  16  -1   20.53    2.87
   2  16   1   19.99    0.71
  -2  16  -1   20.13    0.80
  -2  16  -1   20.29    0.75
  -2  16  -1   20.13    0.80
   3 -16   1   70.71    4.29
  -3 -16  -1   77.20    5.53
   3 -16   1   74.84    2.35
  -3 -16  -1   74.41    2.34
  -3 -16  -1   77.59    5.56
   3 -16   1   74.90    2.36
   3 -16   1   74.84    2.35
  -3 -16  -1   74.41    2.34
   3 -16   1   74.90    2.36
   3 -16   1   70.62    4.30
  -3  16  -1   75.76    2.41
   3  16   1   72.90    5.43
  -3  16  -1   74.94    2.37
   3  16   1   72.69    5.47
  -3  16  -1   75.76    2.41
  -3  16  -1   74.94    2.37
  -4 -16  -1    0.90    0.35
   4 -16   1    1.59    0.38
  -4 -16  -1    0.90    0.35
   4 -16   1    1.59    0.38
  -4  16  -1    1.35    0.36
  -4  16  -1    1.19    0.39
  -4  16  -1    1.19    0.39
  -4  16  -1    1.35    0.36
  -5 -16  -1   15.68    0.87
   5 -16   1   16.75    0.88
  -5 -16  -1   15.68    0.87
   5 -16   1   16.75    0.88
  -5  16  -1   16.43    0.93
  -5  16  -1   17.69    0.87
  -5  16  -1   16.43    0.93
  -5  16  -1   17.69    0.87
  -5 -17   1    2.18    0.41
   5 -17  -1    1.07    0.41
  -5 -17   1    2.18    0.41
   5 -17  -1    1.07    0.41
   5 -17  -1    1.69    0.43
   5 -17  -1    1.69    0.43
   5  17  -1    1.75    0.42
  -5  17   1    0.99    0.42
  -5  17   1    1.01    0.47
  -5  17   1    0.99    0.42
  -5  17   1    1.01    0.47
   5  17  -1    1.75    0.42
   4 -17  -1   17.80    0.76
  -4 -17   1   16.96    0.73
   4 -17  -1   16.62    0.78
   4 -17  -1   17.80    0.76
   4 -17  -1   16.62    0.78
  -4 -17   1   16.96    0.73
  -4  17   1   17.52    0.85
   4  17  -1   17.17    0.75
  -4  17   1   17.52    0.85
   4  17  -1   17.17    0.75
  -3 -17   1   39.13    6.14
   3 -17  -1   38.94    3.61
  -3 -17   1   41.38    1.34
  -3 -17   1   41.38    1.34
   3 -17  -1   38.99    3.61
   3 -17  -1   40.66    1.38
   3 -17  -1   39.94    1.36
   3 -17  -1   39.94    1.36
  -3 -17   1   39.21    6.17
   3 -17  -1   40.66    1.38
   3  17  -1   42.68    4.81
  -3  17   1   40.84    1.43
  -3  17   1   40.84    1.43
   3  17  -1   40.72    1.36
  -3  17   1   42.86    4.15
   3  17  -1   40.72    1.36
  -3  17   1   42.93    4.15
   3  17  -1   42.70    4.82
   2 -17  -1   -3.99    1.91
   2 -17  -1    0.08    0.20
  -2 -17   1   -0.12    0.19
  -2 -17   1   -0.12    0.19
  -2 -17   1   -1.07    2.03
   2 -17  -1   -3.99    1.90
   2 -17  -1   -0.19    0.20
   2 -17  -1    0.08    0.20
  -2 -17   1   -1.08    2.02
   2 -17  -1   -0.19    0.20
  -2  17   1   -0.06    0.22
  -2  17   1   -0.06    0.22
   2  17  -1   -3.91    2.32
  -2  17   1   -0.30    2.20
   2  17  -1   -3.91    2.33
  -2  17   1   -0.28    2.19
   2  17  -1    0.33    0.23
   2  17  -1    0.33    0.23
  -1 -17   1   36.34    3.47
   1 -17  -1   34.11    1.12
  -1 -17   1   34.45    1.11
  -1 -17   1   36.42    3.49
   1 -17  -1   33.85    1.11
   1 -17  -1   34.11    1.12
   1 -17  -1   33.85    1.11
  -1 -17   1   34.45    1.11
   1  17  -1   33.35    1.14
   1  17  -1   32.89    1.06
   1  17  -1   34.03    1.06
  -1  17   1   34.00    1.15
  -1  17   1   34.43    3.83
  -1  17   1   34.43    3.82
   1  17  -1   34.03    1.06
   1  17  -1   33.35    1.14
   1  17  -1   32.89    1.06
   1  17  -1   30.57    3.80
  -1  17   1   34.00    1.15
   1  17  -1   30.61    3.81
   0 -17  -1   56.94    1.76
   0 -17   1   57.50    1.76
   0 -17  -1   59.05    4.00
   0 -17  -1   57.55    1.73
   0 -17  -1   53.41    1.76
   0 -17   1   57.50    1.76
   0 -17   1   56.07    1.73
   0 -17   1   56.07    1.73
   0 -17  -1   53.41    1.76
   0 -17   1   54.68    3.94
   0 -17  -1   59.08    3.99
   0 -17  -1   57.55    1.73
   0 -17   1   54.66    3.95
   0 -17  -1   56.94    1.76
   0  17  -1   55.31    1.79
   0  17  -1   54.73    1.74
   0  17   1   57.37    4.36
   0  17   1   57.08    4.35
   0  17   1   54.97    1.74
   0  17  -1   56.50    4.35
   0  17  -1   57.34    1.74
   0  17   1   54.97    1.74
   0  17  -1   56.42    4.35
   0  17  -1   57.34    1.74
   0  17  -1   54.73    1.74
   0  17  -1   55.31    1.79
   0  17   1   58.04    1.78
   0  17   1   58.04    1.78
  -1 -17  -1    1.42    0.22
  -1 -17  -1    0.85    1.97
   1 -17   1   -2.16    1.86
  -1 -17  -1    0.83    1.96
   1 -17   1   -2.14    1.86
  -1 -17  -1    0.73    0.20
  -1 -17  -1    0.73    0.20
  -1 -17  -1    1.42    0.22
   1  17   1    0.74    0.19
   1  17   1    5.16    2.28
   1  17   1    0.74    0.19
   1  17   1    5.17    2.27
  -1  17  -1   -0.64    2.25
  -1  17  -1   -0.64    2.24
   2 -17   1   76.41    4.50
  -2 -17  -1   72.74    4.77
   2 -17   1   79.23    2.43
   2 -17   1   76.46    4.49
  -2 -17  -1   78.34    2.42
   2 -17   1   79.23    2.43
  -2 -17  -1   78.82    2.38
   2 -17   1   80.20    2.43
   2 -17   1   80.20    2.43
  -2 -17  -1   78.82    2.38
  -2 -17  -1   78.34    2.42
  -2 -17  -1   72.70    4.78
  -2  17  -1   78.51    2.43
   2  17   1   78.18    2.42
   2  17   1   70.51    5.23
  -2  17  -1   79.82    2.48
  -2  17  -1   78.14    4.84
   2  17   1   78.18    2.42
  -2  17  -1   78.51    2.43
  -2  17  -1   78.14    4.84
  -2  17  -1   79.82    2.48
   2  17   1   70.63    5.21
   3 -17   1    7.20    2.46
   3 -17   1    8.38    0.53
   3 -17   1    8.64    0.52
   3 -17   1    7.22    2.46
   3 -17   1    8.64    0.52
  -3 -17  -1   10.91    3.38
  -3 -17  -1    8.67    0.53
  -3 -17  -1    8.67    0.53
  -3 -17  -1   10.91    3.40
   3 -17   1    8.38    0.53
  -3  17  -1    8.98    0.55
  -3  17  -1    8.76    0.58
  -3  17  -1    8.98    0.55
  -3  17  -1    8.76    0.58
   4 -17   1   45.97    1.61
   4 -17   1   45.97    1.61
  -4  17  -1   47.09    1.63
  -4  17  -1   46.95    1.69
  -4  17  -1   47.09    1.63
  -4  17  -1   46.95    1.69
   5 -17   1   14.30    0.81
  -5 -17  -1   14.11    0.87
   5 -17   1   14.30    0.81
  -5 -17  -1   14.11    0.87
  -5  17  -1   12.97    0.88
  -5  17  -1   12.48    0.79
  -5  17  -1   12.97    0.88
  -5  17  -1   12.48    0.79
   5 -18  -1   22.03    1.00
   5 -18  -1   22.42    1.02
   5 -18  -1   22.42    1.02
  -5 -18   1   22.58    1.00
   5 -18  -1   22.03    1.00
  -5 -18   1   22.58    1.00
  -5  18   1   22.81    1.12
  -5  18   1   24.07    1.04
  -5  18   1   22.81    1.12
  -5  18   1   24.07    1.04
   4 -18  -1    3.63    0.49
  -4 -18   1    4.68    0.44
  -4 -18   1    4.68    0.44
   4 -18  -1    3.63    0.49
   4 -18  -1    4.34    0.49
   4 -18  -1    4.34    0.49
   4  18  -1    3.95    0.47
  -4  18   1    4.13    0.56
  -4  18   1    4.13    0.56
   4  18  -1    3.95    0.47
   3 -18  -1   -1.07    2.36
  -3 -18   1   -1.33    2.75
   3 -18  -1   -1.03    2.37
  -3 -18   1   -1.30    2.74
   3  18  -1   -3.09    3.08
   3  18  -1   -3.09    3.07
  -2 -18   1    0.81    0.23
   2 -18  -1    0.44    0.24
   2 -18  -1    0.87    2.17
   2 -18  -1    0.88    2.16
  -2 -18   1    0.63    2.26
   2 -18  -1    1.01    0.25
   2 -18  -1    1.01    0.25
   2 -18  -1    0.44    0.24
  -2 -18   1    0.64    2.27
  -2 -18   1    0.81    0.23
   2  18  -1    0.97    0.27
   2  18  -1    1.97    2.65
  -2  18   1    0.87    2.40
  -2  18   1    0.73    0.27
   2  18  -1    1.97    2.64
  -2  18   1    0.87    2.39
  -2  18   1    0.73    0.27
   2  18  -1    0.97    0.27
  -1 -18   1   26.70    0.89
   1 -18  -1   23.59    3.45
   1 -18  -1   26.60    0.90
  -1 -18   1   26.70    0.89
   1 -18  -1   25.74    0.88
   1 -18  -1   26.60    0.90
   1 -18  -1   23.62    3.43
   1 -18  -1   25.74    0.88
  -1 -18   1   27.34    3.33
  -1 -18   1   27.37    3.32
   1  18  -1   24.06    0.83
   1  18  -1   25.24    0.93
   1  18  -1   25.31    0.84
  -1  18   1   25.18    0.93
  -1  18   1   28.83    3.77
  -1  18   1   28.84    3.78
   1  18  -1   25.24    0.93
  -1  18   1   25.18    0.93
   1  18  -1   28.00    3.58
   1  18  -1   27.99    3.57
   1  18  -1   25.31    0.84
   1  18  -1   24.06    0.83
   0 -18   1   23.93    0.81
   0 -18  -1   24.26    0.85
   0 -18   1   24.98    0.85
   0 -18  -1   23.82    3.41
   0 -18   1   25.13    3.42
   0 -18  -1   23.82    3.42
   0 -18   1   25.19    3.42
   0 -18   1   23.93    0.81
   0 -18   1   24.98    0.85
   0 -18  -1   24.62    0.81
   0 -18  -1   24.62    0.81
   0 -18  -1   24.26    0.85
   0  18   1   22.78    0.83
   0  18  -1   24.09    0.89
   0  18   1   25.51    4.05
   0  18  -1   24.94    0.82
   0  18   1   24.13    0.87
   0  18  -1   22.52    0.84
   0  18   1   22.78    0.83
   0  18   1   25.38    4.07
   0  18  -1   24.94    0.82
   0  18   1   24.13    0.87
   0  18  -1   24.09    0.89
   0  18  -1   22.52    0.84
  -1 -18  -1  368.61   13.09
   1 -18   1  353.68   10.73
   1 -18   1  364.89   12.71
  -1 -18  -1  368.50   13.07
  -1 -18  -1  374.15   10.68
  -1 -18  -1  356.94   10.70
  -1 -18  -1  374.15   10.68
   1 -18   1  353.68   10.73
   1 -18   1  374.05   10.73
  -1 -18  -1  361.16   10.73
  -1 -18  -1  361.16   10.73
   1 -18   1  374.05   10.73
   1 -18   1  365.88   12.72
  -1 -18  -1  356.94   10.70
   1  18   1  363.46   10.71
  -1  18  -1  366.51   13.03
   1  18   1  358.74   10.67
  -1  18  -1  365.57   10.73
   1  18   1  358.74   10.67
   1  18   1  350.46   13.03
  -1  18  -1  366.74   13.02
   1  18   1  363.46   10.71
  -1  18  -1  365.57   10.73
   1  18   1  350.88   13.05
  -1  18  -1  366.63   10.77
  -1  18  -1  366.63   10.77
   2 -18   1   19.53    0.76
  -2 -18  -1   18.77    0.71
  -2 -18  -1   19.09    0.75
  -2 -18  -1   20.81    3.03
   2 -18   1   21.75    2.86
   2 -18   1   21.74    2.86
   2 -18   1   19.14    0.75
  -2 -18  -1   19.09    0.75
   2 -18   1   19.14    0.75
  -2 -18  -1   18.77    0.71
   2 -18   1   19.53    0.76
  -2 -18  -1   20.83    3.04
   2  18   1   19.41    0.73
   2  18   1   19.41    0.73
  -2  18  -1   19.58    0.82
  -2  18  -1   23.74    3.30
  -2  18  -1   19.58    0.82
  -2  18  -1   23.75    3.31
   2  18   1   16.62    3.33
  -2  18  -1   19.51    0.76
   2  18   1   16.63    3.32
  -2  18  -1   19.51    0.76
   3 -18   1    8.88    0.55
  -3 -18  -1   10.97    4.06
   3 -18   1    7.38    2.72
  -3 -18  -1    8.91    0.53
   3 -18   1    8.88    0.55
   3 -18   1    9.27    0.55
   3 -18   1    9.27    0.55
  -3 -18  -1    8.91    0.53
  -3 -18  -1   10.98    4.04
   3 -18   1    7.39    2.73
  -3  18  -1    9.04    0.60
  -3  18  -1   10.05    0.57
  -3  18  -1   10.05    0.57
  -3  18  -1    9.04    0.60
  -4 -18  -1    1.01    0.36
  -4 -18  -1    1.01    0.36
   4 -18   1    1.15    0.38
   4 -18   1    1.15    0.38
  -4  18  -1    0.45    0.36
  -4  18  -1    0.44    0.42
  -4  18  -1    0.45    0.36
  -4  18  -1    0.44    0.42
  -5 -18  -1    0.37    0.42
   5 -18   1    0.58    0.47
  -5 -18  -1    0.37    0.42
   5 -18   1    0.58    0.47
  -5  18  -1   -0.53    0.41
  -5  18  -1   -0.53    0.41
  -5  18  -1   -0.15    0.50
  -5  18  -1   -0.15    0.50
   5 -19  -1    0.04    0.42
   5 -19  -1    0.56    0.43
  -5 -19   1    0.96    0.57
   5 -19  -1    0.56    0.43
  -5 -19   1    0.96    0.57
   5 -19  -1    0.04    0.42
  -5  19   1    0.14    0.41
  -5  19   1    0.90    0.48
  -5  19   1    0.90    0.48
  -5  19   1    0.14    0.41
   4 -19  -1    0.28    0.36
  -4 -19   1    1.23    0.35
  -4 -19   1    1.23    0.35
   4 -19  -1    0.28    0.36
  -4  19   1    1.42    0.41
   4  19  -1    0.70    0.36
   4  19  -1    0.70    0.36
  -4  19   1    1.42    0.41
   3 -19  -1    6.00    0.47
  -3 -19   1    6.73    0.44
   3 -19  -1    5.16    2.65
   3 -19  -1    5.14    2.64
  -3 -19   1    6.73    0.44
  -3 -19   1    7.14    2.96
   3 -19  -1    6.44    0.50
   3 -19  -1    6.44    0.50
   3 -19  -1    6.00    0.47
  -3 -19   1    7.10    2.95
   3  19  -1   14.61    3.89
  -3  19   1    6.49    0.54
  -3  19   1    6.49    0.54
   3  19  -1    6.26    0.49
   3  19  -1   14.55    3.90
   3  19  -1    6.26    0.49
   2 -19  -1    9.58    0.50
   2 -19  -1    6.74    2.55
  -2 -19   1    9.56    0.48
   2 -19  -1    9.22    0.50
   2 -19  -1    9.58    0.50
  -2 -19   1   12.90    2.87
   2 -19  -1    9.22    0.50
   2 -19  -1    6.76    2.56
  -2 -19   1   12.90    2.88
  -2 -19   1    9.56    0.48
   2  19  -1   10.14    0.53
  -2  19   1    8.07    2.89
  -2  19   1    9.40    0.55
   2  19  -1   13.43    3.44
   2  19  -1   13.44    3.46
  -2  19   1    9.40    0.55
   2  19  -1   10.14    0.53
  -2  19   1    8.08    2.90
  -1 -19   1    1.89    2.33
   1 -19  -1    0.93    0.22
   1 -19  -1    0.98    0.24
  -1 -19   1    1.13    0.24
   1 -19  -1    0.98    0.24
  -1 -19   1    1.89    2.32
   1 -19  -1    5.25    2.23
   1 -19  -1    5.26    2.24
   1 -19  -1    0.93    0.22
  -1 -19   1    1.13    0.24
   1  19  -1    0.68    0.20
  -1  19   1    0.73    0.26
  -1  19   1    0.73    0.26
   1  19  -1    0.27    0.26
   1  19  -1    1.07    0.20
  -1  19   1    2.93    2.60
   1  19  -1    1.07    0.20
  -1  19   1    2.94    2.61
   1  19  -1    0.68    0.20
   1  19  -1   -0.76    2.70
   1  19  -1    0.27    0.26
   1  19  -1   -0.77    2.71
   0 -19   1   42.42    1.37
   0 -19   1   44.92    3.89
   0 -19   1   41.71    1.33
   0 -19  -1   40.98    1.33
   0 -19  -1   40.86    1.36
   0 -19  -1   40.86    1.36
   0 -19   1   41.71    1.33
   0 -19   1   42.42    1.37
   0 -19  -1   40.98    1.33
   0 -19  -1   42.71    4.09
   0 -19  -1   42.69    4.10
   0 -19   1   44.81    3.88
   0  19  -1   42.26    1.34
   0  19   1   45.86    4.82
   0  19   1   45.73    4.85
   0  19  -1   43.51    4.50
   0  19  -1   42.26    1.34
   0  19   1   41.54    1.38
   0  19  -1   41.75    1.41
   0  19  -1   43.43    4.52
   0  19  -1   41.75    1.41
   0  19   1   41.54    1.38
   1 -19   1  177.83    7.54
   1 -19   1  178.79    5.31
   1 -19   1  180.58    5.30
  -1 -19  -1  177.81    5.31
  -1 -19  -1  167.05    5.28
   1 -19   1  180.58    5.30
   1 -19   1  178.33    7.56
  -1 -19  -1  167.05    5.28
   1 -19   1  178.79    5.31
  -1 -19  -1  177.80    7.85
  -1 -19  -1  177.76    7.84
  -1 -19  -1  177.81    5.31
  -1  19  -1  177.83    7.96
   1  19   1  171.24    5.24
  -1  19  -1  177.88    7.98
   1  19   1  178.32    8.14
   1  19   1  171.24    5.24
  -1  19  -1  180.47    5.31
   1  19   1  180.20    5.29
  -1  19  -1  180.37    5.36
  -1  19  -1  180.47    5.31
   1  19   1  180.20    5.29
  -1  19  -1  180.37    5.36
   1  19   1  177.42    8.14
  -2 -19  -1   12.13    3.03
   2 -19   1   12.16    0.57
  -2 -19  -1   11.34    0.56
   2 -19   1   12.20    2.68
   2 -19   1   11.57    0.56
   2 -19   1   12.16    0.57
  -2 -19  -1   12.20    3.02
  -2 -19  -1   10.44    0.53
  -2 -19  -1   11.34    0.56
   2 -19   1   12.15    2.67
  -2 -19  -1   10.44    0.53
   2 -19   1   11.57    0.56
  -2  19  -1   12.16    0.57
  -2  19  -1   12.16    0.57
   2  19   1    8.89    3.38
  -2  19  -1    6.01    3.02
  -2  19  -1   11.63    0.64
  -2  19  -1   11.63    0.64
   2  19   1   11.35    0.52
   2  19   1   11.35    0.52
  -2  19  -1    5.96    3.02
   2  19   1    8.89    3.37
   3 -19   1    0.08    0.39
  -3 -19  -1   -0.24    0.27
   3 -19   1    0.08    0.39
  -3 -19  -1   -0.24    0.27
  -3  19  -1   -0.63    0.39
  -3  19  -1   -0.63    0.39
  -4 -19  -1   14.90    0.77
   4 -19   1   17.09    0.82
  -4 -19  -1   14.90    0.77
   4 -19   1   17.09    0.82
  -4  19  -1   16.16    0.87
  -4  19  -1   16.16    0.83
  -4  19  -1   16.16    0.87
  -4  19  -1   16.16    0.83
  -5 -19  -1    0.72    0.46
   5 -19   1   -0.04    0.46
   5 -19   1   -0.04    0.46
  -5 -19  -1    0.72    0.46
  -5  19  -1   -0.24    0.48
  -5  19  -1   -0.69    0.43
  -5  19  -1   -0.24    0.48
  -5  19  -1   -0.69    0.43
   5 -20  -1   41.18    1.53
   5 -20  -1   41.18    1.53
  -5 -20   1   39.11    1.50
  -5 -20   1   39.11    1.50
   5 -20  -1   39.54    1.49
   5 -20  -1   39.54    1.49
  -5  20   1   41.91    1.54
  -5  20   1   40.05    1.61
  -5  20   1   40.05    1.61
  -5  20   1   41.91    1.54
   4 -20  -1   10.48    0.66
  -4 -20   1   11.23    0.64
  -4 -20   1   11.23    0.64
   4 -20  -1   10.85    0.68
   4 -20  -1   10.85    0.68
   4 -20  -1   10.48    0.66
   4  20  -1   11.17    0.66
   4  20  -1   11.17    0.66
  -4  20   1   12.08    0.76
  -4  20   1   12.08    0.76
   3 -20  -1    2.30    0.35
  -3 -20   1    2.53    0.33
  -3 -20   1    2.53    0.33
   3 -20  -1    1.57    0.34
   3 -20  -1    4.35    2.87
   3 -20  -1    4.34    2.88
   3 -20  -1    2.30    0.35
   3 -20  -1    1.57    0.34
   3  20  -1    2.35    3.75
   3  20  -1    2.14    0.36
   3  20  -1    2.14    0.36
   3  20  -1    2.34    3.73
  -3  20   1    2.70    0.40
  -3  20   1    2.70    0.40
  -2 -20   1   -1.68    2.64
   2 -20  -1    2.02    2.62
   2 -20  -1    2.02    2.64
  -2 -20   1   -1.67    2.63
  -2  20   1    0.51    2.87
   2  20  -1   10.34    3.54
  -2  20   1    0.57    2.88
   2  20  -1   10.30    3.53
  -1 -20   1    1.31    2.56
  -1 -20   1    1.48    0.26
  -1 -20   1    1.32    2.55
   1 -20  -1    1.35    0.24
   1 -20  -1    1.35    0.24
   1 -20  -1    1.35    0.26
   1 -20  -1    6.30    2.66
   1 -20  -1    6.29    2.66
   1 -20  -1    1.35    0.26
  -1 -20   1    1.48    0.26
  -1  20   1    1.33    2.75
  -1  20   1    1.32    0.31
  -1  20   1    1.32    0.31
   1  20  -1    0.00    3.00
   1  20  -1    1.37    0.22
   1  20  -1    1.19    0.31
   1  20  -1    1.35    0.26
   1  20  -1    1.35    0.26
   1  20  -1    1.19    0.31
  -1  20   1    1.34    2.75
   1  20  -1    1.37    0.22
   1  20  -1   -0.01    3.01
   0 -20  -1   14.46    0.57
   0 -20  -1   14.39    0.61
   0 -20  -1   18.55    2.96
   0 -20   1   14.65    0.57
   0 -20  -1   14.46    0.57
   0 -20   1   14.65    0.57
   0 -20   1    9.80    3.48
   0 -20   1   14.71    0.62
   0 -20  -1   18.59    2.98
   0 -20  -1   14.39    0.61
   0 -20   1    9.66    3.45
   0 -20   1   14.71    0.62
   0  20  -1   15.61    0.69
   0  20  -1   14.86    0.59
   0  20  -1   15.61    0.69
   0  20   1   15.62    3.65
   0  20   1   15.64    3.67
   0  20   1   15.33    0.66
   0  20  -1   14.86    0.59
   0  20  -1   13.73    3.50
   0  20   1   15.33    0.66
   0  20  -1   13.71    3.48
  -1 -20  -1   75.80    5.09
   1 -20   1   71.68    4.95
   1 -20   1   71.33    2.21
  -1 -20  -1   69.04    2.22
  -1 -20  -1   69.04    2.22
  -1 -20  -1   76.38    5.11
   1 -20   1   71.42    2.23
   1 -20   1   71.33    2.21
  -1 -20  -1   68.69    2.15
   1 -20   1   71.45    4.92
  -1 -20  -1   68.69    2.15
   1 -20   1   71.42    2.23
  -1  20  -1   72.48    2.22
  -1  20  -1   72.28    2.28
  -1  20  -1   72.28    2.28
   1  20   1   71.95    2.22
  -1  20  -1   69.19    5.49
  -1  20  -1   72.48    2.22
  -1  20  -1   69.24    5.51
   1  20   1   71.95    2.22
   1  20   1   67.71    2.16
   1  20   1   78.21    5.66
   1  20   1   77.84    5.66
   1  20   1   67.71    2.16
  -2 -20  -1    5.61    2.96
  -2 -20  -1    5.59    2.97
  -2 -20  -1    0.61    0.30
   2 -20   1    0.36    0.28
  -2 -20  -1    0.61    0.30
   2 -20   1    0.81    0.29
   2 -20   1    0.81    0.29
   2 -20   1    0.36    0.28
   2 -20   1    2.12    2.62
  -2 -20  -1    0.43    0.29
   2 -20   1    2.12    2.61
  -2 -20  -1    0.43    0.29
  -2  20  -1    0.50    0.29
   2  20   1   -2.29    3.41
   2  20   1    0.47    0.27
  -2  20  -1   -1.34    3.05
  -2  20  -1    0.50    0.29
  -2  20  -1    0.68    0.36
   2  20   1    0.47    0.27
  -2  20  -1   -1.35    3.04
  -2  20  -1    0.68    0.36
   2  20   1   -2.29    3.39
  -3 -20  -1    0.77    0.32
   3 -20   1    0.94    0.36
   3 -20   1    0.94    0.36
   3 -20   1    1.10    0.35
  -3 -20  -1    0.77    0.32
   3 -20   1    1.10    0.35
  -3  20  -1    0.64    0.34
  -3  20  -1    0.64    0.34
  -3  20  -1    0.93    0.40
  -3  20  -1    0.93    0.40
   4 -20   1    2.41    0.45
  -4 -20  -1    1.86    0.41
   4 -20   1    2.41    0.45
  -4 -20  -1    1.86    0.41
  -4  20  -1    2.23    0.50
  -4  20  -1    1.39    0.44
  -4  20  -1    1.39    0.44
  -4  20  -1    2.23    0.50
  -5 -20  -1    3.66    0.57
   5 -20   1    3.38    0.57
  -5 -20  -1    3.66    0.57
   5 -20   1    3.38    0.57
  -5  20  -1    3.20    0.62
  -5  20  -1    3.20    0.62
  -5  20  -1    2.19    0.54
  -5  20  -1    2.19    0.54
  -5 -21   1    7.98    0.74
   5 -21  -1    6.96    0.71
   5 -21  -1    6.04    0.69
   5 -21  -1    6.96    0.71
   5 -21  -1    6.04    0.69
  -5 -21   1    7.98    0.74
  -5  21   1    6.42    0.72
  -5  21   1    6.42    0.72
  -5  21   1    6.62    0.78
  -5  21   1    6.62    0.78
  -4 -21   1   27.43    1.09
  -4 -21   1   27.43    1.09
   4 -21  -1   27.68    1.11
   4 -21  -1   27.68    1.11
   4 -21  -1   28.29    1.14
   4 -21  -1   28.29    1.14
  -4  21   1   28.68    1.21
   4  21  -1   29.16    1.11
   4  21  -1   29.16    1.11
  -4  21   1   28.68    1.21
   3 -21  -1   -0.20    0.29
  -3 -21   1    0.10    0.28
  -3 -21   1    0.10    0.28
   3 -21  -1   -0.20    0.29
  -3  21   1   -0.25    0.44
   3  21  -1    0.18    0.35
  -3  21   1   -0.25    0.44
   3  21  -1    0.18    0.35
  -2 -21   1   38.41    1.32
  -2 -21   1   35.19    4.73
  -2 -21   1   35.33    4.75
   2 -21  -1   39.14    1.34
   2 -21  -1   38.27    1.34
   2 -21  -1   39.14    1.34
   2 -21  -1   38.27    1.34
   2 -21  -1   49.77    4.59
   2 -21  -1   49.31    4.55
  -2 -21   1   38.41    1.32
  -2  21   1   40.01    5.20
  -2  21   1   40.88    1.41
   2  21  -1   40.04    5.61
   2  21  -1   39.86    1.36
  -2  21   1   40.88    1.41
   2  21  -1   39.86    1.36
  -2  21   1   39.90    5.21
   2  21  -1   39.84    5.61
  -1 -21   1    7.37    2.97
   1 -21  -1    8.21    2.89
  -1 -21   1    6.57    0.43
   1 -21  -1    6.21    0.43
   1 -21  -1    6.18    0.41
   1 -21  -1    8.20    2.90
  -1 -21   1    6.57    0.43
   1 -21  -1    6.18    0.41
   1 -21  -1    6.21    0.43
  -1 -21   1    7.33    2.95
  -1  21   1   11.37    3.42
  -1  21   1    6.99    0.50
   1  21  -1    6.21    0.39
   1  21  -1    6.21    0.39
  -1  21   1    6.99    0.50
   1  21  -1    5.74    0.38
   1  21  -1    6.21    3.34
   1  21  -1    6.74    0.50
   1  21  -1    6.74    0.50
  -1  21   1   11.38    3.41
   1  21  -1    5.74    0.38
   1  21  -1    6.21    3.36
   0 -21  -1    0.99    0.22
   0 -21  -1    0.87    0.26
   0 -21   1    0.89    0.26
   0 -21  -1   -0.05    3.49
   0 -21   1    0.89    0.26
   0 -21   1    1.07    0.23
   0 -21  -1    0.87    0.26
   0 -21  -1    0.99    0.22
   0 -21   1    2.14    2.76
   0 -21   1    1.07    0.23
   0 -21   1    2.13    2.77
   0 -21  -1   -0.04    3.47
   0  21  -1    0.95    0.32
   0  21   1    1.27    0.31
   0  21   1    7.32    3.30
   0  21  -1    0.85    0.24
   0  21  -1    0.29    3.25
   0  21   1    1.27    0.31
   0  21  -1    0.95    0.32
   0  21   1    7.31    3.31
   0  21  -1    0.85    0.24
   0  21  -1    0.29    3.27
   1 -21   1   12.38    0.55
   1 -21   1   12.24    0.57
  -1 -21  -1   14.07    3.11
   1 -21   1   12.24    0.57
   1 -21   1   12.38    0.55
  -1 -21  -1   11.87    0.57
   1 -21   1   10.70    2.93
  -1 -21  -1   11.09    0.48
  -1 -21  -1   11.09    0.48
  -1 -21  -1   14.10    3.13
   1 -21   1   10.80    2.94
  -1 -21  -1   11.87    0.57
   1  21   1   10.88    0.51
   1  21   1   14.92    3.61
   1  21   1   11.67    0.60
  -1  21  -1   11.86    0.57
   1  21   1   14.91    3.62
  -1  21  -1   12.25    0.65
  -1  21  -1   11.86    0.57
  -1  21  -1    8.27    3.36
   1  21   1   10.88    0.51
  -1  21  -1    8.27    3.35
  -1  21  -1   12.25    0.65
   1  21   1   11.67    0.60
   2 -21   1   -0.21    0.28
  -2 -21  -1   -0.18    0.27
   2 -21   1    0.37    0.29
   2 -21   1   -4.18    2.76
  -2 -21  -1    0.24    3.00
   2 -21   1   -4.18    2.76
   2 -21   1    0.37    0.29
  -2 -21  -1    0.23    2.99
  -2 -21  -1   -0.18    0.27
   2 -21   1   -0.21    0.28
  -2  21  -1    0.27    0.35
  -2  21  -1   -0.10    0.29
   2  21   1   -6.83    3.47
  -2  21  -1   -0.10    0.29
  -2  21  -1    2.91    3.68
  -2  21  -1    0.27    0.35
  -2  21  -1    2.87    3.69
   2  21   1   -6.74    3.48
   2  21   1    0.15    0.27
   2  21   1    0.15    0.27
   3 -21   1    2.71    0.42
   3 -21   1    2.71    0.42
   3 -21   1    1.78    0.39
   3 -21   1    1.78    0.39
  -3  21  -1    2.25    0.40
  -3  21  -1    2.25    0.40
  -3  21  -1    1.94    0.43
  -3  21  -1    1.94    0.43
   4 -21   1   26.23    1.12
  -4 -21  -1   27.03    1.12
   4 -21   1   26.23    1.12
  -4 -21  -1   27.03    1.12
  -4  21  -1   26.85    1.13
  -4  21  -1   27.12    1.21
  -4  21  -1   27.12    1.21
  -4  21  -1   26.85    1.13
   5 -21   1    3.13    0.59
   5 -21   1    3.13    0.59
  -5 -21  -1    2.22    0.55
  -5 -21  -1    2.22    0.55
  -5  21  -1    0.80    0.62
  -5  21  -1    1.76    0.54
  -5  21  -1    1.76    0.54
  -5  21  -1    0.80    0.62
   5 -22  -1   42.68    1.60
  -5 -22   1   42.17    1.60
   5 -22  -1   42.15    1.63
   5 -22  -1   42.15    1.63
  -5 -22   1   42.17    1.60
   5 -22  -1   42.68    1.60
  -5  22   1   43.49    1.65
  -5  22   1   44.21    1.75
  -5  22   1   43.49    1.65
  -5  22   1   44.21    1.75
   4 -22  -1    0.16    0.40
   4 -22  -1    0.60    0.40
   4 -22  -1    0.16    0.40
   4 -22  -1    0.60    0.40
  -4 -22   1    0.63    0.45
  -4 -22   1    0.63    0.45
   4  22  -1    1.33    0.45
  -4  22   1    0.44    0.48
  -4  22   1    0.50    0.43
  -4  22   1    0.50    0.43
  -4  22   1    0.44    0.48
   4  22  -1    1.33    0.45
   3 -22  -1   12.23    0.67
  -3 -22   1   12.68    0.64
  -3 -22   1   12.68    0.64
   3 -22  -1   12.23    0.67
   3  22  -1   12.00    0.67
   3  22  -1   12.00    0.67
  -3  22   1   12.65    0.76
  -3  22   1   12.65    0.76
   2 -22  -1    0.92    0.31
   2 -22  -1    1.47    0.31
   2 -22  -1    6.22    3.03
  -2 -22   1    1.24    0.30
  -2 -22   1    2.26    3.25
   2 -22  -1    0.92    0.31
  -2 -22   1    2.27    3.24
   2 -22  -1    1.47    0.31
  -2 -22   1    1.24    0.30
   2 -22  -1    6.17    3.02
   2  22  -1    1.06    3.71
  -2  22   1   -0.17    3.67
  -2  22   1    0.47    0.36
   2  22  -1    1.06    3.72
  -2  22   1   -0.17    3.66
   2  22  -1    1.22    0.36
   2  22  -1    1.22    0.36
  -2  22   1    0.47    0.36
   1 -22  -1    7.77    3.24
   1 -22  -1    3.34    0.37
   1 -22  -1    2.72    0.38
  -1 -22   1    3.19    3.07
  -1 -22   1    2.20    0.36
   1 -22  -1    7.74    3.23
   1 -22  -1    3.34    0.37
  -1 -22   1    3.21    3.06
   1 -22  -1    2.72    0.38
  -1 -22   1    2.20    0.36
   1  22  -1   13.95    5.65
   1  22  -1   13.97    5.67
   1  22  -1    2.81    0.32
  -1  22   1    7.31    3.62
   1  22  -1    3.09    0.47
   1  22  -1    3.09    0.47
   1  22  -1    2.23    0.35
  -1  22   1    7.31    3.63
  -1  22   1    2.66    0.44
   1  22  -1    2.23    0.35
   1  22  -1    2.81    0.32
  -1  22   1    2.66    0.44
   0 -22  -1   21.68    3.61
   0 -22   1   16.75    0.65
   0 -22   1   16.75    0.65
   0 -22   1   16.98    0.69
   0 -22   1   16.98    0.69
   0 -22  -1   14.88    0.68
   0 -22  -1   14.88    0.68
   0 -22   1   17.15    3.53
   0 -22  -1   16.07    0.64
   0 -22  -1   16.07    0.64
   0 -22  -1   21.70    3.63
   0 -22   1   17.05    3.51
   0  22  -1   17.20    0.77
   0  22   1   16.86    0.73
   0  22  -1   17.20    0.77
   0  22   1   16.86    0.73
   0  22   1   19.31    4.00
   0  22  -1   13.43    3.90
   0  22  -1   16.21    0.67
   0  22  -1   13.44    3.89
   0  22   1   19.31    3.99
   0  22  -1   16.21    0.67
   1 -22   1   23.65    0.87
   1 -22   1   23.65    0.87
  -1 -22  -1   22.45    0.89
  -1 -22  -1   30.26    4.72
  -1 -22  -1   30.27    4.73
   1 -22   1   23.43    3.61
  -1 -22  -1   23.67    0.80
  -1 -22  -1   23.67    0.80
  -1 -22  -1   22.45    0.89
   1 -22   1   23.87    0.88
   1 -22   1   23.46    3.62
   1 -22   1   23.87    0.88
   1  22   1   24.32    4.29
  -1  22  -1   18.14    3.93
   1  22   1   20.51    0.83
  -1  22  -1   24.01    0.96
   1  22   1   24.33    4.30
  -1  22  -1   24.45    0.89
   1  22   1   23.05    0.91
  -1  22  -1   18.16    3.94
   1  22   1   23.05    0.91
   1  22   1   20.51    0.83
  -1  22  -1   24.45    0.89
  -1  22  -1   24.01    0.96
   2 -22   1   31.42    1.15
  -2 -22  -1   31.60    1.14
   2 -22   1   31.42    1.15
   2 -22   1   31.70    1.16
  -2 -22  -1   31.60    1.14
  -2 -22  -1   31.76    4.26
   2 -22   1   31.70    1.16
   2 -22   1   39.40    4.83
   2 -22   1   39.47    4.83
  -2 -22  -1   31.72    4.24
   2  22   1   25.81    4.94
  -2  22  -1   32.65    1.17
   2  22   1   30.97    1.10
  -2  22  -1   27.35    5.89
  -2  22  -1   32.17    1.24
  -2  22  -1   32.65    1.17
   2  22   1   30.97    1.10
   2  22   1   25.80    4.93
  -2  22  -1   32.17    1.24
  -2  22  -1   27.37    5.92
   3 -22   1    0.82    0.37
   3 -22   1    1.04    0.39
  -3 -22  -1    0.22    0.35
  -3 -22  -1    0.22    0.35
   3 -22   1    0.82    0.37
   3 -22   1    1.04    0.39
  -3  22  -1    0.73    0.45
  -3  22  -1    0.25    0.38
  -3  22  -1    0.73    0.45
  -3  22  -1    0.25    0.38
   4 -22   1    0.43    0.44
  -4 -22  -1    0.19    0.44
  -4 -22  -1    0.19    0.44
   4 -22   1    0.43    0.44
  -4  22  -1    0.28    0.52
  -4  22  -1    0.28    0.52
  -4  22  -1    0.02    0.43
  -4  22  -1    0.02    0.43
   5 -23  -1    5.96    0.76
   5 -23  -1    7.13    0.77
  -5 -23   1    6.10    0.70
  -5 -23   1    6.10    0.70
   5 -23  -1    5.96    0.76
   5 -23  -1    7.13    0.77
  -5  23   1    6.74    0.89
  -5  23   1    6.74    0.89
  -5  23   1    6.02    0.77
  -5  23   1    6.02    0.77
   4 -23  -1    0.14    0.43
   4 -23  -1    0.14    0.43
   4 -23  -1   -0.05    0.41
   4 -23  -1   -0.05    0.41
   4  23  -1   -0.10    0.45
   4  23  -1   -0.10    0.45
  -4  23   1    0.41    0.40
  -4  23   1   -0.65    0.46
  -4  23   1    0.41    0.40
  -4  23   1   -0.65    0.46
   3 -23  -1    5.34    0.53
   3 -23  -1    5.34    0.53
  -3 -23   1    5.08    0.50
  -3 -23   1    5.08    0.50
   3 -23  -1    5.34    0.53
   3 -23  -1    5.34    0.53
  -3  23   1    6.30    0.63
   3  23  -1    5.66    0.58
  -3  23   1    6.30    0.63
   3  23  -1    5.66    0.58
   2 -23  -1   91.05    2.78
  -2 -23   1   93.62    6.67
  -2 -23   1   93.66    6.63
   2 -23  -1   88.96    2.78
   2 -23  -1   78.55    6.03
  -2 -23   1   88.82    2.76
  -2 -23   1   88.82    2.76
   2 -23  -1   91.05    2.78
   2 -23  -1   88.96    2.78
   2 -23  -1   78.40    6.07
  -2  23   1   89.12    2.84
  -2  23   1   77.78    7.49
   2  23  -1   88.89    2.79
  -2  23   1   89.12    2.84
   2  23  -1   95.13    7.90
   2  23  -1   88.89    2.79
   2  23  -1   95.08    7.92
  -2  23   1   77.96    7.52
  -1 -23   1   18.43    0.76
   1 -23  -1   19.50    0.75
   1 -23  -1   18.60    0.78
   1 -23  -1   25.72    3.83
   1 -23  -1   19.50    0.75
  -1 -23   1   22.68    3.89
  -1 -23   1   22.66    3.90
   1 -23  -1   25.76    3.85
  -1 -23   1   18.43    0.76
   1 -23  -1   18.60    0.78
   1  23  -1   13.08    4.31
  -1  23   1   22.17    4.32
   1  23  -1   18.72    0.83
   1  23  -1   13.08    4.33
   1  23  -1   18.08    0.69
   1  23  -1   18.08    0.69
  -1  23   1   19.48    0.84
  -1  23   1   22.20    4.31
   1  23  -1   16.31    0.70
   1  23  -1   18.72    0.83
  -1  23   1   19.48    0.84
   1  23  -1   16.31    0.70
   0 -23   1   11.94    0.60
   0 -23   1   12.25    0.55
   0 -23  -1   15.90    3.55
   0 -23  -1   11.82    0.60
   0 -23  -1   11.75    0.55
   0 -23  -1   11.82    0.60
   0 -23   1   14.19    3.53
   0 -23  -1   11.75    0.55
   0 -23  -1   15.93    3.57
   0 -23   1   12.25    0.55
   0 -23   1   11.94    0.60
   0 -23   1   14.21    3.54
   0  23  -1   12.69    4.04
   0  23  -1   12.09    0.68
   0  23  -1   12.69    4.06
   0  23   1   12.77    0.66
   0  23  -1   12.65    0.58
   0  23   1   12.77    0.66
   0  23  -1   12.65    0.58
   0  23   1   21.30    4.17
   0  23  -1   12.09    0.68
   0  23   1   21.29    4.16
   1 -23   1    0.66    0.29
   1 -23   1    0.83    3.07
   1 -23   1    0.66    0.29
   1 -23   1    0.75    3.07
  -1 -23  -1    0.37    0.29
  -1 -23  -1    0.70    0.22
  -1 -23  -1    0.70    0.22
  -1 -23  -1    0.37    0.29
   1  23   1    0.25    0.30
  -1  23  -1    0.67    0.30
   1  23   1    1.34    3.96
  -1  23  -1    0.67    0.30
  -1  23  -1    0.00    0.36
   1  23   1    0.13    0.34
   1  23   1    1.33    3.94
  -1  23  -1   -2.56    3.78
   1  23   1    0.13    0.34
  -1  23  -1    0.00    0.36
   1  23   1    0.25    0.30
  -1  23  -1   -2.56    3.77
   2 -23   1    8.02    0.57
   2 -23   1    8.02    0.57
   2 -23   1   10.18    3.71
   2 -23   1   10.26    3.70
  -2 -23  -1    8.75    0.60
  -2 -23  -1    8.75    0.60
   2 -23   1    9.15    0.57
   2 -23   1    9.15    0.57
   2  23   1    9.16    0.54
  -2  23  -1    9.81    0.69
  -2  23  -1    9.81    0.69
   2  23   1   -0.98    6.70
   2  23   1   -0.99    6.69
   2  23   1    9.16    0.54
  -2  23  -1    8.17    0.59
  -2  23  -1    8.17    0.59
   3 -23   1    9.19    0.65
   3 -23   1    8.84    0.64
   3 -23   1    9.19    0.65
  -3 -23  -1    9.52    0.63
   3 -23   1    8.84    0.64
  -3 -23  -1    9.52    0.63
  -3  23  -1    8.55    0.72
  -3  23  -1    9.23    0.66
  -3  23  -1    9.23    0.66
  -3  23  -1    8.55    0.72
   4 -23   1   44.63    1.66
  -4 -23  -1   45.08    1.64
  -4 -23  -1   45.08    1.64
   4 -23   1   44.63    1.66
  -4  23  -1   46.10    1.78
  -4  23  -1   46.52    1.68
  -4  23  -1   46.52    1.68
  -4  23  -1   46.10    1.78
   4 -24  -1   15.92    0.88
   4 -24  -1   15.92    0.88
   4 -24  -1   15.92    0.87
  -4 -24   1   15.96    0.86
  -4 -24   1   15.96    0.86
   4 -24  -1   15.92    0.87
  -4  24   1   15.81    0.95
   4  24  -1   17.40    0.89
   4  24  -1   17.40    0.89
  -4  24   1   15.81    0.95
  -4  24   1   16.47    0.88
  -4  24   1   16.47    0.88
  -3 -24   1    1.51    0.40
  -3 -24   1    1.51    0.40
   3 -24  -1    1.84    0.41
   3 -24  -1    1.05    0.38
   3 -24  -1    1.84    0.41
   3 -24  -1    1.05    0.38
  -3  24   1    1.94    0.48
  -3  24   1    1.94    0.48
   3  24  -1    2.20    0.45
   3  24  -1    2.20    0.45
   2 -24  -1    2.61    0.39
   2 -24  -1    4.16    3.58
  -2 -24   1    1.21    4.25
  -2 -24   1    1.19    4.27
  -2 -24   1    3.23    0.45
   2 -24  -1    4.20    3.57
   2 -24  -1    2.61    0.39
  -2 -24   1    3.23    0.45
   2  24  -1    3.90    0.50
   2  24  -1    3.90    0.50
   2  24  -1    7.53    5.16
   2  24  -1    7.52    5.13
  -1 -24   1   10.43    6.30
  -1 -24   1    8.59    0.53
  -1 -24   1   10.47    6.32
   1 -24  -1    8.19    0.54
   1 -24  -1   10.25    3.60
   1 -24  -1    9.08    0.52
   1 -24  -1    9.08    0.52
   1 -24  -1    8.19    0.54
   1 -24  -1   10.25    3.61
  -1 -24   1    8.59    0.53
  -1  24   1    7.68    4.38
  -1  24   1    7.66    4.40
   1  24  -1    8.64    0.46
  -1  24   1    9.19    0.63
   1  24  -1    5.39    4.59
   1  24  -1    8.64    0.46
   1  24  -1    5.41    4.58
   1  24  -1    7.34    0.51
   1  24  -1    8.69    0.62
   1  24  -1    8.69    0.62
  -1  24   1    9.19    0.63
   1  24  -1    7.34    0.51
   0 -24  -1   58.31    1.94
   0 -24  -1   65.85    5.99
   0 -24   1   58.74    1.94
   0 -24   1   60.76    1.90
   0 -24  -1   58.31    1.94
   0 -24   1   60.76    1.90
   0 -24  -1   59.70    1.89
   0 -24   1   58.74    1.94
   0 -24  -1   66.06    6.02
   0 -24   1   62.16    5.97
   0 -24   1   62.13    5.97
   0 -24  -1   59.70    1.89
   0  24  -1   68.27    6.82
   0  24   1   57.87    1.97
   0  24  -1   59.74    1.91
   0  24  -1   59.74    1.91
   0  24  -1   60.11    2.00
   0  24   1   68.60    6.99
   0  24  -1   68.13    6.82
   0  24  -1   60.11    2.00
   0  24   1   68.53    7.00
   0  24   1   57.87    1.97
  -1 -24  -1   36.19    1.26
   1 -24   1   40.13    5.12
  -1 -24  -1   35.05    1.16
  -1 -24  -1   43.95    5.69
  -1 -24  -1   43.91    5.68
   1 -24   1   36.27    1.25
   1 -24   1   35.30    1.25
   1 -24   1   40.31    5.12
  -1 -24  -1   36.19    1.26
   1 -24   1   35.30    1.25
   1 -24   1   36.27    1.25
  -1 -24  -1   35.05    1.16
  -1  24  -1   36.92    1.26
   1  24   1   26.02    6.65
  -1  24  -1   27.47    5.03
   1  24   1   35.58    1.29
  -1  24  -1   35.40    1.35
   1  24   1   35.58    1.29
  -1  24  -1   35.40    1.35
  -1  24  -1   27.49    5.05
   1  24   1   26.04    6.63
  -1  24  -1   36.92    1.26
   2 -24   1   37.39    1.33
  -2 -24  -1   36.04    1.32
   2 -24   1   37.39    1.33
  -2 -24  -1   36.04    1.32
   2  24   1   37.28    1.29
  -2  24  -1   37.65    1.42
   2  24   1   37.28    1.29
  -2  24  -1   37.65    1.42
   3 -24   1    8.29    0.66
   3 -24   1    8.00    0.64
  -3 -24  -1    7.79    0.61
  -3 -24  -1    7.79    0.61
   3 -24   1    8.29    0.66
   3 -24   1    8.00    0.64
  -3  24  -1    8.81    0.68
  -3  24  -1    8.46    0.74
  -3  24  -1    8.46    0.74
  -3  24  -1    8.81    0.68
   4 -24   1    0.80    0.49
  -4 -24  -1    1.07    0.47
   4 -24   1    0.80    0.49
  -4 -24  -1    1.07    0.47
  -4  24  -1    1.10    0.51
  -4  24  -1    0.36    0.55
  -4  24  -1    1.10    0.51
  -4  24  -1    0.36    0.55
   4 -25  -1    1.07    0.47
   4 -25  -1    0.55    0.44
  -4 -25   1    0.46    0.45
  -4 -25   1    0.46    0.45
   4 -25  -1    0.55    0.44
   4 -25  -1    1.07    0.47
  -4  25   1    1.34    0.47
  -4  25   1   -0.39    0.50
  -4  25   1   -0.39    0.50
  -4  25   1    1.34    0.47
  -3 -25   1    4.59    0.52
   3 -25  -1    4.23    0.56
  -3 -25   1    4.59    0.52
   3 -25  -1    5.48    0.57
   3 -25  -1    5.48    0.57
   3 -25  -1    4.23    0.56
   3  25  -1    5.68    0.64
  -3  25   1    4.66    0.65
   3  25  -1    5.68    0.64
  -3  25   1    4.66    0.65
  -2 -25   1   47.28    1.56
   2 -25  -1   44.33    1.56
  -2 -25   1   47.28    1.56
   2 -25  -1   44.33    1.56
  -2  25   1   45.54    1.65
   2  25  -1   44.41    1.58
   2  25  -1   44.41    1.58
  -2  25   1   45.54    1.65
  -1 -25   1   11.66    0.61
  -1 -25   1   17.91    4.42
   1 -25  -1    8.43    3.70
   1 -25  -1   10.77    0.60
   1 -25  -1   10.77    0.60
  -1 -25   1   11.66    0.61
   1 -25  -1    8.46    3.69
  -1 -25   1   17.82    4.44
  -1  25   1    0.11    4.73
  -1  25   1   11.27    0.72
   1  25  -1   11.11    0.54
   1  25  -1   15.82    5.04
  -1  25   1   11.27    0.72
  -1  25   1    0.11    4.74
   1  25  -1   10.79    0.70
   1  25  -1   10.79    0.70
   1  25  -1   11.11    0.54
   1  25  -1   15.80    5.03
   0 -25  -1   58.74    1.86
   0 -25  -1   53.35    2.05
   0 -25  -1   63.87    6.14
   0 -25  -1   53.35    2.05
   0 -25   1   60.60    1.87
   0 -25   1   59.95    1.92
   0 -25   1   59.95    1.92
   0 -25   1   55.33    6.17
   0 -25   1   60.60    1.87
   0 -25   1   54.94    6.13
   0 -25  -1   63.94    6.15
   0 -25  -1   58.74    1.86
   0  25  -1   60.06    1.88
   0  25   1   58.26    1.95
   0  25  -1   58.30    1.97
   0  25  -1   60.06    1.88
   0  25  -1   56.57    7.25
   0  25  -1   56.73    7.24
   0  25  -1   58.30    1.97
   0  25   1   58.26    1.95
   0  25   1   59.83    7.09
   0  25   1   59.79    7.10
   1 -25   1    0.64    0.32
  -1 -25  -1    0.53    0.24
   1 -25   1    0.49    0.31
  -1 -25  -1    0.61    0.43
   1 -25   1   -1.84    3.67
   1 -25   1   -1.74    3.67
  -1 -25  -1   -1.18    4.54
  -1 -25  -1    0.53    0.24
   1 -25   1    0.64    0.32
  -1 -25  -1   -1.19    4.57
   1 -25   1    0.49    0.31
  -1 -25  -1    0.61    0.43
  -1  25  -1    3.77    5.22
  -1  25  -1    0.77    0.34
   1  25   1    0.12    0.38
   1  25   1   -4.47    4.52
  -1  25  -1    3.78    5.20
  -1  25  -1    0.77    0.34
   1  25   1   -4.45    4.53
   1  25   1    0.12    0.38
  -2 -25  -1    4.54    0.55
   2 -25   1    3.37    0.45
  -2 -25  -1    4.54    0.55
   2 -25   1    3.37    0.45
   2 -25   1    3.71    0.51
   2 -25   1    3.71    0.51
  -2  25  -1    3.40    0.54
   2  25   1    4.83    0.50
  -2  25  -1    4.91    0.65
   2  25   1    4.83    0.50
  -2  25  -1    3.40    0.54
  -2  25  -1    4.91    0.65
   3 -25   1    0.28    0.41
  -3 -25  -1    0.23    0.42
   3 -25   1    0.28    0.41
   3 -25   1   -0.69    0.40
   3 -25   1   -0.69    0.40
  -3 -25  -1    0.23    0.42
  -3  25  -1    0.12    0.41
  -3  25  -1    0.12    0.41
  -3  25  -1    0.21    0.50
  -3  25  -1    0.21    0.50
  -4 -25  -1    5.78    0.66
  -4 -25  -1    5.78    0.66
   4 -25   1    6.27    0.73
   4 -25   1    6.27    0.73
  -4  25  -1    6.38    0.85
  -4  25  -1    6.62    0.74
  -4  25  -1    6.38    0.85
  -4  25  -1    6.62    0.74
   4 -26  -1   -0.07    0.49
  -4 -26   1   -0.11    0.46
   4 -26  -1    0.94    0.50
  -4 -26   1   -0.11    0.46
   4 -26  -1   -0.07    0.49
   4 -26  -1    0.94    0.50
  -4  26   1   -0.58    0.51
  -4  26   1   -0.01    0.48
  -4  26   1   -0.01    0.48
  -4  26   1   -0.58    0.51
   3 -26  -1   13.22    0.76
   3 -26  -1   13.22    0.76
  -3 -26   1   13.06    0.72
   3 -26  -1   13.30    0.78
  -3 -26   1   13.06    0.72
   3 -26  -1   13.30    0.78
  -3  26   1   13.34    0.87
  -3  26   1   13.34    0.87
   3  26  -1   14.14    0.83
   3  26  -1   14.14    0.83
   2 -26  -1    9.49    0.64
  -2 -26   1   10.38    0.69
   2 -26  -1    9.42    0.63
   2 -26  -1    9.49    0.64
  -2 -26   1   10.38    0.69
   2 -26  -1    9.42    0.63
  -2  26   1    9.87    0.74
   2  26  -1   10.24    0.70
  -2  26   1    9.87    0.74
   2  26  -1   10.24    0.70
   1 -26  -1  127.01    3.95
   1 -26  -1  134.07    3.92
   1 -26  -1  124.53    7.99
   1 -26  -1  127.01    3.95
   1 -26  -1  124.28    7.96
   1 -26  -1  134.07    3.92
  -1 -26   1  124.22    8.23
  -1 -26   1  124.14    8.22
   1  26  -1  130.75    3.86
  -1  26   1  116.77    9.57
   1  26  -1  120.62    9.51
   1  26  -1  126.64    3.97
   1  26  -1  121.02    9.56
   1  26  -1  130.75    3.86
   1  26  -1  126.64    3.97
  -1  26   1  116.71    9.59
  -1  26   1  132.79    4.00
  -1  26   1  132.79    4.00
   0 -26  -1   29.97    1.14
   0 -26   1   31.06    4.73
   0 -26   1   30.86    1.20
   0 -26   1   30.86    1.20
   0 -26   1   31.05    4.72
   0 -26  -1   31.04    4.75
   0 -26  -1   30.73    1.09
   0 -26   1   31.44    1.09
   0 -26  -1   31.02    4.73
   0 -26  -1   29.97    1.14
   0 -26  -1   30.73    1.09
   0 -26   1   31.44    1.09
   0  26  -1   31.25    1.11
   0  26   1   29.86    5.83
   0  26   1   30.68    1.21
   0  26  -1   26.68    5.86
   0  26   1   29.84    5.86
   0  26  -1   31.25    1.11
   0  26  -1   30.53    1.23
   0  26  -1   26.75    5.89
   0  26   1   30.68    1.21
   0  26  -1   30.53    1.23
   1 -26   1   10.90    0.61
   1 -26   1    5.36    3.95
  -1 -26  -1   10.78    0.62
   1 -26   1   10.59    0.61
   1 -26   1    5.29    3.96
   1 -26   1   10.59    0.61
  -1 -26  -1   10.56    0.51
  -1 -26  -1   10.56    0.51
   1 -26   1   10.90    0.61
  -1 -26  -1    7.32    4.42
  -1 -26  -1   10.78    0.62
  -1 -26  -1    7.36    4.43
   1  26   1    9.85    0.67
  -1  26  -1   10.44    0.65
  -1  26  -1   10.62    0.77
  -1  26  -1   15.57    8.60
   1  26   1    1.56    5.19
  -1  26  -1   15.41    8.57
  -1  26  -1   10.62    0.77
  -1  26  -1   10.44    0.65
   1  26   1    9.85    0.67
   1  26   1    1.54    5.18
   2 -26   1    3.32    0.45
   2 -26   1    3.04    0.48
   2 -26   1    3.04    0.48
  -2 -26  -1    4.17    0.54
   2 -26   1    3.32    0.45
  -2 -26  -1    4.17    0.54
  -2  26  -1    3.18    0.56
  -2  26  -1    3.18    0.56
  -2  26  -1    3.45    0.49
   2  26   1    4.22    0.52
   2  26   1    4.22    0.52
  -2  26  -1    3.45    0.49
   3 -26   1    0.05    0.43
   3 -26   1    0.60    0.43
   3 -26   1    0.60    0.43
  -3 -26  -1    0.41    0.43
  -3 -26  -1    0.41    0.43
   3 -26   1    0.05    0.43
  -3  26  -1   -0.01    0.44
  -3  26  -1   -0.52    0.50
  -3  26  -1   -0.52    0.50
  -3  26  -1   -0.01    0.44
  -4 -26  -1    3.49    0.62
   4 -26   1    2.98    0.61
   4 -26   1    2.98    0.61
  -4 -26  -1    3.49    0.62
  -4  26  -1    2.41    0.70
  -4  26  -1    2.95    0.59
  -4  26  -1    2.95    0.59
  -4  26  -1    2.41    0.70
   4 -27  -1    2.31    0.56
  -4 -27   1    1.00    0.54
   4 -27  -1    2.31    0.56
  -4 -27   1    1.00    0.54
   4 -27  -1    1.64    0.54
   4 -27  -1    1.64    0.54
  -4  27   1    2.44    0.59
  -4  27   1    2.03    0.61
  -4  27   1    2.44    0.59
  -4  27   1    2.03    0.61
   3 -27  -1    7.61    0.68
  -3 -27   1    9.15    0.65
  -3 -27   1    9.15    0.65
   3 -27  -1    7.78    0.66
   3 -27  -1    7.61    0.68
   3 -27  -1    7.78    0.66
  -3  27   1    6.43    0.78
   3  27  -1    8.55    0.75
  -3  27   1    6.43    0.78
   3  27  -1    8.55    0.75
   2 -27  -1   65.55    2.11
  -2 -27   1   65.56    2.11
   2 -27  -1   60.79    2.10
   2 -27  -1   60.79    2.10
   2 -27  -1   65.55    2.11
  -2 -27   1   65.56    2.11
   2  27  -1   62.04    2.12
  -2  27   1   64.41    2.21
   2  27  -1   62.04    2.12
  -2  27   1   64.41    2.21
   1 -27  -1    4.04    4.59
   1 -27  -1    4.74    0.52
  -1 -27   1    6.94    0.56
  -1 -27   1    6.94    0.56
  -1 -27   1   15.66    4.85
   1 -27  -1    5.32    0.53
   1 -27  -1    4.74    0.52
  -1 -27   1   15.70    4.87
   1 -27  -1    5.32    0.53
   1 -27  -1    4.06    4.57
   1  27  -1    5.67    0.62
   1  27  -1    5.53    0.46
   1  27  -1    6.55    5.79
   1  27  -1    5.53    0.46
  -1  27   1    2.84    6.25
  -1  27   1    2.83    6.27
   1  27  -1    6.55    5.82
   1  27  -1    5.67    0.62
   0 -27  -1    7.08    0.55
   0 -27  -1   15.63    4.71
   0 -27  -1   15.70    4.72
   0 -27   1    7.45    0.56
   0 -27   1    5.77    4.36
   0 -27   1    7.45    0.56
   0 -27   1    5.85    4.36
   0 -27  -1    7.02    0.49
   0 -27  -1    7.02    0.49
   0 -27  -1    7.08    0.55
   0  27   1    6.94    0.64
   0  27  -1    3.72    5.81
   0  27  -1    5.87    0.71
   0  27  -1    7.38    0.55
   0  27   1    6.94    0.64
   0  27   1    5.96    5.49
   0  27  -1    3.74    5.83
   0  27  -1    5.87    0.71
   0  27  -1    7.38    0.55
   0  27   1    5.98    5.51
  -1 -27  -1    5.24    0.53
   1 -27   1    4.76    0.50
   1 -27   1    6.33    4.92
   1 -27   1    6.28    4.90
   1 -27   1    4.99    0.52
  -1 -27  -1    5.24    0.53
   1 -27   1    4.99    0.52
  -1 -27  -1    4.02    0.40
   1 -27   1    4.76    0.50
  -1 -27  -1    4.02    0.40
  -1  27  -1    4.68    0.67
   1  27   1    4.27    0.61
  -1  27  -1    4.94    0.55
   1  27   1    4.27    0.61
  -1  27  -1    4.94    0.55
  -1  27  -1    4.68    0.67
   2 -27   1    5.70    0.61
   2 -27   1    5.70    0.61
  -2 -27  -1    6.55    0.60
   2 -27   1    7.24    0.63
   2 -27   1    7.24    0.63
  -2 -27  -1    6.55    0.60
   2  27   1    7.87    0.62
   2  27   1    7.87    0.62
  -2  27  -1    7.07    0.66
  -2  27  -1    6.68    0.73
  -2  27  -1    6.68    0.73
  -2  27  -1    7.07    0.66
  -3 -27  -1    7.32    0.69
   3 -27   1    6.63    0.65
   3 -27   1    6.63    0.65
  -3 -27  -1    7.32    0.69
  -3  27  -1    7.33    0.72
  -3  27  -1    7.33    0.72
  -3  27  -1    7.08    0.79
  -3  27  -1    7.08    0.79
   4 -28  -1    1.84    0.58
   4 -28  -1    1.84    0.58
   3 -28  -1   23.81    1.05
  -3 -28   1   24.53    1.08
  -3 -28   1   24.53    1.08
   3 -28  -1   24.03    1.07
   3 -28  -1   23.81    1.05
   3 -28  -1   24.03    1.07
  -3  28   1   23.75    1.09
  -3  28   1   23.19    1.20
  -3  28   1   23.75    1.09
  -3  28   1   23.19    1.20
  -2 -28   1    1.02    0.42
   2 -28  -1    1.07    0.41
  -2 -28   1    1.02    0.42
   2 -28  -1    1.07    0.41
   2 -28  -1    0.58    0.40
   2 -28  -1    0.58    0.40
  -2  28   1    0.29    0.51
  -2  28   1    0.29    0.51
   1 -28  -1    1.06    0.40
   1 -28  -1    1.35    0.39
   1 -28  -1   -1.44    5.04
  -1 -28   1    1.03    0.40
  -1 -28   1    1.03    0.40
   1 -28  -1   -1.58    5.06
   1 -28  -1    1.35    0.39
   1 -28  -1    1.06    0.40
   1  28  -1    0.73    0.59
  -1  28   1    0.21    0.48
   1  28  -1   -5.87    6.61
   1  28  -1    0.40    0.32
  -1  28   1    0.21    0.48
   1  28  -1   -5.82    6.64
   1  28  -1    0.40    0.32
   1  28  -1    0.73    0.59
   0 -28  -1   16.30    5.19
   0 -28  -1    3.75    0.46
   0 -28   1    4.20    0.53
   0 -28   1   -1.81    4.72
   0 -28  -1    4.32    0.51
   0 -28   1    4.20    0.53
   0 -28  -1    4.32    0.51
   0 -28  -1    3.75    0.46
   0 -28  -1   16.31    5.21
   0 -28   1   -1.72    4.73
   0  28   1    4.31    0.56
   0  28  -1   12.74    6.45
   0  28  -1    4.16    0.58
   0  28  -1    4.33    0.52
   0  28   1   -1.52    6.09
   0  28   1    4.31    0.56
   0  28  -1    4.33    0.52
   0  28  -1    4.16    0.58
   0  28   1   -1.52    6.07
   0  28  -1   12.75    6.42
   1 -28   1    1.69    0.47
   1 -28   1    1.69    0.47
   1 -28   1    1.73    0.40
  -1 -28  -1    1.93    0.43
  -1 -28  -1    1.93    0.43
   1 -28   1    1.73    0.40
  -1  28  -1    1.05    0.46
  -1  28  -1    1.05    0.46
  -1  28  -1    0.51    0.52
   1  28   1    1.51    0.49
   1  28   1    1.51    0.49
  -1  28  -1    0.51    0.52
   2 -28   1   -0.61    0.40
   2 -28   1   -0.31    0.39
   2 -28   1   -0.31    0.39
  -2 -28  -1    0.77    0.41
  -2 -28  -1    0.77    0.41
   2 -28   1   -0.61    0.40
   2  28   1    0.92    0.44
  -2  28  -1    1.01    0.49
  -2  28  -1   -0.22    0.44
   2  28   1    0.92    0.44
  -2  28  -1   -0.22    0.44
  -2  28  -1    1.01    0.49
   3 -28   1   21.84    1.03
   3 -28   1   21.84    1.03
  -3 -28  -1   22.00    1.04
  -3 -28  -1   22.00    1.04
  -3  28  -1   21.80    1.07
  -3  28  -1   21.80    1.07
  -3  28  -1   21.49    1.17
  -3  28  -1   21.49    1.17
   3 -29  -1   14.52    0.84
   3 -29  -1   14.52    0.84
   3 -29  -1   14.87    0.88
   3 -29  -1   14.87    0.88
  -3 -29   1   15.31    0.88
  -3 -29   1   15.31    0.88
   3  29  -1   15.50    0.96
  -3  29   1   14.73    0.90
  -3  29   1   14.73    0.90
  -3  29   1   12.47    0.98
  -3  29   1   12.47    0.98
   3  29  -1   15.50    0.96
  -2 -29   1    0.49    0.43
  -2 -29   1    0.49    0.43
   2 -29  -1    0.63    0.44
   2 -29  -1    0.36    0.41
   2 -29  -1    0.36    0.41
   2 -29  -1    0.63    0.44
  -2  29   1    0.14    0.57
   2  29  -1    1.63    0.53
   2  29  -1    1.63    0.53
  -2  29   1    0.14    0.57
   1 -29  -1   23.82    1.01
  -1 -29   1   22.82    1.00
  -1 -29   1   22.82    1.00
   1 -29  -1   23.82    1.01
   1  29  -1   23.44    1.09
  -1  29   1   23.54    1.14
  -1  29   1   23.54    1.14
   1  29  -1   23.44    1.09
   0 -29   1    5.84    0.60
   0 -29   1    5.84    0.60
   0 -29  -1    7.37    0.58
   0 -29  -1   16.90    5.61
   0 -29  -1   16.88    5.63
   0 -29  -1    7.37    0.58
   0 -29  -1    7.40    0.53
   0 -29  -1    7.40    0.53
   0  29   1   -4.88    6.65
   0  29  -1   10.91    7.67
   0  29   1   -4.90    6.69
   0  29  -1   10.93    7.64
   0  29  -1    5.88    0.73
   0  29  -1    5.88    0.73
   0  29  -1    5.95    0.60
   0  29  -1    5.95    0.60
  -1 -29  -1    6.18    0.59
   1 -29   1    4.57    0.59
   1 -29   1    5.41    0.57
   1 -29   1    4.57    0.59
   1 -29   1    5.41    0.57
  -1 -29  -1    6.18    0.59
   1  29   1    5.63    0.71
  -1  29  -1    5.65    0.76
  -1  29  -1    6.17    0.65
   1  29   1    5.63    0.71
  -1  29  -1    6.17    0.65
  -1  29  -1    5.65    0.76
  -2 -29  -1    3.50    0.57
   2 -29   1    3.36    0.52
   2 -29   1    3.29    0.50
   2 -29   1    3.36    0.52
   2 -29   1    3.29    0.50
  -2 -29  -1    3.50    0.57
  -2  29  -1    2.87    0.62
  -2  29  -1    4.35    0.69
  -2  29  -1    2.87    0.62
  -2  29  -1    4.35    0.69
   3 -29   1   36.26    1.46
  -3 -29  -1   38.74    1.48
   3 -29   1   36.26    1.46
  -3 -29  -1   38.74    1.48
  -3  29  -1   37.52    1.63
  -3  29  -1   37.52    1.63
  -3  29  -1   37.60    1.53
  -3  29  -1   37.60    1.53
   3 -30  -1    8.73    0.76
   3 -30  -1    9.77    0.81
  -3 -30   1   10.68    0.78
   3 -30  -1    8.73    0.76
  -3 -30   1   10.68    0.78
   3 -30  -1    9.77    0.81
   3  30  -1   11.78    0.91
  -3  30   1    7.48    0.85
  -3  30   1    8.40    0.93
   3  30  -1   11.78    0.91
  -3  30   1    8.40    0.93
  -3  30   1    7.48    0.85
   2 -30  -1   17.33    0.88
   2 -30  -1   18.36    0.92
  -2 -30   1   17.04    0.88
   2 -30  -1   17.33    0.88
  -2 -30   1   17.04    0.88
   2 -30  -1   18.36    0.92
   2  30  -1   18.95    0.98
   2  30  -1   18.95    0.98
  -2  30   1   17.28    1.03
  -2  30   1   17.28    1.03
  -1 -30   1    3.44    0.51
   1 -30  -1    4.55    0.58
   1 -30  -1    4.55    0.58
   1 -30  -1    4.00    0.49
   1 -30  -1    4.00    0.49
  -1 -30   1    3.44    0.51
  -1  30   1    2.74    0.64
   1  30  -1    4.17    0.73
  -1  30   1    2.74    0.64
   1  30  -1    4.17    0.73
   0 -30  -1    2.27    0.44
   0 -30  -1    2.27    0.44
   0 -30   1    0.48    5.43
   0 -30   1    1.91    0.47
   0 -30  -1    1.87    0.41
   0 -30  -1    1.87    0.41
   0 -30   1    0.37    5.42
   0 -30   1    1.91    0.47
   0  30   1    1.50    0.56
   0  30  -1    1.59    0.57
   0  30  -1    2.06    0.46
   0  30   1   -2.16    7.97
   0  30   1   -2.13    8.00
   0  30  -1    1.59    0.57
   0  30  -1    2.06    0.46
   0  30   1    1.50    0.56
  -1 -30  -1    1.39    0.45
   1 -30   1    0.62    0.42
   1 -30   1    0.62    0.42
  -1 -30  -1    1.39    0.45
  -1  30  -1    0.23    0.53
   1  30   1    0.64    0.52
  -1  30  -1    0.87    0.47
   1  30   1    0.64    0.52
  -1  30  -1    0.23    0.53
  -1  30  -1    0.87    0.47
  -2 -30  -1    9.49    0.69
   2 -30   1    8.63    0.70
   2 -30   1    8.63    0.70
  -2 -30  -1    9.49    0.69
  -2  30  -1    8.04    0.77
  -2  30  -1    6.80    0.88
  -2  30  -1    8.04    0.77
  -2  30  -1    6.80    0.88
   3 -31  -1    1.21    0.56
  -3 -31   1    1.99    0.56
   3 -31  -1    1.21    0.56
  -3 -31   1    1.99    0.56
   2 -31  -1    1.16    0.48
  -2 -31   1    0.03    0.45
  -2 -31   1    0.03    0.45
   2 -31  -1    1.61    0.49
   2 -31  -1    1.61    0.49
   2 -31  -1    1.16    0.48
   2  31  -1    0.91    0.56
  -2  31   1    1.33    0.55
  -2  31   1    1.33    0.55
   2  31  -1    0.91    0.56
   1 -31  -1    0.60    0.46
  -1 -31   1    0.77    0.46
   1 -31  -1    0.60    0.46
   1 -31  -1    1.39    0.46
  -1 -31   1    0.77    0.46
   1 -31  -1    1.39    0.46
   1  31  -1    1.54    0.59
   1  31  -1    1.54    0.59
  -1  31   1    1.11    0.63
  -1  31   1    1.11    0.63
   0 -31   1   17.59    0.89
   0 -31   1   17.59    0.89
   0 -31  -1   17.27    0.88
   0 -31  -1   17.27    0.88
   0 -31  -1   17.61    0.82
   0 -31  -1   17.61    0.82
   0  31   1   17.56    1.00
   0  31  -1   17.56    1.04
   0  31  -1   17.86    0.90
   0  31  -1   17.86    0.90
   0  31   1   17.56    1.00
   0  31  -1   17.56    1.04
   1 -31   1    1.11    0.45
  -1 -31  -1    0.72    0.46
  -1 -31  -1    0.72    0.46
   1 -31   1    1.11    0.45
  -1  31  -1    0.40    0.49
  -1  31  -1    0.59    0.60
   1  31   1    1.38    0.73
  -1  31  -1    0.59    0.60
   1  31   1    1.38    0.73
  -1  31  -1    0.40    0.49
  -2 -31  -1   26.13    1.14
   2 -31   1   25.37    1.13
   2 -31   1   25.37    1.13
  -2 -31  -1   26.13    1.14
  -2  31  -1   26.28    1.33
  -2  31  -1   25.27    1.19
  -2  31  -1   25.27    1.19
  -2  31  -1   26.28    1.33
   2 -32  -1    0.86    0.49
  -2 -32   1    1.34    0.50
   2 -32  -1    0.86    0.49
   2 -32  -1    0.21    0.51
   2 -32  -1    0.21    0.51
  -2 -32   1    1.34    0.50
   2  32  -1    1.06    0.63
  -2  32   1   -0.18    0.53
  -2  32   1    0.23    0.65
  -2  32   1    0.23    0.65
   2  32  -1    1.06    0.63
  -2  32   1   -0.18    0.53
   1 -32  -1    6.51    0.67
   1 -32  -1    5.43    0.66
   1 -32  -1    5.43    0.66
  -1 -32   1    5.67    0.66
   1 -32  -1    6.51    0.67
  -1 -32   1    5.67    0.66
  -1  32   1    4.93    0.87
  -1  32   1    4.93    0.87
   1  32  -1    6.60    0.85
   1  32  -1    6.60    0.85
   0 -32   1    1.11    0.48
   0 -32  -1    1.38    0.48
   0 -32   1    1.11    0.48
   0 -32  -1    1.38    0.48
   0  32  -1    1.46    0.65
   0  32  -1    1.46    0.65
   0  32   1    1.14    0.63
   0  32   1    1.14    0.63
   0  32  -1    0.33    0.51
   0  32  -1    0.33    0.51
   1 -32   1    6.50    0.68
  -1 -32  -1    6.91    0.70
   1 -32   1    6.50    0.68
  -1 -32  -1    6.91    0.70
  -1  32  -1    5.07    0.75
  -1  32  -1    6.65    0.87
   1  32   1    7.21    0.85
  -1  32  -1    5.07    0.75
  -1  32  -1    6.65    0.87
   1  32   1    7.21    0.85
   2 -32   1    4.65    0.69
  -2 -32  -1    4.81    0.71
   2 -32   1    4.65    0.69
  -2 -32  -1    4.81    0.71
  -2  32  -1    3.45    0.81
  -2  32  -1    3.34    0.63
  -2  32  -1    3.45    0.81
  -2  32  -1    3.34    0.63
   1 -33  -1    1.66    0.52
   1 -33  -1    1.91    0.56
   1 -33  -1    1.91    0.56
   1 -33  -1    1.66    0.52
  -1 -33   1    1.60    0.53
  -1 -33   1    1.60    0.53
   1  33  -1    2.79    0.66
  -1  33   1    2.62    0.58
  -1  33   1    1.63    0.68
   1  33  -1    2.79    0.66
  -1  33   1    2.62    0.58
  -1  33   1    1.63    0.68
   0 -33  -1   17.83    0.95
   0 -33   1   17.05    0.93
   0 -33  -1   17.83    0.95
   0 -33   1   17.05    0.93
   0  33   1   16.98    1.10
   0  33  -1   17.30    1.11
   0  33  -1   17.30    1.11
   0  33   1   16.98    1.10
   1 -33   1    3.01    0.59
  -1 -33  -1    3.03    0.59
   1 -33   1    3.01    0.59
  -1 -33  -1    3.03    0.59
  -1  33  -1    2.31    0.75
  -1  33  -1    2.31    0.75
   1  33   1    4.63    0.72
  -1  33  -1    2.81    0.62
  -1  33  -1    2.81    0.62
   1  33   1    4.63    0.72
   1 -34  -1    0.03    0.54
   1 -34  -1    0.03    0.54
  -1 -34   1   -0.94    0.53
  -1 -34   1   -0.94    0.53
   0 -34  -1    0.62    0.55
   0 -34  -1    0.62    0.55
   0 -34   1    0.51    0.55
   0 -34   1    0.51    0.55
   0  34   1   -1.21    0.67
   0  34  -1   -0.13    0.70
   0  34   1   -1.21    0.67
   0  34  -1   -0.13    0.70
   6   0  -2    4.70    0.48
  -6   0   2    3.25    0.44
  -6   0   2    4.84    0.53
   6   0  -2    4.70    0.48
   6   0  -2    4.12    0.55
  -6   0   2    3.80    0.43
  -6   0   2    3.25    0.44
  -6   0   2    4.84    0.53
   6   0  -2    4.12    0.55
  -6   0   2    3.80    0.43
   5   0  -2    0.43    0.28
   5   0  -2    0.25    0.22
   5   0  -2    0.25    0.22
  -5   0   2    0.56    0.22
   5   0  -2    0.43    0.28
  -5   0   2    0.56    0.22
  -4   0   2  200.02    5.93
   4   0  -2  198.09    5.92
   4   0  -2  200.81    5.97
   4   0  -2  198.09    5.92
  -4   0   2  200.02    5.93
   4   0  -2  200.81    5.97
  -3   0   2    5.05    0.42
  -3   0   2    5.05    0.42
  -2   0   2   42.67    1.36
   2   0  -2   46.06    1.34
   2   0  -2   43.15    1.37
   2   0  -2   43.15    1.37
   2   0  -2   46.20    2.21
   2   0  -2   46.21    2.21
  -2   0   2   44.22    1.34
   2   0  -2   41.55    2.11
   2   0  -2   46.06    1.34
  -2   0   2   42.67    1.36
   2   0  -2   41.56    2.12
  -2   0   2   44.22    1.34
  -1   0   2    0.37    0.11
   1   0  -2   -0.12    0.64
   1   0  -2    0.11    0.10
   1   0  -2   -0.11    0.64
  -1   0   2    0.37    0.11
  -1   0   2    0.37    0.75
   1   0  -2    0.11    0.10
  -1   0   2    0.37    0.75
   0   0   2   17.36    0.53
   0   0  -2   15.64    0.53
   0   0  -2   16.22    0.53
   0   0   2   15.85    0.53
   0   0  -2   17.45    0.54
   0   0  -2   16.27    0.53
   0   0  -2   15.64    0.53
   0   0  -2   14.90    1.27
   0   0   2   15.75    1.40
   0   0   2   15.77    1.39
   0   0   2   17.81    0.54
   0   0   2   17.81    0.54
   0   0   2   15.85    0.53
   0   0  -2   17.45    0.54
   0   0  -2   14.87    1.27
   0   0  -2   16.22    0.53
   0   0   2   17.36    0.53
   0   0  -2   16.27    0.53
  -1   0  -2    0.62    0.13
  -1   0  -2   -0.11    0.86
   1   0   2    0.72    0.85
  -1   0  -2   -0.11    0.86
   1   0   2    0.50    0.13
   1   0   2    0.50    0.13
  -1   0  -2    0.62    0.13
   1   0   2    0.73    0.84
  -2   0  -2   87.22    2.51
  -2   0  -2   81.55    3.44
  -2   0  -2   81.51    3.43
   2   0   2   84.78    2.54
  -2   0  -2   87.22    2.51
  -2   0  -2   87.21    2.51
  -2   0  -2   81.45    2.54
  -2   0  -2   83.71    2.53
  -2   0  -2   81.45    2.54
   2   0   2   84.78    2.54
   2   0   2   82.56    3.41
  -2   0  -2   83.71    2.53
  -2   0  -2   87.21    2.51
  -2   0  -2   82.28    2.55
  -2   0  -2   82.28    2.55
   2   0   2   82.59    3.40
  -3   0  -2    0.47    0.17
  -3   0  -2   -0.30    1.25
  -3   0  -2    0.47    0.17
  -3   0  -2    0.94    0.19
  -3   0  -2   -0.35    1.25
  -3   0  -2    0.33    0.21
  -3   0  -2    0.33    0.21
  -3   0  -2    0.94    0.19
  -4   0  -2    3.65    0.35
  -4   0  -2    3.39    0.39
  -4   0  -2    2.83    0.39
  -4   0  -2    3.73    0.31
  -4   0  -2    3.65    0.35
  -4   0  -2    3.73    0.31
  -4   0  -2    3.39    0.39
  -4   0  -2    2.83    0.39
  -5   0  -2    0.11    0.35
  -5   0  -2    0.11    0.35
  -5   0  -2    0.17    0.31
  -5   0  -2    0.10    0.27
  -5   0  -2    0.10    0.27
  -5   0  -2    0.17    0.31
  -6   0  -2    5.82    0.69
  -6   0  -2    5.82    0.69
  -6  -1   2   23.92    0.91
   6  -1  -2   24.51    0.96
   6  -1  -2   23.76    1.04
   6  -1  -2   24.51    0.96
  -6  -1   2   23.92    0.91
   6  -1  -2   23.76    1.04
  -6   1   2   25.54    0.95
  -6   1   2   24.72    0.94
   6   1  -2   22.03    1.02
   6   1  -2   22.03    1.02
  -6   1   2   23.18    1.02
  -6   1   2   24.72    0.94
  -6   1   2   25.54    0.95
  -6   1   2   23.18    1.02
  -5  -1   2    2.06    0.29
  -5  -1   2    2.06    0.29
   5  -1  -2    3.37    0.39
   5  -1  -2    2.82    0.34
   5  -1  -2    2.82    0.34
   5  -1  -2    3.37    0.39
   5   1  -2    2.73    0.36
   5   1  -2    2.51    0.33
   5   1  -2    2.73    0.36
   5   1  -2    2.51    0.33
   4  -1  -2   14.82    0.56
   4  -1  -2   14.82    0.56
   4  -1  -2   14.71    0.62
   4  -1  -2   14.71    0.62
   3  -1  -2  165.86    5.47
   3  -1  -2  165.86    5.47
   3  -1  -2  180.93    6.17
  -3  -1   2  188.75    5.43
   3  -1  -2  183.36    5.47
  -3  -1   2  188.75    5.43
   3  -1  -2  186.05    6.15
   3  -1  -2  180.89    6.18
  -3  -1   2  185.17    5.52
   3  -1  -2  186.03    6.15
  -3  -1   2  185.17    5.52
   3  -1  -2  183.36    5.47
  -3   1   2  182.45    5.44
   3   1  -2  186.43    5.47
  -3   1   2  182.45    5.44
   3   1  -2  186.43    5.47
   3   1  -2  186.51    5.43
   3   1  -2  193.30    6.29
   3   1  -2  186.17    6.29
   3   1  -2  186.52    5.43
   3   1  -2  186.04    6.30
   3   1  -2  193.51    6.30
  -2  -1   2   34.71    1.03
   2  -1  -2   32.70    1.07
   2  -1  -2   34.69    1.04
  -2  -1   2   33.10    1.06
   2  -1  -2   32.70    1.07
  -2  -1   2   34.71    1.03
  -2  -1   2   33.10    1.06
   2  -1  -2   34.69    1.04
   2  -1  -2   32.07    1.82
   2  -1  -2   32.09    1.82
   2   1  -2   34.05    1.92
   2   1  -2   32.48    1.06
  -2   1   2   31.11    1.05
   2   1  -2   34.77    1.88
  -2   1   2   31.11    1.05
  -2   1   2   33.21    1.04
   2   1  -2   34.81    1.88
   2   1  -2   35.35    1.03
  -2   1   2   33.21    1.04
   2   1  -2   32.48    1.06
   2   1  -2   35.35    1.03
   2   1  -2   34.07    1.93
   1  -1  -2   38.08    1.93
   1  -1  -2   40.77    1.16
   1  -1  -2   37.84    1.17
   1  -1  -2   38.11    1.93
  -1  -1   2   37.17    1.15
  -1  -1   2   36.32    1.17
   1  -1  -2   40.77    1.16
  -1  -1   2   36.32    1.17
   1  -1  -2   37.84    1.17
  -1  -1   2   37.17    1.15
   1   1  -2   37.57    1.17
   1   1  -2   37.57    1.17
  -1   1   2   39.01    1.17
   1   1  -2   37.80    1.15
  -1   1   2   39.01    1.17
  -1   1   2   39.60    1.16
   1   1  -2   35.70    1.90
  -1   1   2   38.00    1.99
  -1   1   2   39.60    1.16
   1   1  -2   37.80    1.15
   1   1  -2   35.70    1.91
  -1   1   2   37.99    1.99
   0  -1  -2   41.37    1.27
   0  -1  -2   40.42    2.01
   0  -1  -2   40.45    2.02
   0  -1   2   42.35    1.26
   0  -1   2   42.35    1.26
   0  -1   2   38.23    2.08
   0  -1  -2   41.56    1.26
   0  -1   2   43.65    1.26
   0  -1  -2   41.37    1.27
   0  -1  -2   41.56    1.26
   0  -1  -2   41.47    1.25
   0  -1   2   44.12    1.27
   0  -1   2   43.65    1.26
   0  -1   2   44.12    1.27
   0  -1  -2   41.47    1.25
   0  -1   2   38.29    2.07
   0   1  -2   41.36    1.26
   0   1  -2   42.69    1.27
   0   1  -2   41.67    1.26
   0   1   2   41.88    1.26
   0   1  -2   41.67    1.26
   0   1   2   43.28    1.27
   0   1  -2   39.91    2.01
   0   1  -2   41.36    1.26
   0   1   2   42.65    1.25
   0   1  -2   40.63    1.26
   0   1   2   43.28    1.27
   0   1  -2   40.63    1.26
   0   1   2   42.65    1.25
   0   1  -2   42.69    1.27
   0   1   2   39.73    2.08
   0   1  -2   39.88    2.01
   0   1   2   39.80    2.08
   0   1   2   41.88    1.26
   1  -1   2   66.04    2.89
   1  -1   2   69.76    2.09
   1  -1   2   66.13    2.89
  -1  -1  -2   72.35    2.96
   1  -1   2   73.98    2.07
  -1  -1  -2   67.32    2.09
  -1  -1  -2   72.68    2.08
   1  -1   2   73.98    2.07
   1  -1   2   67.78    2.09
   1  -1   2   67.78    2.09
  -1  -1  -2   72.68    2.08
  -1  -1  -2   67.27    2.09
   1  -1   2   69.76    2.09
  -1  -1  -2   67.32    2.09
  -1  -1  -2   67.27    2.09
  -1  -1  -2   72.19    2.96
   1   1   2   71.88    2.08
   1   1   2   63.85    2.91
  -1   1  -2   74.11    2.07
   1   1   2   71.88    2.08
  -1   1  -2   69.69    2.09
  -1   1  -2   69.12    2.92
  -1   1  -2   65.40    2.09
  -1   1  -2   69.69    2.09
   1   1   2   63.88    2.91
  -1   1  -2   68.55    2.09
  -1   1  -2   69.17    2.93
  -1   1  -2   74.11    2.07
  -1   1  -2   65.40    2.09
   1   1   2   68.13    2.09
  -1   1  -2   68.55    2.09
   1   1   2   68.13    2.09
   2  -1   2   22.42    0.69
  -2  -1  -2   20.74    0.70
   2  -1   2   22.42    0.69
   2  -1   2   21.03    0.71
  -2  -1  -2   20.74    0.70
  -2  -1  -2   18.94    0.73
  -2  -1  -2   19.33    0.72
  -2  -1  -2   20.41    1.87
  -2  -1  -2   19.33    0.72
  -2  -1  -2   20.43    1.87
  -2  -1  -2   18.94    0.73
   2  -1   2   21.03    0.71
  -2   1  -2   19.32    1.76
   2   1   2   19.29    1.80
  -2   1  -2   18.98    0.73
  -2   1  -2   20.82    0.71
  -2   1  -2   21.87    0.68
  -2   1  -2   19.36    1.75
  -2   1  -2   21.16    0.71
  -2   1  -2   19.76    0.72
  -2   1  -2   18.98    0.73
  -2   1  -2   21.16    0.71
  -2   1  -2   22.82    0.69
  -2   1  -2   21.87    0.68
  -2   1  -2   20.82    0.71
   2   1   2   19.30    1.80
   2   1   2   21.27    0.71
  -2   1  -2   22.82    0.69
  -2   1  -2   19.76    0.72
   2   1   2   21.27    0.71
  -3  -1  -2   43.65    1.42
  -3  -1  -2   44.11    1.39
  -3  -1  -2   45.33    1.37
  -3  -1  -2   42.60    2.62
  -3  -1  -2   42.72    2.63
  -3  -1  -2   43.71    1.36
  -3  -1  -2   43.65    1.42
  -3  -1  -2   45.33    1.37
  -3  -1  -2   44.11    1.39
  -3  -1  -2   43.71    1.36
   3   1   2   43.16    2.63
  -3   1  -2   44.24    1.40
   3   1   2   43.18    2.63
  -3   1  -2   45.30    1.43
  -3   1  -2   44.24    1.40
  -3   1  -2   39.17    2.44
  -3   1  -2   39.16    2.44
  -3   1  -2   44.70    1.38
  -3   1  -2   45.30    1.43
  -3   1  -2   43.65    2.51
  -3   1  -2   44.70    1.38
  -3   1  -2   43.79    2.50
  -4  -1  -2    2.16    0.28
  -4  -1  -2    2.27    0.32
  -4  -1  -2    1.28    0.31
  -4  -1  -2    2.27    0.32
  -4  -1  -2    1.93    0.30
  -4  -1  -2    1.93    0.30
  -4  -1  -2    1.28    0.31
  -4  -1  -2    2.16    0.28
  -4   1  -2    2.86    0.30
  -4   1  -2    1.88    0.31
  -4   1  -2    2.86    0.30
  -4   1  -2    2.53    0.34
  -4   1  -2    1.88    0.31
  -4   1  -2    2.53    0.34
  -5  -1  -2    0.05    0.35
  -5  -1  -2   -0.02    0.30
  -5  -1  -2    0.05    0.35
  -5  -1  -2   -0.02    0.30
  -5   1  -2    0.30    0.33
  -5   1  -2    0.34    0.29
  -5   1  -2    0.34    0.29
  -5   1  -2    0.48    0.37
  -5   1  -2    0.30    0.33
  -5   1  -2    0.48    0.37
  -6  -1  -2    1.62    0.54
  -6  -1  -2    1.62    0.54
  -6   1  -2    1.41    0.47
  -6   1  -2    1.41    0.47
  -6   1  -2   -0.55    0.53
  -6   1  -2   -0.55    0.53
   6  -2  -2   15.32    0.75
   6  -2  -2   14.34    0.82
   6  -2  -2   14.34    0.82
   6  -2  -2   15.32    0.75
   6   2  -2   17.80    0.83
  -6   2   2   14.93    0.81
  -6   2   2   14.93    0.81
   6   2  -2   17.80    0.83
  -6   2   2   15.55    0.74
  -6   2   2   15.55    0.74
   5  -2  -2    1.58    0.28
   5  -2  -2    1.50    0.32
   5  -2  -2    1.50    0.32
  -5  -2   2    0.99    0.23
  -5  -2   2    0.99    0.23
   5  -2  -2    1.58    0.28
   5   2  -2    1.22    0.25
   5   2  -2    1.22    0.25
   5   2  -2    0.80    0.31
   5   2  -2    0.80    0.31
   4  -2  -2   53.99    1.71
   4  -2  -2   54.29    1.75
   4  -2  -2   53.99    1.71
  -4  -2   2   54.24    1.69
  -4  -2   2   54.24    1.69
   4  -2  -2   54.29    1.75
   4   2  -2   56.36    1.69
   4   2  -2   55.76    1.75
   4   2  -2   52.42    2.80
   4   2  -2   56.36    1.69
   4   2  -2   55.76    1.75
   4   2  -2   52.16    2.80
   3  -2  -2    2.61    1.05
   3  -2  -2    2.61    1.05
   3  -2  -2    3.81    0.94
   3  -2  -2    3.81    0.93
   2  -2  -2   27.58    1.74
  -2  -2   2   31.50    0.93
  -2  -2   2   30.41    0.97
   2  -2  -2   26.68    1.00
   2  -2  -2   26.68    1.00
   2  -2  -2   31.39    0.95
  -2  -2   2   30.41    0.97
   2  -2  -2   31.39    0.95
   2  -2  -2   27.64    1.73
  -2  -2   2   31.50    0.93
   2   2  -2   32.69    0.94
   2   2  -2   31.77    1.87
   2   2  -2   30.74    0.97
   2   2  -2   30.74    0.97
  -2   2   2   31.05    0.95
  -2   2   2   31.05    0.95
  -2   2   2   29.09    0.97
  -2   2   2   29.79    1.91
  -2   2   2   29.09    0.97
   2   2  -2   31.76    1.88
  -2   2   2   29.84    1.91
   2   2  -2   32.69    0.94
   1  -2  -2  138.90    4.01
   1  -2  -2  138.90    4.01
  -1  -2   2  135.27    4.00
   1  -2  -2  137.61    4.76
  -1  -2   2  131.94    4.02
  -1  -2   2  135.27    4.00
   1  -2  -2  137.25    4.02
   1  -2  -2  137.53    4.75
  -1  -2   2  131.94    4.02
   1  -2  -2  137.25    4.02
   1   2  -2  136.46    4.01
   1   2  -2  137.28    4.86
   1   2  -2  136.46    4.01
  -1   2   2  140.35    4.02
  -1   2   2  140.35    4.02
  -1   2   2  131.82    4.02
  -1   2   2  131.82    4.02
  -1   2   2  140.83    4.83
   1   2  -2  136.54    4.80
   1   2  -2  129.69    4.02
   1   2  -2  136.72    4.79
  -1   2   2  140.85    4.82
   1   2  -2  129.69    4.02
   1   2  -2  137.33    4.87
   0  -2  -2   43.54    2.13
   0  -2  -2   45.76    1.35
   0  -2  -2   43.53    2.12
   0  -2  -2   44.64    1.35
   0  -2   2   48.94    1.36
   0  -2  -2   45.76    1.35
   0  -2  -2   43.43    1.33
   0  -2   2   44.72    1.34
   0  -2   2   46.64    1.35
   0  -2   2   48.94    1.36
   0  -2   2   44.72    1.34
   0  -2   2   46.64    1.35
   0  -2  -2   44.64    1.35
   0  -2  -2   43.43    1.33
   0   2   2   42.93    2.18
   0   2  -2   41.77    2.12
   0   2  -2   43.95    1.34
   0   2  -2   41.73    2.13
   0   2   2   45.49    1.35
   0   2   2   44.70    1.34
   0   2   2   42.49    1.34
   0   2   2   44.70    1.34
   0   2   2   42.91    2.17
   0   2  -2   43.95    1.34
   0   2  -2   43.54    1.34
   0   2  -2   44.35    1.35
   0   2  -2   44.65    1.35
   0   2   2   42.49    1.34
   0   2   2   45.49    1.35
   0   2  -2   43.54    1.34
   0   2  -2   44.35    1.35
   0   2  -2   44.65    1.35
  -1  -2  -2  230.56    6.61
  -1  -2  -2  226.97    6.62
  -1  -2  -2  223.90    6.62
   1  -2   2  224.09    6.62
  -1  -2  -2  230.56    6.61
   1  -2   2  227.49    6.60
   1  -2   2  223.91    6.62
   1  -2   2  223.91    6.62
  -1  -2  -2  227.75    7.45
  -1  -2  -2  223.90    6.62
  -1  -2  -2  227.61    7.45
  -1  -2  -2  226.97    6.62
   1  -2   2  227.49    6.60
   1  -2   2  224.09    6.62
   1   2   2  224.41    6.62
  -1   2  -2  218.81    6.61
  -1   2  -2  229.06    6.62
  -1   2  -2  224.23    7.39
  -1   2  -2  218.81    6.61
   1   2   2  224.41    6.62
  -1   2  -2  228.29    6.60
  -1   2  -2  228.29    6.60
  -1   2  -2  229.06    6.62
   1   2   2  231.07    6.61
   1   2   2  200.43    7.86
  -1   2  -2  224.28    7.40
  -1   2  -2  226.41    6.62
   1   2   2  231.07    6.61
   1   2   2  200.32    7.85
  -1   2  -2  226.41    6.62
   2  -2   2  283.36    8.01
   2  -2   2  273.02    8.03
   2  -2   2  283.36    8.01
  -2  -2  -2  270.30    8.94
  -2  -2  -2  270.18    8.95
   2  -2   2  267.60    8.03
  -2  -2  -2  265.95    8.02
  -2  -2  -2  272.05    8.03
  -2  -2  -2  267.41    8.04
  -2  -2  -2  272.05    8.03
  -2  -2  -2  265.95    8.02
  -2  -2  -2  267.41    8.04
   2  -2   2  267.60    8.03
   2  -2   2  273.02    8.03
  -2   2  -2  285.13    8.01
  -2   2  -2  272.01    8.03
  -2   2  -2  263.79    9.25
  -2   2  -2  285.13    8.01
  -2   2  -2  268.63    8.03
  -2   2  -2  269.12    8.80
  -2   2  -2  271.56    8.01
  -2   2  -2  268.87    8.03
  -2   2  -2  268.87    8.03
   2   2   2  267.30    8.89
  -2   2  -2  268.63    8.03
  -2   2  -2  272.01    8.03
  -2   2  -2  268.98    8.80
  -2   2  -2  285.19    8.07
   2   2   2  280.12    8.06
   2   2   2  267.62    8.02
  -2   2  -2  285.19    8.07
   2   2   2  267.60    8.90
  -2   2  -2  271.56    8.01
  -2   2  -2  263.73    9.26
   2   2   2  267.62    8.02
   2   2   2  280.12    8.06
  -3  -2  -2    0.40    0.20
  -3  -2  -2    0.71    1.38
  -3  -2  -2    0.69    1.38
  -3  -2  -2    0.40    0.20
  -3   2  -2    0.41    0.19
  -3   2  -2    0.77    1.20
  -3   2  -2    0.98    0.19
   3   2   2   -1.04    1.36
  -3   2  -2    0.61    1.23
  -3   2  -2    0.42    0.21
  -3   2  -2    0.98    0.19
  -3   2  -2    0.41    0.19
  -3   2  -2    0.53    0.19
  -3   2  -2    0.53    0.19
  -3   2  -2    0.57    1.23
  -3   2  -2    0.72    1.20
   3   2   2   -1.05    1.36
  -3   2  -2    0.42    0.21
  -4  -2  -2   26.33    0.91
  -4  -2  -2   26.64    0.98
  -4  -2  -2   26.64    0.98
  -4  -2  -2   25.25    0.90
  -4  -2  -2   26.10    0.93
  -4  -2  -2   26.33    0.91
  -4  -2  -2   25.25    0.90
  -4  -2  -2   26.10    0.93
  -4   2  -2   27.10    0.96
  -4   2  -2   26.90    0.99
  -4   2  -2   26.33    0.93
  -4   2  -2   26.33    0.93
  -4   2  -2   26.90    0.99
  -4   2  -2   27.10    0.96
  -5   2  -2    2.81    0.43
  -5   2  -2    2.81    0.43
  -6   2  -2    2.43    0.50
  -6   2  -2    2.43    0.50
  -6   2  -2    4.02    0.62
  -6   2  -2    4.02    0.62
   6  -3  -2    0.05    0.34
   6  -3  -2    0.20    0.39
   6  -3  -2    0.20    0.39
   6  -3  -2    0.05    0.34
  -6   3   2   -0.37    0.31
  -6   3   2   -0.37    0.31
  -6   3   2    0.32    0.40
  -6   3   2    0.32    0.40
   5  -3  -2    9.95    0.50
  -5  -3   2    8.31    0.41
  -5  -3   2    8.31    0.41
   5  -3  -2   10.20    0.56
   5  -3  -2    9.95    0.50
   5  -3  -2   10.20    0.56
   5   3  -2    8.28    0.43
   5   3  -2    8.28    0.43
   5   3  -2    7.28    0.54
   5   3  -2    7.28    0.54
  -5   3   2   10.18    0.56
  -5   3   2   10.18    0.56
   4  -3  -2    8.14    0.44
  -4  -3   2    7.49    0.36
   4  -3  -2    7.83    0.39
  -4  -3   2    7.49    0.36
   4  -3  -2    8.14    0.44
   4  -3  -2    7.83    0.39
   4   3  -2    8.00    0.44
   4   3  -2    8.00    0.44
   4   3  -2    9.42    1.58
   4   3  -2    9.30    1.51
   4   3  -2    9.44    1.57
   4   3  -2    7.04    0.36
   4   3  -2    9.28    1.52
   4   3  -2    7.04    0.36
   3  -3  -2   66.80    2.00
  -3  -3   2   66.99    1.96
   3  -3  -2   62.47    2.80
   3  -3  -2   62.51    2.80
  -3  -3   2   64.29    2.02
  -3  -3   2   64.29    2.02
  -3  -3   2   66.99    1.96
   3  -3  -2   67.44    2.03
   3  -3  -2   67.44    2.03
   3  -3  -2   66.80    2.00
   3   3  -2   65.21    2.02
   3   3  -2   66.86    1.97
   3   3  -2   63.49    3.06
   3   3  -2   63.46    3.05
   3   3  -2   66.86    1.97
  -3   3   2   63.55    1.99
  -3   3   2   63.55    1.99
   3   3  -2   65.21    2.02
   2  -3  -2    8.74    1.24
  -2  -3   2    7.15    0.33
  -2  -3   2    7.57    0.28
  -2  -3   2    7.57    0.28
  -2  -3   2    7.15    0.33
   2  -3  -2    8.75    1.23
   2   3  -2    9.67    1.48
   2   3  -2    6.44    0.34
   2   3  -2    9.68    1.48
   2   3  -2    6.44    0.34
  -2   3   2    7.63    0.31
  -2   3   2    6.85    0.34
   2   3  -2    8.01    0.28
  -2   3   2    6.72    1.20
   2   3  -2    8.01    0.28
  -2   3   2    6.71    1.19
  -2   3   2    7.63    0.31
  -2   3   2    6.85    0.34
  -1  -3   2  117.29    4.27
  -1  -3   2  118.70    3.41
   1  -3  -2  110.84    3.43
   1  -3  -2  113.66    4.18
   1  -3  -2  116.08    3.42
  -1  -3   2  115.24    3.43
  -1  -3   2  117.29    4.27
  -1  -3   2  118.70    3.41
   1  -3  -2  110.84    3.43
   1  -3  -2  116.08    3.42
  -1  -3   2  115.24    3.43
   1  -3  -2  113.73    4.18
   1   3  -2  114.47    3.43
  -1   3   2  118.47    3.42
   1   3  -2  117.81    4.33
   1   3  -2  114.03    3.41
  -1   3   2  117.87    4.28
   1   3  -2  114.47    3.43
  -1   3   2  118.47    3.42
  -1   3   2  117.91    4.28
   1   3  -2  114.03    3.41
   1   3  -2  117.82    4.32
  -1   3   2  114.96    3.43
  -1   3   2  114.96    3.43
   0  -3   2   33.69    1.02
   0  -3  -2   31.84    1.01
   0  -3  -2   33.60    1.03
   0  -3   2   36.65    1.04
   0  -3   2   34.46    1.03
   0  -3   2   36.65    1.04
   0  -3   2   34.46    1.03
   0  -3  -2   33.60    1.03
   0  -3  -2   34.12    1.03
   0  -3  -2   34.12    1.03
   0  -3  -2   32.94    1.84
   0  -3   2   33.69    1.02
   0  -3  -2   32.97    1.84
   0  -3  -2   31.84    1.01
   0   3   2   32.67    1.92
   0   3  -2   33.06    1.03
   0   3  -2   34.00    1.04
   0   3   2   32.77    1.03
   0   3  -2   32.54    1.95
   0   3   2   33.66    1.03
   0   3  -2   32.54    1.95
   0   3   2   33.66    1.03
   0   3   2   32.71    1.92
   0   3  -2   32.57    1.02
   0   3  -2   34.00    1.04
   0   3  -2   32.57    1.02
   0   3  -2   33.06    1.03
   0   3   2   32.77    1.03
   1  -3   2  121.28    3.53
  -1  -3  -2  119.10    3.53
  -1  -3  -2  121.73    4.45
  -1  -3  -2  120.09    3.52
  -1  -3  -2  119.10    3.53
   1  -3   2  117.27    3.53
   1  -3   2  121.28    3.53
   1  -3   2  124.39    3.53
   1  -3   2  117.27    3.53
  -1  -3  -2  121.36    4.44
   1  -3   2  124.39    3.53
  -1  -3  -2  120.09    3.52
  -1   3  -2  112.90    3.53
  -1   3  -2  118.51    3.53
  -1   3  -2  112.90    3.53
  -1   3  -2  115.12    4.40
  -1   3  -2  118.51    3.53
   1   3   2  121.65    3.52
  -1   3  -2  114.62    4.35
  -1   3  -2  120.86    3.52
   1   3   2  121.65    3.52
  -1   3  -2  120.86    3.52
   1   3   2  116.21    3.53
  -1   3  -2  115.18    4.40
  -1   3  -2  114.70    4.35
   1   3   2  116.21    3.53
  -2  -3  -2   72.88    2.20
   2  -3   2   72.84    2.20
   2  -3   2   70.28    2.20
   2  -3   2   76.99    2.19
  -2  -3  -2   66.83    2.27
  -2  -3  -2   67.67    3.29
   2  -3   2   72.84    2.20
  -2  -3  -2   73.12    2.25
  -2  -3  -2   67.65    3.29
   2  -3   2   70.28    2.20
  -2  -3  -2   72.88    2.20
  -2  -3  -2   73.12    2.25
  -2  -3  -2   66.83    2.27
   2  -3   2   76.99    2.19
  -2   3  -2   70.49    2.20
   2   3   2   72.75    2.18
  -2   3  -2   68.19    3.17
  -2   3  -2   69.21    3.09
   2   3   2   67.96    3.24
  -2   3  -2   76.45    2.19
  -2   3  -2   71.86    2.20
   2   3   2   72.75    2.18
  -2   3  -2   71.86    2.20
  -2   3  -2   69.25    3.10
  -2   3  -2   74.13    2.18
   2   3   2   67.94    3.24
   2   3   2   77.76    2.35
  -2   3  -2   76.45    2.19
  -2   3  -2   74.13    2.18
   2   3   2   77.76    2.35
  -2   3  -2   71.09    2.19
  -2   3  -2   71.09    2.19
  -2   3  -2   70.49    2.20
  -2   3  -2   68.17    3.17
   3  -3   2   45.51    1.41
  -3  -3  -2   43.64    1.40
  -3  -3  -2   38.40    2.80
  -3  -3  -2   38.55    2.80
   3  -3   2   45.51    1.41
  -3  -3  -2   42.54    1.37
  -3  -3  -2   42.54    1.37
  -3  -3  -2   43.64    1.40
  -3   3  -2   43.63    1.39
  -3   3  -2   44.01    1.38
  -3   3  -2   43.69    1.41
  -3   3  -2   42.25    1.38
  -3   3  -2   42.25    1.38
   3   3   2   41.80    2.79
   3   3   2   41.58    2.81
  -3   3  -2   43.69    1.41
  -3   3  -2   44.01    1.38
  -3   3  -2   43.63    1.39
  -4  -3  -2   30.06    1.09
  -4  -3  -2   29.29    1.03
  -4  -3  -2   30.06    1.09
  -4  -3  -2   29.29    1.03
  -4   3  -2   29.82    1.07
  -4   3  -2   30.97    1.09
  -4   3  -2   30.97    1.09
  -4   3  -2   29.09    1.04
  -4   3  -2   29.09    1.04
  -4   3  -2   29.82    1.07
  -5  -3  -2   59.55    1.89
  -5  -3  -2   59.27    1.94
  -5  -3  -2   59.55    1.89
  -5  -3  -2   59.27    1.94
  -5   3  -2   57.23    1.94
  -5   3  -2   54.51    1.90
  -5   3  -2   57.23    1.94
  -5   3  -2   54.51    1.90
  -6  -3  -2   19.13    1.08
  -6  -3  -2   19.13    1.08
  -6   3  -2   24.05    1.07
  -6   3  -2   22.30    1.13
  -6   3  -2   24.05    1.07
  -6   3  -2   22.30    1.13
   6  -4  -2    2.98    0.48
   6  -4  -2    2.98    0.48
   6   4  -2    1.26    0.46
   6   4  -2    1.26    0.46
  -6   4   2    1.84    0.36
  -6   4   2    1.84    0.36
  -5  -4   2   15.99    0.63
   5  -4  -2   17.90    0.71
   5  -4  -2   19.76    0.79
   5  -4  -2   17.90    0.71
   5  -4  -2   19.76    0.79
  -5  -4   2   15.99    0.63
   5   4  -2   15.40    0.74
   5   4  -2   15.40    0.74
  -5   4   2   18.30    0.78
   5   4  -2   15.29    0.64
   5   4  -2   15.29    0.64
  -5   4   2   18.30    0.78
   4  -4  -2   47.34    1.45
   4  -4  -2   45.78    1.48
   4  -4  -2   46.34    1.51
   4  -4  -2   46.34    1.51
  -4  -4   2   47.05    1.43
  -4  -4   2   47.05    1.43
   4  -4  -2   45.78    1.48
   4  -4  -2   47.34    1.45
  -4   4   2   44.38    1.45
   4   4  -2   47.43    1.51
   4   4  -2   47.63    2.86
   4   4  -2   47.43    1.51
   4   4  -2   47.54    2.87
  -4   4   2   44.38    1.45
   4   4  -2   44.98    1.47
   4   4  -2   44.98    1.47
  -3  -4   2    9.70    0.35
  -3  -4   2   10.42    0.46
  -3  -4   2   10.42    0.46
   3  -4  -2    7.66    0.39
   3  -4  -2    7.66    0.39
  -3  -4   2    9.70    0.35
   3   4  -2    9.93    0.35
   3   4  -2    9.93    0.35
   3   4  -2   11.40    1.78
   3   4  -2    9.79    0.43
   3   4  -2   11.42    1.77
   3   4  -2    9.79    0.43
  -2  -4   2   66.28    2.10
   2  -4  -2   65.30    2.14
   2  -4  -2   65.30    2.14
  -2  -4   2   73.28    3.19
   2  -4  -2   73.50    2.10
  -2  -4   2   66.28    2.10
   2  -4  -2   73.50    2.10
  -2  -4   2   71.07    2.06
  -2  -4   2   73.29    3.19
  -2  -4   2   71.07    2.06
   2  -4  -2   71.52    2.90
   2  -4  -2   71.57    2.90
   2   4  -2   70.94    2.06
  -2   4   2   69.41    2.11
   2   4  -2   62.61    2.14
   2   4  -2   62.61    2.14
  -2   4   2   69.88    3.05
   2   4  -2   65.77    3.08
  -2   4   2   69.87    3.06
  -2   4   2   72.48    2.09
   2   4  -2   70.94    2.06
  -2   4   2   72.48    2.09
   2   4  -2   65.74    3.08
  -2   4   2   69.41    2.11
   1  -4  -2   11.78    0.39
  -1  -4   2   11.33    0.36
  -1  -4   2   11.33    0.36
   1  -4  -2   10.36    1.26
  -1  -4   2   11.49    0.40
  -1  -4   2   14.06    1.41
  -1  -4   2   11.49    0.40
   1  -4  -2   11.78    0.39
  -1  -4   2   14.04    1.41
   1  -4  -2   10.31    1.26
  -1   4   2   10.84    0.38
   1   4  -2    8.44    1.24
  -1   4   2   10.67    0.36
  -1   4   2   10.84    0.38
   1   4  -2    9.38    0.39
   1   4  -2    9.38    0.39
  -1   4   2    9.87    0.39
  -1   4   2   10.67    0.36
  -1   4   2    9.78    1.40
   1   4  -2    9.91    0.36
   1   4  -2    9.91    0.36
  -1   4   2    9.87    0.39
   1   4  -2    8.43    1.23
  -1   4   2    9.74    1.40
   0  -4  -2   56.29    2.55
   0  -4  -2   53.74    1.67
   0  -4  -2   56.09    1.69
   0  -4  -2   53.74    1.67
   0  -4   2   59.88    1.70
   0  -4  -2   56.09    1.69
   0  -4  -2   56.25    2.55
   0  -4   2   56.25    1.69
   0  -4  -2   57.35    1.69
   0  -4  -2   57.35    1.69
   0  -4   2   56.05    1.68
   0  -4   2   59.88    1.70
   0  -4   2   56.25    1.69
   0  -4   2   57.33    2.55
   0  -4   2   56.05    1.68
   0  -4   2   57.29    2.55
   0   4  -2   57.51    1.68
   0   4  -2   55.28    1.69
   0   4  -2   55.28    1.69
   0   4  -2   57.05    2.63
   0   4   2   57.19    1.69
   0   4   2   56.08    2.66
   0   4   2   57.19    1.69
   0   4   2   56.06    2.66
   0   4   2   51.18    1.68
   0   4  -2   57.51    1.68
   0   4   2   51.18    1.68
   0   4  -2   56.73    1.70
   0   4  -2   57.06    2.63
   0   4   2   55.57    1.69
   0   4  -2   56.73    1.70
   0   4   2   55.57    1.69
  -1  -4  -2  531.48   15.34
  -1  -4  -2  556.87   16.31
  -1  -4  -2  511.97   15.32
   1  -4   2  518.32   15.33
   1  -4   2  518.32   15.33
  -1  -4  -2  511.97   15.32
  -1  -4  -2  531.48   15.34
   1  -4   2  511.71   15.33
   1  -4   2  527.82   15.34
  -1  -4  -2  556.70   16.32
   1  -4   2  527.82   15.34
   1  -4   2  511.71   15.33
   1   4   2  535.12   15.32
  -1   4  -2  532.53   16.16
  -1   4  -2  504.33   15.34
  -1   4  -2  532.15   16.17
  -1   4  -2  504.33   15.34
  -1   4  -2  533.45   16.16
  -1   4  -2  510.12   15.33
   1   4   2  535.12   15.32
   1   4   2  518.58   15.33
   1   4   2  518.58   15.33
  -1   4  -2  510.12   15.33
  -1   4  -2  533.28   16.17
  -1   4  -2  514.22   15.33
  -1   4  -2  514.22   15.33
   2  -4   2   23.64    0.81
   2  -4   2   24.25    0.80
   2  -4   2   25.17    0.79
   2  -4   2   24.25    0.80
  -2  -4  -2   22.96    0.80
  -2  -4  -2   25.15    2.17
   2  -4   2   25.17    0.79
  -2  -4  -2   22.96    0.80
  -2  -4  -2   22.42    0.80
   2  -4   2   23.64    0.81
  -2  -4  -2   25.21    2.16
  -2  -4  -2   22.42    0.80
  -2   4  -2   24.76    0.79
  -2   4  -2   20.78    1.92
  -2   4  -2   22.63    0.80
  -2   4  -2   22.63    0.80
  -2   4  -2   22.17    1.91
  -2   4  -2   24.76    0.79
  -2   4  -2   24.03    0.79
   2   4   2   22.07    2.07
   2   4   2   23.52    0.78
  -2   4  -2   20.75    1.91
  -2   4  -2   24.24    0.82
  -2   4  -2   23.47    0.80
  -2   4  -2   22.22    1.91
  -2   4  -2   24.24    0.82
  -2   4  -2   23.47    0.80
   2   4   2   22.15    2.06
   2   4   2   23.52    0.78
  -2   4  -2   24.03    0.79
  -3  -4  -2   28.17    0.94
  -3  -4  -2   25.10    2.60
   3  -4   2   28.87    0.98
  -3  -4  -2   28.17    0.94
   3  -4   2   28.87    0.98
  -3  -4  -2   29.21    0.93
  -3  -4  -2   25.09    2.60
  -3  -4  -2   29.21    0.93
  -3  -4  -2   28.87    0.96
  -3  -4  -2   28.87    0.96
  -3   4  -2   27.85    0.97
   3   4   2   29.92    2.59
   3   4   2   29.91    2.60
  -3   4  -2   27.60    0.97
  -3   4  -2   27.85    0.97
  -3   4  -2   27.76    0.96
   3   4   2   26.23    0.95
  -3   4  -2   28.06    0.95
  -3   4  -2   27.76    0.96
   3   4   2   26.23    0.95
  -3   4  -2   28.06    0.95
  -3   4  -2   27.60    0.97
  -4  -4  -2   45.43    1.50
  -4  -4  -2   37.62    3.18
  -4  -4  -2   37.98    3.19
  -4  -4  -2   46.36    1.46
  -4  -4  -2   46.36    1.46
  -4  -4  -2   45.43    1.50
  -4   4  -2   45.70    1.51
   4   4   2   44.18    4.26
  -4   4  -2   45.73    1.52
  -4   4  -2   45.17    1.49
  -4   4  -2   45.17    1.49
  -4   4  -2   45.72    1.52
   4   4   2   44.25    4.25
  -4   4  -2   45.70    1.51
  -5  -4  -2    4.28    0.43
  -5  -4  -2    4.56    0.52
  -5  -4  -2    4.56    0.52
  -5  -4  -2    4.28    0.43
  -5   4  -2    4.37    0.50
  -5   4  -2    4.37    0.50
  -5   4  -2    4.77    0.52
  -5   4  -2    4.77    0.52
  -6  -4  -2   34.16    1.42
  -6  -4  -2   34.16    1.42
  -6   4  -2   33.53    1.38
  -6   4  -2   33.53    1.38
  -6   4  -2   34.38    1.39
  -6   4  -2   34.38    1.39
   6  -5  -2   20.17    0.96
   6  -5  -2   20.17    0.96
  -6   5   2   20.30    0.96
  -6   5   2   19.55    0.98
  -6   5   2   21.70    0.87
  -6   5   2   20.30    0.96
  -6   5   2   19.55    0.98
  -6   5   2   21.70    0.87
   5  -5  -2   47.09    1.53
   5  -5  -2   44.34    1.48
   5  -5  -2   45.36    1.44
   5  -5  -2   45.36    1.44
   5  -5  -2   44.34    1.48
  -5  -5   2   43.17    1.40
   5  -5  -2   47.09    1.53
  -5  -5   2   43.17    1.40
  -5   5   2   45.75    1.45
  -5   5   2   45.84    1.54
   5   5  -2   41.07    1.40
  -5   5   2   45.84    1.54
   5   5  -2   40.52    1.49
  -5   5   2   45.75    1.45
   5   5  -2   40.52    1.49
   5   5  -2   41.07    1.40
   4  -5  -2    1.60    0.24
   4  -5  -2    1.37    0.26
   4  -5  -2    1.37    0.26
   4  -5  -2    1.65    0.22
   4  -5  -2    1.65    0.22
   4  -5  -2    1.60    0.24
  -4   5   2    1.22    0.23
   4   5  -2    4.63    1.59
   4   5  -2    4.62    1.58
  -4   5   2    1.22    0.23
   3  -5  -2   20.77    0.69
  -3  -5   2   17.83    0.74
   3  -5  -2   20.94    0.72
   3  -5  -2   20.24    0.65
   3  -5  -2   20.94    0.72
   3  -5  -2   20.77    0.69
   3  -5  -2   21.03    2.08
  -3  -5   2   19.99    2.27
  -3  -5   2   17.83    0.74
   3  -5  -2   20.96    2.08
  -3  -5   2   19.97    2.27
   3  -5  -2   20.24    0.65
   3   5  -2   18.59    2.01
   3   5  -2   18.61    2.01
  -3   5   2   20.41    1.88
   3   5  -2   17.40    0.69
  -3   5   2   20.37    1.89
   3   5  -2   17.40    0.69
  -2  -5   2    6.50    1.26
  -2  -5   2    6.09    0.30
   2  -5  -2    8.39    1.31
   2  -5  -2    6.85    0.25
  -2  -5   2    6.09    0.30
  -2  -5   2    6.50    1.27
   2  -5  -2    8.36    1.31
   2  -5  -2    6.85    0.25
   2   5  -2    6.71    1.91
   2   5  -2    5.90    0.23
   2   5  -2    5.90    0.23
  -2   5   2    5.18    1.22
  -2   5   2    5.19    1.23
   2   5  -2    6.73    1.90
  -2   5   2    4.98    0.28
  -2   5   2    4.98    0.28
   1  -5  -2  212.59    6.19
   1  -5  -2  215.88    7.07
  -1  -5   2  211.21    6.17
  -1  -5   2  211.35    7.12
   1  -5  -2  220.32    6.18
   1  -5  -2  204.45    6.20
  -1  -5   2  211.32    7.13
   1  -5  -2  212.59    6.19
   1  -5  -2  215.95    7.06
   1  -5  -2  204.45    6.20
  -1  -5   2  201.11    6.20
   1  -5  -2  220.32    6.18
  -1  -5   2  201.11    6.20
  -1  -5   2  211.21    6.17
  -1   5   2  215.56    7.13
  -1   5   2  210.75    6.20
   1   5  -2  217.37    7.18
   1   5  -2  198.94    6.20
   1   5  -2  198.94    6.20
  -1   5   2  210.63    6.19
  -1   5   2  210.63    6.19
   1   5  -2  217.41    7.19
  -1   5   2  216.19    6.18
   1   5  -2  201.83    6.17
  -1   5   2  215.52    7.14
  -1   5   2  210.75    6.20
  -1   5   2  216.19    6.18
   1   5  -2  201.83    6.17
   0  -5   2   10.55    0.38
   0  -5   2    8.46    1.29
   0  -5   2    9.65    0.36
   0  -5   2    9.65    0.36
   0  -5   2    9.64    0.35
   0  -5   2   10.55    0.38
   0  -5  -2    9.31    0.33
   0  -5  -2    9.96    0.36
   0  -5  -2   11.32    1.31
   0  -5   2    8.47    1.29
   0  -5  -2    9.96    0.36
   0  -5  -2    9.68    0.36
   0  -5   2    9.64    0.35
   0  -5  -2   11.30    1.31
   0  -5  -2    9.31    0.33
   0  -5  -2    9.68    0.36
   0   5   2    9.45    1.45
   0   5   2    9.68    0.36
   0   5   2    9.45    1.45
   0   5  -2    9.33    1.42
   0   5  -2    9.79    0.35
   0   5   2    8.81    0.33
   0   5  -2    9.26    1.42
   0   5  -2    9.70    0.36
   0   5   2    9.73    0.35
   0   5   2    9.68    0.36
   0   5  -2    9.70    0.36
   0   5  -2    9.79    0.35
   0   5   2    9.73    0.35
   0   5   2    8.81    0.33
   0   5  -2    9.78    0.38
   0   5  -2    9.78    0.38
  -1  -5  -2   59.54    3.05
   1  -5   2   65.71    1.93
   1  -5   2   66.68    2.02
   1  -5   2   65.45    1.93
  -1  -5  -2   62.84    1.91
  -1  -5  -2   59.56    3.04
  -1  -5  -2   62.84    1.91
   1  -5   2   66.68    2.02
   1  -5   2   65.71    1.93
   1  -5   2   65.45    1.93
  -1   5  -2   58.90    2.91
   1   5   2   64.43    1.91
   1   5   2   61.36    1.93
   1   5   2   64.43    1.91
  -1   5  -2   62.11    1.93
   1   5   2   61.36    1.93
  -1   5  -2   62.11    1.93
  -1   5  -2   65.37    1.93
  -1   5  -2   65.37    1.93
  -1   5  -2   58.80    2.90
  -2  -5  -2    5.78    0.29
  -2  -5  -2    5.78    0.29
  -2  -5  -2    5.50    0.32
  -2  -5  -2    8.11    1.59
   2  -5   2    5.66    0.31
  -2  -5  -2    8.12    1.59
   2  -5   2    5.61    0.32
   2  -5   2    5.61    0.32
  -2  -5  -2    5.50    0.32
   2  -5   2    5.66    0.31
  -2   5  -2    5.56    1.31
   2   5   2    4.25    1.35
  -2   5  -2    5.97    0.36
  -2   5  -2    5.97    0.36
  -2   5  -2    4.96    1.27
  -2   5  -2    4.96    1.26
  -2   5  -2    5.93    0.32
   2   5   2    4.25    1.34
   2   5   2    5.77    0.29
  -2   5  -2    5.93    0.32
  -2   5  -2    5.56    1.30
   2   5   2    5.77    0.29
  -3  -5  -2    0.77    0.16
  -3  -5  -2    0.27    1.66
  -3  -5  -2    0.97    0.21
  -3  -5  -2    0.97    0.21
   3  -5   2    1.05    0.23
  -3  -5  -2    0.29    1.66
  -3  -5  -2    0.81    0.20
  -3  -5  -2    0.81    0.20
  -3  -5  -2    0.77    0.16
   3  -5   2    1.05    0.23
   3   5   2    1.57    1.60
   3   5   2    0.37    0.22
  -3   5  -2    0.79    0.21
  -3   5  -2    0.62    0.19
  -3   5  -2    0.52    0.22
   3   5   2    0.37    0.22
  -3   5  -2    0.79    0.21
  -3   5  -2    0.52    0.22
  -3   5  -2    0.62    0.19
   3   5   2    1.55    1.61
  -4  -5  -2    1.30    0.30
   4  -5   2    0.92    0.29
  -4  -5  -2   -2.37    2.00
  -4  -5  -2    1.04    0.23
   4  -5   2    0.92    0.29
  -4  -5  -2    1.30    0.30
  -4  -5  -2    1.04    0.23
  -4  -5  -2   -2.32    2.01
  -4   5  -2    0.50    0.29
  -4   5  -2    0.81    0.28
  -4   5  -2    0.81    0.28
  -4   5  -2    0.58    0.26
  -4   5  -2    0.58    0.26
  -4   5  -2    0.50    0.29
  -5  -5  -2   49.93    1.61
  -5  -5  -2   49.77    1.71
  -5  -5  -2   49.93    1.61
  -5  -5  -2   49.77    1.71
  -5   5  -2   47.35    1.68
  -5   5  -2   48.83    1.70
  -5   5  -2   48.83    1.70
  -5   5  -2   49.32    1.71
  -5   5  -2   47.35    1.68
  -5   5  -2   49.32    1.71
  -6   5  -2    3.87    0.56
  -6   5  -2    2.19    0.56
  -6   5  -2    2.19    0.56
  -6   5  -2    3.87    0.56
   6  -6  -2   19.50    0.94
   6  -6  -2   19.50    0.94
   6  -6  -2   19.34    0.89
   6  -6  -2   19.34    0.89
  -6   6   2   17.99    0.94
  -6   6   2   17.99    0.94
  -6   6   2   20.82    0.84
  -6   6   2   20.82    0.84
  -6   6   2   19.35    0.87
  -6   6   2   19.35    0.87
   5  -6  -2   64.51    2.03
   5  -6  -2   60.61    1.94
   5  -6  -2   61.95    1.98
   5  -6  -2   60.61    1.94
   5  -6  -2   64.51    2.03
   5  -6  -2   61.95    1.98
  -5   6   2   63.82    1.96
   5   6  -2   58.33    2.00
   5   6  -2   53.07    3.86
   5   6  -2   58.33    2.00
   5   6  -2   53.20    3.86
  -5   6   2   63.82    1.96
  -5   6   2   63.46    2.05
   5   6  -2   60.77    3.96
   5   6  -2   60.93    3.94
  -5   6   2   63.46    2.05
   4  -6  -2    6.59    0.42
   4  -6  -2    6.59    0.38
   4  -6  -2    6.59    0.42
   4  -6  -2    6.59    0.38
   4  -6  -2    6.38    0.35
   4  -6  -2    6.38    0.35
   4   6  -2    5.75    0.41
  -4   6   2    6.02    0.42
  -4   6   2    5.58    0.37
  -4   6   2    6.02    0.42
   4   6  -2    5.75    0.41
   4   6  -2    5.66    1.82
   4   6  -2    5.67    1.82
  -4   6   2    5.58    0.37
   3  -6  -2   63.78    2.88
   3  -6  -2   60.81    1.95
   3  -6  -2   62.17    1.93
  -3  -6   2   61.90    3.34
   3  -6  -2   61.69    1.89
  -3  -6   2   61.93    3.34
   3  -6  -2   60.81    1.95
   3  -6  -2   63.71    2.88
   3  -6  -2   61.69    1.89
   3  -6  -2   62.17    1.93
   3   6  -2   62.89    3.26
   3   6  -2   62.90    3.26
   3   6  -2   61.82    1.94
  -3   6   2   68.90    3.06
  -3   6   2   68.89    3.06
   3   6  -2   61.82    1.94
  -3   6   2   61.15    1.89
  -3   6   2   61.15    1.89
   2  -6  -2   95.27    2.90
  -2  -6   2   91.22    2.89
   2  -6  -2   96.07    3.76
   2  -6  -2   98.70    2.86
   2  -6  -2   98.70    2.86
  -2  -6   2   96.01    4.08
  -2  -6   2   91.22    2.89
   2  -6  -2   95.27    2.90
   2  -6  -2   96.15    3.76
   2  -6  -2   98.96    2.90
   2  -6  -2   98.96    2.90
  -2  -6   2   95.56    4.08
  -2   6   2  101.60    3.98
   2   6  -2   93.58    2.91
  -2   6   2   99.03    2.86
  -2   6   2  101.54    3.98
  -2   6   2   97.47    2.91
   2   6  -2   93.58    2.91
  -2   6   2   93.57    2.88
  -2   6   2   99.03    2.86
  -2   6   2   93.57    2.88
  -2   6   2   97.47    2.91
   1  -6  -2  103.38    3.12
   1  -6  -2  110.33    3.11
  -1  -6   2  108.85    3.10
  -1  -6   2  108.85    3.10
  -1  -6   2  102.99    4.11
   1  -6  -2  104.43    4.04
   1  -6  -2  110.33    3.11
  -1  -6   2  107.78    3.13
   1  -6  -2  104.30    4.04
  -1  -6   2  103.04    4.10
  -1  -6   2  107.78    3.13
   1  -6  -2  103.38    3.12
   1  -6  -2  104.80    3.12
   1  -6  -2  104.80    3.12
  -1   6   2  102.66    3.12
   1   6  -2  101.67    4.16
  -1   6   2  102.00    3.12
  -1   6   2  102.00    3.12
   1   6  -2  101.95    3.13
  -1   6   2  102.66    3.12
  -1   6   2  108.61    3.11
  -1   6   2  108.61    3.11
   1   6  -2  103.13    3.10
   1   6  -2  101.95    3.13
  -1   6   2  105.16    4.15
   1   6  -2  101.60    4.16
   1   6  -2  103.13    3.10
  -1   6   2  105.18    4.15
   0  -6   2   90.16    2.61
   0  -6  -2   89.69    3.57
   0  -6   2   88.98    2.58
   0  -6  -2   87.16    2.57
   0  -6   2   86.40    3.56
   0  -6  -2   88.07    2.59
   0  -6   2   88.98    2.58
   0  -6  -2   87.22    2.58
   0  -6   2   90.16    2.61
   0  -6  -2   88.07    2.59
   0  -6   2   85.77    2.58
   0  -6  -2   89.75    3.58
   0  -6   2   85.77    2.58
   0  -6  -2   87.16    2.57
   0  -6   2   86.38    3.56
   0  -6  -2   87.22    2.58
   0   6   2   86.88    2.59
   0   6   2   83.09    2.56
   0   6   2   84.60    2.57
   0   6  -2   87.79    2.60
   0   6  -2   86.41    2.58
   0   6  -2   87.79    2.60
   0   6  -2   86.49    2.59
   0   6   2   83.09    2.56
   0   6   2   85.60    3.68
   0   6  -2   86.41    2.58
   0   6   2   86.88    2.59
   0   6   2   84.60    2.57
   0   6   2   83.82    2.58
   0   6  -2   88.14    3.63
   0   6  -2   88.07    3.63
   0   6  -2   86.49    2.59
   0   6   2   85.66    3.68
   0   6   2   83.82    2.58
   1  -6   2   55.48    1.78
   1  -6   2   55.48    1.78
   1  -6   2   58.37    1.76
  -1  -6  -2   56.44    3.48
   1  -6   2   57.68    1.75
   1  -6   2   58.37    1.76
  -1  -6  -2   56.39    3.48
  -1  -6  -2   57.64    1.73
   1  -6   2   57.68    1.75
  -1  -6  -2   57.64    1.73
   1  -6   2   58.33    2.70
  -1  -6  -2   56.47    1.75
   1  -6   2   58.32    2.70
  -1  -6  -2   56.47    1.75
   1   6   2   59.06    1.73
  -1   6  -2   58.35    1.76
  -1   6  -2   58.22    2.88
  -1   6  -2   58.35    1.76
   1   6   2   59.06    1.73
  -1   6  -2   57.62    1.75
  -1   6  -2   58.18    2.88
  -1   6  -2   55.19    1.76
  -1   6  -2   56.14    1.75
  -1   6  -2   57.62    1.75
   1   6   2   57.41    1.75
  -1   6  -2   56.14    1.75
  -1   6  -2   55.19    1.76
   1   6   2   57.41    1.75
  -2  -6  -2  129.23    3.82
  -2  -6  -2  131.59    3.79
   2  -6   2  126.93    3.82
  -2  -6  -2  129.23    3.82
   2  -6   2  129.88    3.82
  -2  -6  -2  128.12    5.15
  -2  -6  -2  127.84    5.15
  -2  -6  -2  131.59    3.79
   2  -6   2  126.93    3.82
   2  -6   2  129.88    3.82
  -2   6  -2  127.97    4.82
   2   6   2  127.02    3.79
   2   6   2  122.40    5.09
  -2   6  -2  125.72    3.82
  -2   6  -2  127.05    4.81
   2   6   2  127.02    3.79
  -2   6  -2  125.84    3.82
  -2   6  -2  127.94    4.81
  -2   6  -2  125.84    3.82
   2   6   2  122.33    5.09
  -2   6  -2  125.72    3.82
  -2   6  -2  126.83    4.82
  -3  -6  -2   69.53    2.23
  -3  -6  -2   73.67    2.22
  -3  -6  -2   76.07    2.27
  -3  -6  -2   76.07    2.27
   3  -6   2   75.02    2.28
  -3  -6  -2   73.67    2.22
  -3  -6  -2   71.33    3.95
  -3  -6  -2   71.62    3.96
   3  -6   2   75.02    2.28
  -3  -6  -2   69.53    2.23
  -3   6  -2   68.69    3.36
   3   6   2   74.27    4.03
  -3   6  -2   73.34    2.27
  -3   6  -2   76.37    2.29
  -3   6  -2   73.78    3.38
   3   6   2   74.09    4.06
  -3   6  -2   74.27    2.28
  -3   6  -2   76.37    2.29
  -3   6  -2   73.34    2.27
  -3   6  -2   73.74    3.38
   3   6   2   69.59    2.23
  -3   6  -2   74.27    2.28
  -3   6  -2   68.81    3.36
   3   6   2   69.59    2.23
   4  -6   2   13.72    0.66
  -4  -6  -2   16.18    2.50
  -4  -6  -2   14.09    0.57
  -4  -6  -2   14.27    0.65
  -4  -6  -2   16.08    2.51
   4  -6   2   13.72    0.66
  -4  -6  -2   14.27    0.65
  -4  -6  -2   14.09    0.57
  -4   6  -2   13.25    0.64
  -4   6  -2   13.25    0.64
  -4   6  -2   14.13    0.65
   4   6   2   14.83    2.90
  -4   6  -2   14.10    0.66
  -4   6  -2   14.13    0.65
  -4   6  -2   14.10    0.66
   4   6   2   14.84    2.91
  -5  -6  -2    7.77    0.48
  -5  -6  -2    7.63    0.56
  -5  -6  -2    7.63    0.56
  -5  -6  -2    7.77    0.48
  -5   6  -2    6.97    0.61
  -5   6  -2    6.97    0.61
  -5   6  -2    6.34    0.56
  -5   6  -2    8.11    0.58
  -5   6  -2    6.34    0.56
  -5   6  -2    8.11    0.58
   6  -7  -2    1.62    0.41
   6  -7  -2    1.62    0.41
   6  -7  -2    1.57    0.42
   6  -7  -2    1.57    0.42
  -6   7   2    0.86    0.44
  -6   7   2    0.95    0.39
  -6   7   2    0.88    0.35
  -6   7   2    0.95    0.39
  -6   7   2    0.88    0.35
  -6   7   2    0.86    0.44
   5  -7  -2   84.48    2.66
   5  -7  -2   82.75    2.69
   5  -7  -2   86.15    2.74
   5  -7  -2   84.48    2.66
   5  -7  -2   86.15    2.74
   5  -7  -2   82.75    2.69
  -5   7   2   85.15    2.75
   5   7  -2   90.03    2.72
   5   7  -2   77.36    4.88
  -5   7   2   85.15    2.75
  -5   7   2   92.62    2.68
   5   7  -2   90.03    2.72
  -5   7   2   92.62    2.68
   5   7  -2   77.23    4.87
   4  -7  -2    5.29    0.34
   4  -7  -2    6.05    0.40
  -4  -7   2    6.03    2.15
   4  -7  -2    6.05    0.40
   4  -7  -2    5.57    0.38
   4  -7  -2    5.29    0.34
  -4  -7   2    6.02    2.14
   4  -7  -2    5.57    0.38
   4   7  -2    7.40    2.04
   4   7  -2    5.06    0.40
   4   7  -2    7.41    2.04
  -4   7   2    5.77    0.42
  -4   7   2    5.77    0.42
   4   7  -2    5.06    0.40
  -3  -7   2    2.17    1.53
   3  -7  -2   -1.52    1.07
   3  -7  -2    0.75    0.19
   3  -7  -2    0.85    0.18
   3  -7  -2   -1.52    1.07
   3  -7  -2    0.85    0.18
  -3  -7   2    2.16    1.54
   3  -7  -2    0.75    0.19
  -3   7   2    0.47    0.19
  -3   7   2   -0.22    1.25
  -3   7   2    0.65    0.15
   3   7  -2    0.66    1.36
  -3   7   2    0.65    0.15
  -3   7   2    0.47    0.19
  -3   7   2   -0.23    1.26
   3   7  -2    0.69    1.35
  -2  -7   2    0.61    1.23
  -2  -7   2    0.62    1.23
   2  -7  -2    0.97    0.94
   2  -7  -2    0.96    0.94
  -2   7   2    0.60    0.15
  -2   7   2    0.81    1.21
  -2   7   2    0.28    0.17
  -2   7   2    0.60    0.15
  -2   7   2    0.28    0.17
  -2   7   2    0.83    1.21
   1  -7  -2   35.20    2.07
  -1  -7   2   30.83    0.97
  -1  -7   2   30.83    0.97
   1  -7  -2   34.19    0.99
   1  -7  -2   31.15    1.00
   1  -7  -2   35.28    2.07
  -1  -7   2   30.84    1.01
  -1  -7   2   33.77    2.07
   1  -7  -2   31.15    1.00
   1  -7  -2   34.19    0.99
  -1  -7   2   30.84    1.01
   1  -7  -2   33.37    1.00
  -1  -7   2   33.74    2.06
   1  -7  -2   33.37    1.00
   1   7  -2   30.05    1.01
   1   7  -2   30.64    0.97
  -1   7   2   30.84    2.26
  -1   7   2   32.19    0.98
   1   7  -2   30.64    0.97
  -1   7   2   30.79    1.00
  -1   7   2   32.19    0.98
  -1   7   2   30.85    2.27
  -1   7   2   30.90    0.99
  -1   7   2   30.79    1.00
   1   7  -2   31.03    2.31
   1   7  -2   30.99    2.31
  -1   7   2   30.90    0.99
   1   7  -2   30.05    1.01
   0  -7  -2  242.70    6.92
   0  -7   2  236.32    6.95
   0  -7  -2  238.18    7.99
   0  -7  -2  239.91    6.94
   0  -7   2  236.69    6.93
   0  -7  -2  242.70    6.92
   0  -7   2  236.32    6.95
   0  -7  -2  239.91    6.94
   0  -7   2  235.61    6.93
   0  -7   2  233.29    7.95
   0  -7   2  236.69    6.93
   0  -7   2  235.61    6.93
   0  -7  -2  232.93    6.93
   0  -7   2  233.41    7.94
   0  -7  -2  232.93    6.93
   0  -7  -2  238.24    7.99
   0   7   2  231.92    6.92
   0   7  -2  238.54    6.96
   0   7   2  235.44    6.93
   0   7  -2  232.23    6.93
   0   7   2  232.69    6.91
   0   7   2  232.69    6.91
   0   7  -2  233.97    6.93
   0   7   2  240.76    8.11
   0   7  -2  236.71    8.00
   0   7  -2  236.89    7.99
   0   7   2  230.85    6.93
   0   7  -2  232.23    6.93
   0   7   2  240.73    8.11
   0   7  -2  233.98    6.93
   0   7  -2  238.54    6.96
   0   7   2  235.44    6.93
   0   7   2  230.85    6.93
   0   7   2  231.92    6.92
   1  -7   2  107.07    4.16
   1  -7   2  105.67    3.15
   1  -7   2  104.41    3.16
   1  -7   2  107.06    4.15
  -1  -7  -2  106.45    3.13
  -1  -7  -2  102.17    4.54
  -1  -7  -2  106.45    3.13
  -1  -7  -2  106.10    3.15
   1  -7   2  104.41    3.16
   1  -7   2  106.46    3.16
  -1  -7  -2  102.18    4.53
  -1  -7  -2  106.10    3.15
   1  -7   2  106.46    3.16
   1  -7   2  105.67    3.15
  -1   7  -2  107.78    3.16
   1   7   2  102.72    4.41
  -1   7  -2  102.56    4.27
   1   7   2  107.17    3.13
  -1   7  -2  108.78    3.21
  -1   7  -2  102.72    3.15
  -1   7  -2  107.78    3.16
   1   7   2  107.17    3.13
  -1   7  -2  102.72    3.15
  -1   7  -2  105.28    3.16
   1   7   2  103.96    3.15
  -1   7  -2  102.82    4.26
  -1   7  -2  105.28    3.16
   1   7   2  102.87    4.41
   1   7   2  103.96    3.15
  -1   7  -2  108.78    3.21
   2  -7   2   82.02    2.47
   2  -7   2   78.61    2.47
  -2  -7  -2   82.35    2.46
   2  -7   2   82.02    2.47
  -2  -7  -2   82.07    2.42
  -2  -7  -2   82.07    2.42
   2  -7   2   78.61    2.47
  -2  -7  -2   82.35    2.46
  -2  -7  -2   77.95    3.94
  -2  -7  -2   77.95    3.93
  -2   7  -2   80.31    2.47
   2   7   2   79.76    3.97
  -2   7  -2   80.91    2.47
   2   7   2   80.37    2.43
   2   7   2   80.37    2.43
  -2   7  -2   81.58    3.64
  -2   7  -2   81.47    3.62
  -2   7  -2   81.67    3.64
  -2   7  -2   81.22    3.61
  -2   7  -2   80.31    2.47
  -2   7  -2   80.91    2.47
   2   7   2   79.72    3.98
  -3  -7  -2   10.34    0.45
   3  -7   2   10.99    0.52
  -3  -7  -2    6.34    2.02
  -3  -7  -2   12.38    0.51
  -3  -7  -2   12.38    0.51
  -3  -7  -2   11.78    0.44
  -3  -7  -2    6.34    2.03
   3  -7   2   10.99    0.52
  -3  -7  -2   11.78    0.44
  -3  -7  -2   10.34    0.45
  -3   7  -2   12.22    1.76
  -3   7  -2   10.12    1.79
  -3   7  -2   10.25    1.77
   3   7   2    8.64    2.09
  -3   7  -2   11.03    0.50
  -3   7  -2   11.03    0.50
   3   7   2    8.65    2.08
  -3   7  -2   10.82    0.52
   3   7   2    9.51    0.47
  -3   7  -2   12.18    1.75
  -3   7  -2   10.63    0.51
  -3   7  -2   10.63    0.51
  -3   7  -2   10.82    0.52
   3   7   2    9.51    0.47
  -4  -7  -2   13.38    3.32
   4  -7   2    8.94    0.54
  -4  -7  -2    8.74    0.51
  -4  -7  -2    8.74    0.51
  -4  -7  -2   13.36    3.33
  -4  -7  -2    8.43    0.43
   4  -7   2    8.94    0.54
  -4  -7  -2    8.43    0.43
  -4   7  -2    8.24    0.54
   4   7   2    7.67    2.79
  -4   7  -2    8.58    0.53
  -4   7  -2    9.58    0.53
  -4   7  -2    8.24    0.54
   4   7   2    7.67    2.78
  -4   7  -2    8.58    0.53
  -4   7  -2    9.58    0.53
  -5  -7  -2   42.20    1.51
  -5  -7  -2   43.65    1.50
  -5  -7  -2   42.20    1.51
  -5  -7  -2   43.65    1.50
  -5   7  -2   41.96    1.55
  -5   7  -2   40.34    1.49
  -5   7  -2   40.22    1.49
  -5   7  -2   41.96    1.55
  -5   7  -2   40.22    1.49
  -5   7  -2   40.34    1.49
   6  -8  -2   13.68    0.76
   6  -8  -2   13.68    0.76
  -6   8   2   14.26    0.75
  -6   8   2   11.80    0.80
  -6   8   2   14.26    0.75
  -6   8   2   11.80    0.80
  -6   8   2   12.06    0.72
  -6   8   2   12.06    0.72
   5  -8  -2   10.98    0.58
   5  -8  -2    8.91    0.60
   5  -8  -2   10.98    0.58
   5  -8  -2    8.91    0.60
   4  -8  -2   13.50    0.58
   4  -8  -2   13.50    0.58
   4  -8  -2   12.64    0.61
   4  -8  -2   12.93    0.54
  -4  -8   2   16.99    2.54
   4  -8  -2   12.64    0.61
   4  -8  -2   12.93    0.54
  -4  -8   2   17.00    2.52
  -4   8   2   13.19    0.63
   4   8  -2   13.65    0.61
   4   8  -2   13.65    0.61
  -4   8   2   13.19    0.63
   4   8  -2   16.25    2.39
   4   8  -2   16.28    2.38
   3  -8  -2    0.97    0.18
   3  -8  -2    0.62    1.19
  -3  -8   2    2.28    1.55
  -3  -8   2    2.28    1.56
   3  -8  -2    0.84    0.18
   3  -8  -2    0.83    0.20
   3  -8  -2    0.97    0.18
   3  -8  -2    0.83    0.20
   3  -8  -2    0.84    0.18
   3  -8  -2    0.59    1.19
   3   8  -2    0.73    1.46
  -3   8   2    0.63    0.17
  -3   8   2    2.81    1.47
   3   8  -2    0.78    0.19
  -3   8   2    0.63    0.17
   3   8  -2    0.74    1.45
  -3   8   2    2.81    1.48
  -3   8   2    0.88    0.20
  -3   8   2    0.88    0.20
   3   8  -2    0.78    0.19
   2  -8  -2  145.80    5.39
   2  -8  -2  145.05    4.38
   2  -8  -2  145.75    5.40
   2  -8  -2  149.17    4.36
   2  -8  -2  149.17    4.36
  -2  -8   2  139.38    6.31
   2  -8  -2  152.93    4.34
   2  -8  -2  145.05    4.38
  -2  -8   2  143.46    4.36
   2  -8  -2  152.93    4.34
  -2  -8   2  139.32    6.30
  -2  -8   2  143.46    4.36
  -2   8   2  143.10    4.38
  -2   8   2  149.59    4.38
  -2   8   2  149.59    4.38
   2   8  -2  144.74    4.37
  -2   8   2  150.49    4.34
  -2   8   2  150.49    4.34
  -2   8   2  143.10    4.38
  -2   8   2  140.94    4.36
  -2   8   2  154.12    5.59
  -2   8   2  140.94    4.36
  -2   8   2  154.06    5.60
   2   8  -2  144.74    4.37
  -1  -8   2  120.70    3.70
   1  -8  -2  131.59    3.68
  -1  -8   2  125.97    3.66
  -1  -8   2  122.79    4.83
   1  -8  -2  123.97    4.77
  -1  -8   2  125.97    3.66
   1  -8  -2  124.12    4.78
   1  -8  -2  124.25    3.69
  -1  -8   2  122.85    4.84
   1  -8  -2  126.29    3.69
   1  -8  -2  126.29    3.69
  -1  -8   2  123.22    3.65
   1  -8  -2  131.59    3.68
  -1  -8   2  120.70    3.70
  -1  -8   2  123.22    3.65
   1  -8  -2  124.25    3.69
  -1   8   2  124.95    3.69
  -1   8   2  124.95    3.69
  -1   8   2  121.54    3.68
  -1   8   2  126.25    4.93
   1   8  -2  127.12    3.66
  -1   8   2  124.39    3.67
   1   8  -2  123.13    3.66
   1   8  -2  121.27    4.91
  -1   8   2  120.89    3.69
   1   8  -2  118.49    3.71
   1   8  -2  127.12    3.66
   1   8  -2  121.18    4.92
   1   8  -2  123.13    3.66
  -1   8   2  124.39    3.67
  -1   8   2  121.54    3.68
  -1   8   2  120.89    3.69
  -1   8   2  126.33    4.93
   1   8  -2  118.49    3.71
   0  -8  -2    4.35    1.15
   0  -8  -2    2.89    0.20
   0  -8   2    3.18    0.21
   0  -8  -2    3.11    0.22
   0  -8   2    3.17    0.24
   0  -8   2    5.18    1.11
   0  -8  -2    3.11    0.22
   0  -8   2    3.56    0.21
   0  -8   2    3.56    0.21
   0  -8  -2    2.89    0.20
   0  -8  -2    4.35    1.16
   0  -8   2    3.18    0.21
   0  -8   2    5.18    1.10
   0  -8   2    3.17    0.24
   0   8   2    2.45    0.19
   0   8  -2    2.84    0.21
   0   8   2    2.50    1.31
   0   8  -2    2.86    1.21
   0   8  -2    2.60    0.21
   0   8  -2    2.84    0.21
   0   8  -2    2.84    1.20
   0   8   2    2.45    0.19
   0   8   2    2.50    1.30
   0   8   2    2.42    0.19
   0   8  -2    3.30    0.25
   0   8   2    2.42    0.19
   0   8   2    3.04    0.21
   0   8   2    3.12    0.22
   0   8   2    3.04    0.21
   0   8   2    3.12    0.22
   0   8  -2    2.60    0.21
   0   8  -2    3.30    0.25
  -1  -8  -2   36.79    1.13
  -1  -8  -2   36.63    2.51
   1  -8   2   37.63    1.17
  -1  -8  -2   37.20    1.16
   1  -8   2   36.63    1.15
   1  -8   2   37.63    1.17
   1  -8   2   36.98    2.30
  -1  -8  -2   36.63    2.51
  -1  -8  -2   37.20    1.16
  -1  -8  -2   36.79    1.13
   1  -8   2   36.90    2.29
   1  -8   2   36.25    1.16
   1  -8   2   36.63    1.15
   1  -8   2   36.25    1.16
  -1   8  -2   35.87    1.16
   1   8   2   32.80    2.67
   1   8   2   35.66    1.16
   1   8   2   36.20    1.13
  -1   8  -2   36.95    1.16
  -1   8  -2   37.38    1.18
  -1   8  -2   35.87    1.16
   1   8   2   35.66    1.16
   1   8   2   36.20    1.13
   1   8   2   32.81    2.67
  -1   8  -2   36.95    1.16
  -1   8  -2   35.62    2.49
  -1   8  -2   37.38    1.18
  -1   8  -2   36.66    1.16
  -1   8  -2   35.66    2.50
  -1   8  -2   36.66    1.16
  -2  -8  -2   66.06    3.71
  -2  -8  -2   66.59    2.01
  -2  -8  -2   66.61    1.96
  -2  -8  -2   66.02    3.70
   2  -8   2   62.30    2.02
   2  -8   2   62.30    2.02
  -2  -8  -2   66.59    2.01
   2  -8   2   65.77    2.01
  -2  -8  -2   66.61    1.96
   2  -8   2   65.77    2.01
   2   8   2   62.74    3.68
  -2   8  -2   65.81    2.01
   2   8   2   65.35    1.97
   2   8   2   65.35    1.97
  -2   8  -2   61.26    3.30
  -2   8  -2   65.81    2.01
  -2   8  -2   61.33    3.31
   2   8   2   62.83    3.67
  -2   8  -2   65.40    2.02
  -2   8  -2   65.40    2.02
   3  -8   2   62.60    1.95
  -3  -8  -2   62.51    4.00
  -3  -8  -2   62.57    1.94
  -3  -8  -2   61.00    1.88
   3  -8   2   62.60    1.95
  -3  -8  -2   62.56    4.00
  -3  -8  -2   62.57    1.94
  -3  -8  -2   61.00    1.88
   3   8   2   59.09    1.89
  -3   8  -2   62.15    1.96
   3   8   2   61.24    3.99
   3   8   2   61.27    4.00
  -3   8  -2   64.25    3.42
  -3   8  -2   62.60    1.95
   3   8   2   59.09    1.89
  -3   8  -2   56.36    3.20
  -3   8  -2   64.25    3.42
  -3   8  -2   62.15    1.96
  -3   8  -2   56.65    3.21
  -3   8  -2   62.60    1.95
  -4  -8  -2   38.89    1.24
  -4  -8  -2   38.89    1.24
  -4  -8  -2   37.71    1.32
   4  -8   2   37.63    1.33
  -4  -8  -2   37.71    1.32
   4  -8   2   37.63    1.33
  -4   8  -2   37.36    1.34
  -4   8  -2   38.82    1.35
  -4   8  -2   37.96    1.34
  -4   8  -2   38.82    1.35
  -4   8  -2   37.96    1.34
   4   8   2   45.16    4.37
  -4   8  -2   37.36    1.34
   4   8   2   45.17    4.39
  -5  -8  -2    6.30    0.57
  -5  -8  -2    6.30    0.57
  -5   8  -2    4.50    0.55
  -5   8  -2    4.50    0.56
  -5   8  -2    4.50    0.56
  -5   8  -2    4.88    0.57
  -5   8  -2    4.50    0.55
  -5   8  -2    4.88    0.57
   6  -9  -2    7.13    0.62
   6  -9  -2    7.04    0.60
   6  -9  -2    7.13    0.62
   6  -9  -2    7.04    0.60
  -6   9   2    6.90    0.59
  -6   9   2    6.97    0.59
  -6   9   2    6.97    0.59
  -6   9   2    5.92    0.65
  -6   9   2    6.90    0.59
  -6   9   2    5.92    0.65
   5  -9  -2  106.42    3.34
   5  -9  -2  109.99    3.32
   5  -9  -2  109.99    3.32
   5  -9  -2  106.42    3.34
   5   9  -2  106.28    6.88
   5   9  -2  106.08    6.89
   5   9  -2  108.05    3.35
   5   9  -2  108.05    3.35
   4  -9  -2    2.46    0.30
   4  -9  -2    2.53    0.33
  -4  -9   2    2.31    2.24
   4  -9  -2    2.57    0.35
  -4  -9   2    2.33    2.25
   4  -9  -2    2.53    0.33
   4  -9  -2    2.46    0.30
   4  -9  -2    2.57    0.35
   4   9  -2    2.75    0.37
   4   9  -2    4.00    2.08
  -4   9   2    2.37    0.37
   4   9  -2    2.75    0.37
  -4   9   2    2.37    0.37
   4   9  -2    3.93    2.07
   3  -9  -2    4.51    0.30
   3  -9  -2    4.51    0.30
   3  -9  -2    4.46    0.27
   3  -9  -2    4.59    1.39
   3  -9  -2    4.58    1.38
   3  -9  -2    4.46    0.27
   3  -9  -2    4.62    0.33
  -3  -9   2    5.25    1.84
  -3  -9   2    5.25    1.85
   3  -9  -2    4.62    0.33
  -3   9   2    4.32    0.35
   3   9  -2    3.90    0.32
  -3   9   2    4.08    0.29
   3   9  -2    7.73    1.78
   3   9  -2    7.73    1.78
   3   9  -2    3.90    0.32
  -3   9   2    4.08    0.29
  -3   9   2    5.47    1.67
  -3   9   2    5.47    1.67
  -3   9   2    4.32    0.35
   2  -9  -2    6.40    0.30
  -2  -9   2    4.60    1.51
   2  -9  -2    5.53    0.29
   2  -9  -2    6.40    0.30
  -2  -9   2    6.25    0.33
   2  -9  -2    8.63    1.39
   2  -9  -2    8.62    1.39
   2  -9  -2    5.53    0.29
  -2  -9   2    6.25    0.33
  -2  -9   2    4.60    1.52
   2   9  -2    5.65    0.32
  -2   9   2    4.45    0.27
   2   9  -2    5.37    1.52
  -2   9   2    4.83    0.33
  -2   9   2    4.75    0.31
   2   9  -2    5.65    0.32
   2   9  -2    5.37    1.52
  -2   9   2    4.75    0.31
  -2   9   2    4.83    0.33
  -2   9   2    4.45    0.27
   1  -9  -2  168.77    6.07
   1  -9  -2  167.85    4.86
   1  -9  -2  174.39    4.85
  -1  -9   2  162.71    4.83
   1  -9  -2  154.60    4.89
  -1  -9   2  170.15    4.84
   1  -9  -2  167.85    4.86
   1  -9  -2  154.60    4.89
   1  -9  -2  168.70    6.07
  -1  -9   2  170.15    4.84
  -1  -9   2  162.77    4.87
  -1  -9   2  157.36    6.07
   1  -9  -2  174.39    4.85
  -1  -9   2  162.77    4.87
  -1  -9   2  162.71    4.83
  -1  -9   2  157.35    6.08
  -1   9   2  162.78    4.87
  -1   9   2  166.04    6.17
   1   9  -2  167.72    4.84
  -1   9   2  162.68    4.86
  -1   9   2  164.44    4.85
   1   9  -2  166.28    6.22
  -1   9   2  162.68    4.86
   1   9  -2  163.00    4.83
  -1   9   2  164.79    4.86
   1   9  -2  163.00    4.83
   1   9  -2  166.24    6.23
   1   9  -2  167.72    4.84
  -1   9   2  164.44    4.85
   1   9  -2  152.99    4.88
  -1   9   2  164.79    4.86
   1   9  -2  152.99    4.88
  -1   9   2  162.78    4.87
  -1   9   2  166.09    6.18
   0  -9   2   12.12    0.44
   0  -9  -2   12.11    0.43
   0  -9   2   12.41    0.48
   0  -9  -2   10.61    0.55
   0  -9   2   12.12    0.44
   0  -9  -2   10.61    0.55
   0  -9  -2   14.21    1.73
   0  -9  -2   14.23    1.72
   0  -9   2   13.17    1.66
   0  -9   2   13.14    1.67
   0  -9   2   12.69    0.45
   0  -9   2   12.41    0.48
   0  -9   2   12.69    0.45
   0  -9  -2   12.11    0.43
   0   9  -2   12.36    0.45
   0   9  -2   11.93    0.55
   0   9   2   11.92    0.42
   0   9   2   12.32    0.45
   0   9   2   11.92    0.42
   0   9  -2   11.97    0.44
   0   9   2   11.05    1.62
   0   9   2   12.32    0.45
   0   9   2   12.02    0.43
   0   9   2   11.83    0.44
   0   9  -2   12.36    0.45
   0   9  -2   11.97    0.44
   0   9  -2   14.51    1.83
   0   9   2   11.83    0.44
   0   9  -2   11.93    0.55
   0   9  -2   12.22    0.44
   0   9   2   12.02    0.43
   0   9   2   11.06    1.63
   0   9  -2   12.22    0.44
   0   9  -2   14.52    1.83
   1  -9   2  265.94    7.97
  -1  -9  -2  271.77    9.33
   1  -9   2  263.59    7.96
   1  -9   2  268.61    9.09
   1  -9   2  265.94    7.97
   1  -9   2  263.59    7.96
  -1  -9  -2  275.75    7.93
   1  -9   2  273.60    7.96
   1  -9   2  268.74    9.08
  -1  -9  -2  270.62    7.96
  -1  -9  -2  270.62    7.96
   1  -9   2  273.60    7.96
  -1  -9  -2  275.75    7.93
  -1  -9  -2  271.80    9.32
   1   9   2  272.14    9.39
  -1   9  -2  269.44    7.98
  -1   9  -2  269.44    7.98
  -1   9  -2  274.74    9.20
  -1   9  -2  275.48    9.20
  -1   9  -2  271.77    7.96
   1   9   2  272.13    9.39
   1   9   2  261.64    7.96
  -1   9  -2  259.83    7.95
   1   9   2  275.82    7.93
   1   9   2  261.64    7.96
  -1   9  -2  274.34    7.96
  -1   9  -2  259.83    7.95
  -1   9  -2  274.34    7.96
  -1   9  -2  271.77    7.96
   1   9   2  275.82    7.93
  -2  -9  -2    0.33    0.17
  -2  -9  -2    0.31    0.14
  -2  -9  -2   -1.84    1.62
   2  -9   2    1.28    1.37
   2  -9   2    1.29    1.36
  -2  -9  -2    0.31    0.14
   2  -9   2    0.49    0.19
  -2  -9  -2    0.33    0.17
   2  -9   2    0.49    0.19
  -2  -9  -2   -1.85    1.63
  -2   9  -2    0.63    0.19
   2   9   2    1.92    1.68
  -2   9  -2    0.63    0.19
  -2   9  -2    0.61    0.18
   2   9   2    0.43    0.17
   2   9   2    1.92    1.69
  -2   9  -2   -1.71    1.36
  -2   9  -2    0.61    0.18
   2   9   2    0.43    0.17
  -2   9  -2   -1.73    1.36
   3  -9   2   11.66    0.55
  -3  -9  -2   12.05    2.42
  -3  -9  -2   12.31    0.46
  -3  -9  -2   12.42    0.54
  -3  -9  -2   12.31    0.46
   3  -9   2   11.66    0.55
  -3  -9  -2   12.42    0.54
  -3  -9  -2   12.07    2.42
  -3   9  -2    9.31    1.96
  -3   9  -2   11.59    0.55
  -3   9  -2    9.29    1.96
  -3   9  -2   11.49    0.55
  -3   9  -2   11.59    0.55
  -3   9  -2   11.49    0.55
   3   9   2   10.23    2.41
  -3   9  -2   12.03    1.85
   3   9   2   10.80    0.49
   3   9   2   10.23    2.40
   3   9   2   10.80    0.49
  -3   9  -2   11.98    1.85
  -4  -9  -2    9.96    0.57
  -4  -9  -2   12.67    2.92
   4  -9   2    8.69    0.56
  -4  -9  -2   11.09    0.45
  -4  -9  -2    9.96    0.57
  -4  -9  -2   11.09    0.45
   4  -9   2    8.69    0.56
  -4  -9  -2   12.64    2.93
  -4   9  -2    9.31    0.57
  -4   9  -2    9.05    0.56
  -4   9  -2    9.31    0.57
  -4   9  -2    9.05    0.56
  -4   9  -2    9.21    0.57
   4   9   2    6.46    2.97
  -4   9  -2    9.21    0.57
   4   9   2    6.44    2.95
   5  -9   2    9.94    0.69
   5  -9   2    9.94    0.69
  -5  -9  -2   10.36    0.68
  -5  -9  -2   10.36    0.68
  -5   9  -2   10.91    0.68
  -5   9  -2   10.91    0.68
  -5   9  -2   10.18    0.80
  -5   9  -2   10.12    0.73
  -5   9  -2   10.12    0.73
  -5   9  -2   10.18    0.80
   6 -10  -2   15.21    0.80
   6 -10  -2   14.50    0.83
   6 -10  -2   14.50    0.83
   6 -10  -2   15.21    0.80
  -6  10   2   16.62    0.80
  -6  10   2   15.34    0.90
  -6  10   2   15.34    0.79
  -6  10   2   15.34    0.79
  -6  10   2   16.62    0.80
  -6  10   2   15.34    0.90
   5 -10  -2    7.38    0.53
   5 -10  -2    9.26    0.60
   5 -10  -2    7.38    0.53
   5 -10  -2    7.14    0.50
   5 -10  -2    7.14    0.50
   5 -10  -2    9.26    0.60
   5  10  -2    7.03    2.97
   5  10  -2    7.04    2.96
  -5  10   2    6.61    0.58
  -5  10   2    6.61    0.58
   4 -10  -2   11.94    0.57
  -4 -10   2   16.12    2.89
   4 -10  -2   16.23    1.85
   4 -10  -2   12.21    0.60
   4 -10  -2   12.21    0.60
   4 -10  -2   11.52    0.53
   4 -10  -2   11.52    0.53
   4 -10  -2   11.94    0.57
   4 -10  -2   16.21    1.85
  -4 -10   2   16.11    2.88
   4  10  -2   10.42    2.44
  -4  10   2   12.91    2.10
  -4  10   2   12.26    0.62
   4  10  -2   10.43    2.43
  -4  10   2   12.93    2.12
  -4  10   2   12.26    0.62
   4  10  -2   12.80    0.59
   4  10  -2   12.80    0.59
   3 -10  -2   14.14    0.59
   3 -10  -2   14.33    0.56
   3 -10  -2   14.25    0.53
   3 -10  -2   14.14    0.59
   3 -10  -2   14.25    0.53
  -3 -10   2   15.24    2.44
  -3 -10   2   15.24    2.45
   3 -10  -2   14.94    1.94
   3 -10  -2   14.33    0.56
   3 -10  -2   14.91    1.93
  -3  10   2   15.25    2.13
  -3  10   2   15.27    2.14
  -3  10   2   14.40    0.61
   3  10  -2   14.84    0.58
  -3  10   2   14.40    0.61
   3  10  -2   18.32    2.66
   3  10  -2   18.31    2.65
  -3  10   2   12.84    0.54
   3  10  -2   14.84    0.58
  -3  10   2   12.84    0.54
   2 -10  -2  264.59    9.01
   2 -10  -2  264.43    9.00
   2 -10  -2  264.98    7.84
   2 -10  -2  268.66    7.83
  -2 -10   2  269.61    9.31
   2 -10  -2  268.61    7.81
   2 -10  -2  268.66    7.83
  -2 -10   2  269.62    9.32
   2 -10  -2  264.98    7.84
  -2 -10   2  249.47    7.82
   2 -10  -2  268.61    7.81
  -2 -10   2  249.47    7.82
  -2  10   2  263.70    7.80
  -2  10   2  263.70    7.80
   2  10  -2  259.94    7.83
   2  10  -2  267.77    9.36
  -2  10   2  276.30    9.25
   2  10  -2  259.94    7.83
  -2  10   2  263.42    7.84
   2  10  -2  267.84    9.37
  -2  10   2  263.42    7.84
  -2  10   2  276.33    9.24
  -1 -10   2   62.21    1.91
   1 -10  -2   65.11    1.95
  -1 -10   2   62.83    3.27
   1 -10  -2   66.25    3.29
  -1 -10   2   66.76    1.93
  -1 -10   2   62.21    1.91
  -1 -10   2   63.76    1.97
   1 -10  -2   66.26    3.28
   1 -10  -2   65.11    1.95
  -1 -10   2   66.76    1.93
  -1 -10   2   63.76    1.97
  -1 -10   2   62.81    3.26
   1  10  -2   61.93    1.96
   1  10  -2   63.51    1.92
  -1  10   2   63.52    1.94
  -1  10   2   63.41    1.96
  -1  10   2   64.52    1.94
   1  10  -2   61.93    1.96
   1  10  -2   63.21    1.91
  -1  10   2   63.45    3.49
   1  10  -2   66.17    1.93
   1  10  -2   66.51    3.52
   1  10  -2   66.47    3.53
   1  10  -2   63.21    1.91
  -1  10   2   63.52    1.94
  -1  10   2   63.52    3.48
  -1  10   2   64.52    1.94
  -1  10   2   61.57    1.95
  -1  10   2   63.41    1.96
   1  10  -2   66.17    1.93
  -1  10   2   61.57    1.95
   1  10  -2   63.51    1.92
   0 -10  -2   97.42    2.91
   0 -10  -2   97.42    2.91
   0 -10   2   96.08    4.22
   0 -10   2   93.04    2.93
   0 -10   2   97.74    2.93
   0 -10  -2  100.05    2.90
   0 -10   2   93.04    2.93
   0 -10   2   95.26    2.90
   0 -10   2   96.06    4.23
   0 -10  -2   95.82    4.24
   0 -10  -2   95.86    4.23
   0 -10   2   97.74    2.93
   0 -10   2   95.26    2.90
   0 -10  -2  100.05    2.90
   0  10   2   98.08    2.91
   0  10  -2   97.38    2.93
   0  10   2   95.71    2.89
   0  10  -2   99.71    4.38
   0  10  -2   95.99    2.90
   0  10   2   95.71    2.89
   0  10   2   98.08    2.91
   0  10  -2   97.38    2.93
   0  10   2   95.34    2.88
   0  10  -2   99.65    4.39
   0  10  -2   96.81    2.90
   0  10  -2   96.81    2.90
   0  10   2   97.38    2.89
   0  10   2   97.38    2.89
   0  10   2   98.85    4.44
   0  10  -2   98.77    2.90
   0  10   2   95.34    2.88
   0  10  -2   95.99    2.90
   0  10  -2   98.77    2.90
   0  10   2   98.77    4.45
  -1 -10  -2    2.38    0.20
   1 -10   2    2.37    0.27
  -1 -10  -2    2.38    0.20
   1 -10   2    3.28    1.24
  -1 -10  -2    2.42    0.23
   1 -10   2    2.45    0.24
   1 -10   2    2.45    0.24
  -1 -10  -2    3.59    1.35
   1 -10   2    2.37    0.27
  -1 -10  -2    3.59    1.35
   1 -10   2    2.38    0.25
  -1 -10  -2    2.42    0.23
   1 -10   2    3.28    1.24
   1 -10   2    2.38    0.25
   1  10   2    3.01    1.59
   1  10   2    2.09    0.22
  -1  10  -2    1.87    0.26
  -1  10  -2    2.45    0.23
  -1  10  -2    3.45    1.56
  -1  10  -2    1.86    0.28
  -1  10  -2    1.86    0.28
  -1  10  -2    1.87    0.26
   1  10   2    1.98    0.27
  -1  10  -2    2.86    0.28
  -1  10  -2    3.46    1.56
  -1  10  -2    2.45    0.23
   1  10   2    3.01    1.60
  -1  10  -2    2.86    0.28
   1  10   2    2.09    0.22
   1  10   2    1.98    0.27
   2 -10   2    1.92    0.27
   2 -10   2    5.00    1.49
  -2 -10  -2    3.25    1.88
   2 -10   2    5.00    1.49
  -2 -10  -2    1.97    0.26
  -2 -10  -2    3.25    1.88
   2 -10   2    1.92    0.27
  -2 -10  -2    1.82    0.21
  -2 -10  -2    1.82    0.21
  -2 -10  -2    1.97    0.26
  -2  10  -2    1.91    0.28
  -2  10  -2    1.85    0.27
  -2  10  -2    1.85    0.27
   2  10   2    2.11    0.24
  -2  10  -2   -1.47    1.48
  -2  10  -2   -1.47    1.47
   2  10   2    2.11    0.24
  -2  10  -2    1.91    0.28
   2  10   2    4.06    2.17
   2  10   2    4.07    2.17
  -3 -10  -2   23.47    3.05
  -3 -10  -2   26.40    0.84
  -3 -10  -2   26.40    0.84
  -3 -10  -2   23.49    3.06
  -3 -10  -2   26.39    0.94
   3 -10   2   25.76    0.93
   3 -10   2   25.76    0.93
  -3 -10  -2   26.39    0.94
   3  10   2   24.66    0.86
   3  10   2   27.09    3.51
  -3  10  -2   25.35    0.94
  -3  10  -2   25.35    0.94
  -3  10  -2   21.67    2.71
  -3  10  -2   21.77    2.70
   3  10   2   26.96    3.52
  -3  10  -2   25.69    0.94
   3  10   2   24.66    0.86
  -3  10  -2   25.69    0.94
  -3  10  -2   25.28    2.87
  -3  10  -2   25.25    2.88
   4 -10   2    2.79    0.47
  -4 -10  -2    3.01    0.42
  -4 -10  -2    1.57    2.82
  -4 -10  -2    2.91    0.29
   4 -10   2    2.79    0.47
  -4 -10  -2    1.59    2.84
  -4 -10  -2    3.01    0.42
  -4 -10  -2    2.91    0.29
  -4  10  -2    3.05    0.40
   4  10   2   -1.93    2.96
   4  10   2   -1.92    2.97
  -4  10  -2    2.63    0.44
  -4  10  -2    3.05    0.40
  -4  10  -2    3.10    0.50
  -4  10  -2    2.63    0.44
  -4  10  -2    3.10    0.50
  -5 -10  -2   14.06    0.75
  -5 -10  -2   14.06    0.75
   5 -10   2   13.09    0.78
   5 -10   2   13.09    0.78
  -5  10  -2   13.08    0.77
  -5  10  -2   13.49    0.77
  -5  10  -2   12.83    0.79
  -5  10  -2   13.49    0.77
  -5  10  -2   12.83    0.79
  -5  10  -2   13.08    0.77
   6 -11  -2    1.53    0.44
   6 -11  -2    1.53    0.44
  -6  11   2    0.46    0.39
  -6  11   2    1.44    0.47
   6  11  -2    0.83    0.68
  -6  11   2    1.44    0.47
  -6  11   2    0.46    0.39
   6  11  -2    0.83    0.68
   5 -11  -2   47.10    1.58
   5 -11  -2   47.10    1.58
  -5  11   2   48.52    1.69
   5  11  -2   47.18    1.62
   5  11  -2   47.18    1.62
  -5  11   2   48.52    1.69
   4 -11  -2    6.44    0.47
   4 -11  -2    6.44    0.47
   4 -11  -2    6.64    1.79
   4 -11  -2    6.67    0.41
   4 -11  -2    6.67    0.41
   4 -11  -2    6.68    1.80
   4 -11  -2    6.65    0.45
   4 -11  -2    6.65    0.45
  -4 -11   2    4.56    2.50
  -4 -11   2    4.57    2.51
   4  11  -2    7.18    2.46
  -4  11   2    4.03    2.03
   4  11  -2    6.92    0.46
   4  11  -2    6.92    0.46
  -4  11   2    6.74    0.50
   4  11  -2    7.15    2.47
  -4  11   2    4.02    2.04
  -4  11   2    6.74    0.50
  -3 -11   2    5.68    2.22
   3 -11  -2    5.58    0.35
   3 -11  -2    5.46    0.37
   3 -11  -2    5.58    0.35
   3 -11  -2    4.63    1.59
  -3 -11   2    5.69    2.23
   3 -11  -2    5.73    0.32
   3 -11  -2    5.46    0.37
   3 -11  -2    4.62    1.59
   3 -11  -2    5.73    0.32
   3  11  -2    5.75    2.04
  -3  11   2    7.87    1.94
  -3  11   2    5.51    0.40
   3  11  -2    5.57    0.37
   3  11  -2    5.57    0.37
  -3  11   2    7.83    1.94
  -3  11   2    5.51    0.40
   3  11  -2    5.76    2.05
   2 -11  -2   83.55    2.48
   2 -11  -2   84.34    3.92
  -2 -11   2   84.90    2.44
   2 -11  -2   84.30    3.93
   2 -11  -2   83.87    2.46
   2 -11  -2   81.86    2.49
  -2 -11   2   81.22    3.99
  -2 -11   2   84.90    2.44
  -2 -11   2   81.21    4.00
   2 -11  -2   83.55    2.48
  -2 -11   2   75.76    2.48
   2 -11  -2   81.86    2.49
  -2 -11   2   75.76    2.48
   2 -11  -2   83.87    2.46
   2  11  -2   82.89    2.44
  -2  11   2   79.02    4.16
   2  11  -2   80.36    2.48
  -2  11   2   78.52    2.46
  -2  11   2   80.55    2.50
  -2  11   2   78.52    2.46
   2  11  -2   82.89    2.44
  -2  11   2   79.02    4.16
   2  11  -2   80.59    4.22
  -2  11   2   80.55    2.50
   2  11  -2   80.36    2.48
   2  11  -2   80.53    4.21
  -1 -11   2  442.53   12.87
   1 -11  -2  441.57   12.88
   1 -11  -2  441.57   12.88
   1 -11  -2  429.97   12.89
   1 -11  -2  466.70   14.34
   1 -11  -2  429.97   12.89
  -1 -11   2  425.62   12.85
  -1 -11   2  425.62   12.85
   1 -11  -2  467.18   14.33
  -1 -11   2  445.51   14.34
  -1 -11   2  445.04   14.32
  -1 -11   2  442.53   12.87
   1  11  -2  444.03   12.87
  -1  11   2  458.13   14.43
   1  11  -2  444.03   12.87
  -1  11   2  431.92   12.88
   1  11  -2  454.22   14.46
  -1  11   2  435.29   12.89
  -1  11   2  416.96   12.94
   1  11  -2  436.89   12.85
   1  11  -2  446.89   12.85
  -1  11   2  430.54   12.88
  -1  11   2  458.22   14.44
  -1  11   2  431.92   12.88
  -1  11   2  435.29   12.89
   1  11  -2  454.29   14.45
   1  11  -2  436.89   12.85
   1  11  -2  446.89   12.85
  -1  11   2  416.96   12.94
   1  11  -2  423.01   12.90
   1  11  -2  423.01   12.90
  -1  11   2  430.54   12.88
   0 -11  -2   54.42    1.68
   0 -11   2   52.90    3.06
   0 -11   2   52.76    3.06
   0 -11   2   56.58    1.69
   0 -11  -2   54.38    1.67
   0 -11  -2   54.38    1.67
   0 -11   2   55.05    1.72
   0 -11   2   55.05    1.72
   0 -11   2   56.58    1.69
   0 -11  -2   58.26    3.22
   0 -11   2   54.36    1.68
   0 -11   2   54.36    1.68
   0 -11  -2   58.27    3.23
   0 -11  -2   54.42    1.68
   0  11  -2   55.81    1.69
   0  11  -2   55.36    1.68
   0  11   2   56.55    3.44
   0  11  -2   55.81    1.69
   0  11   2   53.81    1.67
   0  11   2   54.75    1.69
   0  11  -2   53.18    1.68
   0  11  -2   53.18    1.68
   0  11  -2   54.61    3.30
   0  11  -2   55.72    1.72
   0  11  -2   55.72    1.72
   0  11   2   54.23    1.67
   0  11   2   54.68    1.67
   0  11  -2   55.36    1.68
   0  11   2   54.23    1.67
   0  11   2   56.59    3.43
   0  11  -2   54.77    3.30
   0  11   2   54.75    1.69
   0  11   2   54.68    1.67
   0  11   2   53.81    1.67
   1 -11   2   53.31    2.99
   1 -11   2   51.71    1.59
   1 -11   2   51.71    1.59
   1 -11   2   53.33    3.00
  -1 -11  -2   50.24    1.58
  -1 -11  -2   49.61    3.16
  -1 -11  -2   50.24    1.58
  -1 -11  -2   50.44    1.55
  -1 -11  -2   50.44    1.55
  -1 -11  -2   49.73    3.17
  -1  11  -2   50.69    1.59
  -1  11  -2   50.51    1.61
  -1  11  -2   55.66    1.72
   1  11   2   48.50    1.55
   1  11   2   48.50    1.55
  -1  11  -2   50.69    1.59
   1  11   2   46.81    3.34
  -1  11  -2   50.89    3.98
  -1  11  -2   50.51    1.61
  -1  11  -2   50.88    3.96
  -1  11  -2   55.66    1.72
   1  11   2   46.91    3.36
  -2 -11  -2   28.19    0.90
  -2 -11  -2   29.75    3.34
  -2 -11  -2   27.27    0.95
  -2 -11  -2   29.76    3.33
  -2 -11  -2   28.19    0.90
   2 -11   2   28.48    0.96
   2 -11   2   32.44    2.59
  -2 -11  -2   27.27    0.95
   2 -11   2   28.48    0.96
   2 -11   2   32.42    2.60
   2  11   2   28.26    0.91
  -2  11  -2   28.53    2.77
  -2  11  -2   28.56    2.78
  -2  11  -2   27.78    0.99
  -2  11  -2   27.10    0.96
  -2  11  -2   27.10    0.96
   2  11   2   28.26    0.91
  -2  11  -2   27.78    0.99
  -3 -11  -2   61.97    1.94
  -3 -11  -2   61.08    4.61
   3 -11   2   64.85    1.96
   3 -11   2   64.85    1.96
  -3 -11  -2   59.85    1.89
  -3 -11  -2   59.85    1.89
  -3 -11  -2   61.08    4.60
  -3 -11  -2   61.97    1.94
  -3  11  -2   60.84    1.97
  -3  11  -2   61.90    1.96
   3  11   2   57.83    4.39
  -3  11  -2   61.90    1.96
   3  11   2   59.70    1.87
  -3  11  -2   56.29    3.69
   3  11   2   59.70    1.87
   3  11   2   57.94    4.40
  -3  11  -2   56.42    3.68
  -3  11  -2   60.84    1.97
  -4 -11  -2    8.58    0.40
  -4 -11  -2    8.50    0.53
  -4 -11  -2    8.58    0.40
  -4 -11  -2    8.50    0.53
   4 -11   2    7.57    0.70
   4 -11   2    7.57    0.70
  -4  11  -2    7.90    0.56
  -4  11  -2    6.95    0.69
   4  11   2   10.79    3.39
   4  11   2   10.79    3.38
  -4  11  -2    6.95    0.69
  -4  11  -2    7.90    0.56
   5 -11   2   16.43    0.85
  -5 -11  -2   15.76    0.87
   5 -11   2   16.43    0.85
  -5 -11  -2   15.76    0.87
  -5  11  -2   15.98    0.87
  -5  11  -2   15.98    0.87
  -5  11  -2   17.31    0.86
  -5  11  -2   16.31    0.84
  -5  11  -2   16.31    0.84
  -5  11  -2   17.31    0.86
   6 -12  -2   24.70    1.08
   6 -12  -2   22.90    1.06
   6 -12  -2   22.90    1.06
   6 -12  -2   24.70    1.08
  -6  12   2   25.33    1.05
   6  12  -2   24.01    1.20
  -6  12   2   25.33    1.05
   6  12  -2   24.01    1.20
  -6  12   2   23.53    1.06
  -6  12   2   25.89    1.15
  -6  12   2   25.89    1.15
  -6  12   2   23.53    1.06
   5 -12  -2    7.87    0.55
   5 -12  -2    8.14    0.57
   5 -12  -2    7.87    0.55
   5 -12  -2    8.14    0.57
  -5  12   2    8.39    0.65
   5  12  -2   10.38    0.61
  -5  12   2    8.39    0.65
   5  12  -2   10.38    0.61
  -4 -12   2    0.69    2.56
   4 -12  -2   -0.62    1.75
  -4 -12   2    0.78    2.58
   4 -12  -2    1.04    0.25
   4 -12  -2    1.04    0.25
   4 -12  -2    0.62    0.27
   4 -12  -2    0.62    0.27
   4 -12  -2   -0.63    1.74
  -4  12   2    0.65    2.10
  -4  12   2    0.85    0.30
   4  12  -2    0.34    0.28
  -4  12   2    0.85    0.30
   4  12  -2    0.34    0.28
   4  12  -2   -0.14    2.48
   4  12  -2   -0.15    2.47
  -4  12   2    0.59    2.09
   3 -12  -2    1.51    0.23
  -3 -12   2    1.65    0.20
  -3 -12   2    1.18    2.02
   3 -12  -2    1.51    0.23
   3 -12  -2    1.60    0.25
  -3 -12   2    1.17    2.02
   3 -12  -2    0.99    1.62
   3 -12  -2    1.60    0.25
  -3 -12   2    1.65    0.20
   3 -12  -2    0.99    1.63
   3  12  -2    1.71    0.26
   3  12  -2    1.88    2.41
   3  12  -2    1.88    2.40
  -3  12   2   -0.29    1.85
   3  12  -2    1.43    0.23
  -3  12   2    1.70    0.26
  -3  12   2    1.70    0.26
   3  12  -2    1.43    0.23
   3  12  -2    1.71    0.26
  -3  12   2   -0.31    1.84
  -2 -12   2  185.07    7.28
  -2 -12   2  190.53    5.61
   2 -12  -2  195.02    5.62
   2 -12  -2  194.44    5.64
  -2 -12   2  185.13    7.27
   2 -12  -2  179.16    7.90
   2 -12  -2  179.13    7.89
  -2 -12   2  190.53    5.61
   2 -12  -2  195.02    5.62
   2 -12  -2  194.44    5.64
  -2  12   2  189.67    5.66
  -2  12   2  182.42    5.62
  -2  12   2  182.42    5.62
  -2  12   2  190.64    7.34
   2  12  -2  194.61    5.60
   2  12  -2  194.56    5.65
  -2  12   2  189.67    5.66
   2  12  -2  194.61    5.60
  -2  12   2  190.43    7.35
   2  12  -2  185.90    7.39
   2  12  -2  194.56    5.65
   2  12  -2  185.81    7.38
   1 -12  -2    9.32    0.38
  -1 -12   2    8.98    0.45
   1 -12  -2    7.64    1.63
   1 -12  -2   10.31    0.39
   1 -12  -2   10.31    0.39
  -1 -12   2    8.98    0.45
  -1 -12   2   14.09    2.14
   1 -12  -2    9.32    0.38
  -1 -12   2   14.18    2.15
   1 -12  -2    7.63    1.63
   1  12  -2    8.97    0.35
  -1  12   2    7.52    0.41
  -1  12   2    8.05    0.41
  -1  12   2    8.91    0.41
  -1  12   2    8.91    0.41
   1  12  -2    9.49    2.00
  -1  12   2    9.43    1.95
   1  12  -2    8.57    0.36
  -1  12   2    9.41    1.94
  -1  12   2    8.05    0.41
  -1  12   2    9.52    0.41
   1  12  -2    9.03    0.42
   1  12  -2    8.57    0.36
   1  12  -2   10.71    0.39
   1  12  -2    8.97    0.35
   1  12  -2    9.03    0.42
   1  12  -2   10.71    0.39
   1  12  -2    9.51    2.01
  -1  12   2    7.52    0.41
  -1  12   2    9.52    0.41
   0 -12  -2   87.96    4.10
   0 -12  -2   87.99    4.11
   0 -12  -2   84.10    2.48
   0 -12   2   81.02    2.53
   0 -12   2   81.02    2.53
   0 -12   2   85.68    2.50
   0 -12   2   85.68    2.50
   0 -12  -2   76.53    2.58
   0 -12  -2   83.83    2.51
   0 -12  -2   83.83    2.51
   0 -12   2   82.43    3.96
   0 -12  -2   76.53    2.58
   0 -12  -2   84.10    2.48
   0 -12   2   82.43    3.97
   0  12  -2   84.87    2.54
   0  12   2   82.61    2.49
   0  12   2   81.40    2.51
   0  12  -2   80.00    2.50
   0  12  -2   80.00    2.50
   0  12   2   83.82    2.49
   0  12  -2   80.49    4.28
   0  12  -2   84.87    2.54
   0  12   2   85.84    4.37
   0  12   2   83.90    2.49
   0  12  -2   80.68    4.28
   0  12   2   85.73    4.35
   0  12  -2   82.42    2.49
   0  12  -2   82.42    2.49
   0  12   2   83.90    2.49
   0  12   2   82.61    2.49
   0  12   2   83.82    2.49
   0  12   2   81.40    2.51
   1 -12   2    0.95    1.42
  -1 -12  -2    0.97    0.15
   1 -12   2    0.96    1.41
   1 -12   2    0.87    0.18
  -1 -12  -2    4.87    1.62
  -1 -12  -2    0.79    0.18
  -1 -12  -2    0.79    0.18
  -1 -12  -2    4.87    1.62
   1 -12   2    0.87    0.18
  -1 -12  -2    0.97    0.15
  -1  12  -2   -0.50    1.60
   1  12   2    1.32    0.17
  -1  12  -2    0.98    0.17
  -1  12  -2    1.50    0.24
  -1  12  -2    1.50    0.24
   1  12   2    1.32    0.17
  -1  12  -2    0.98    0.17
   1  12   2    1.09    1.77
  -1  12  -2   -0.49    1.60
   1  12   2    1.08    1.76
   2 -12   2    3.42    1.65
  -2 -12  -2    6.19    0.37
   2 -12   2    3.41    1.65
  -2 -12  -2    6.19    0.37
  -2 -12  -2    6.08    0.30
  -2 -12  -2    6.72    2.31
  -2 -12  -2    6.08    0.30
   2 -12   2    5.64    0.37
   2 -12   2    5.64    0.37
  -2 -12  -2    6.73    2.31
  -2  12  -2    7.91    1.90
  -2  12  -2    6.15    0.41
   2  12   2    5.78    0.32
  -2  12  -2    5.51    0.36
  -2  12  -2    7.92    1.90
   2  12   2    5.78    0.32
  -2  12  -2    5.51    0.36
  -2  12  -2    6.15    0.41
  -3 -12  -2    2.75    0.37
  -3 -12  -2    2.23    2.57
  -3 -12  -2    2.23    2.58
  -3 -12  -2    2.75    0.37
  -3  12  -2    2.49    2.00
  -3  12  -2    2.64    0.39
  -3  12  -2    1.83    0.32
  -3  12  -2    2.48    2.01
   3  12   2    2.57    2.53
  -3  12  -2    2.64    0.39
   3  12   2    2.58    2.54
  -3  12  -2    1.83    0.32
   4 -12   2    9.25    0.60
  -4 -12  -2    8.54    0.40
  -4 -12  -2    8.54    0.40
   4 -12   2    9.25    0.60
  -4  12  -2    8.66    0.61
  -4  12  -2    9.81    0.61
  -4  12  -2    9.81    0.61
  -4  12  -2    8.66    0.61
   5 -12   2    0.91    0.42
   5 -12   2    0.91    0.42
  -5 -12  -2    0.86    0.41
  -5 -12  -2    0.86    0.41
  -5  12  -2    0.60    0.41
  -5  12  -2    0.57    0.46
  -5  12  -2    1.20    0.43
  -5  12  -2    0.57    0.46
  -5  12  -2    1.20    0.43
  -5  12  -2    0.60    0.41
   6 -13  -2    3.19    0.51
   6 -13  -2    3.38    0.52
   6 -13  -2    3.38    0.52
   6 -13  -2    3.19    0.51
  -6  13   2    3.04    0.58
   6  13  -2    3.93    0.58
  -6  13   2    3.04    0.58
  -6  13   2    3.20    0.51
   6  13  -2    3.93    0.58
  -6  13   2    3.20    0.51
  -6  13   2    3.86    0.50
  -6  13   2    3.86    0.50
   5 -13  -2    0.10    0.31
   5 -13  -2    0.10    0.31
   5 -13  -2    0.10    0.32
   5 -13  -2    0.10    0.32
  -5  13   2    0.04    0.37
   5  13  -2   -0.27    0.35
  -5  13   2    0.04    0.37
   5  13  -2   -0.27    0.35
   4 -13  -2   29.50    3.01
  -4 -13   2   31.12    1.06
  -4 -13   2   31.16    4.37
   4 -13  -2   32.51    1.10
  -4 -13   2   31.12    1.06
   4 -13  -2   32.39    1.14
   4 -13  -2   29.35    3.01
   4 -13  -2   32.39    1.14
  -4 -13   2   31.21    4.37
   4 -13  -2   32.51    1.10
  -4  13   2   28.77    3.82
  -4  13   2   32.67    1.19
   4  13  -2   32.20    1.14
   4  13  -2   32.20    1.14
   4  13  -2   31.47    4.09
   4  13  -2   31.53    4.08
  -4  13   2   32.67    1.19
  -4  13   2   28.61    3.82
   3 -13  -2   51.06    1.63
   3 -13  -2   52.71    3.49
   3 -13  -2   51.50    1.61
  -3 -13   2   43.15    4.07
   3 -13  -2   51.06    1.63
   3 -13  -2   52.63    3.48
   3 -13  -2   51.50    1.61
  -3 -13   2   50.37    1.58
  -3 -13   2   50.37    1.58
  -3 -13   2   43.13    4.07
  -3  13   2   49.98    3.72
  -3  13   2   50.96    1.67
   3  13  -2   50.66    1.59
  -3  13   2   49.97    3.71
   3  13  -2   52.45    1.64
   3  13  -2   52.45    1.64
   3  13  -2   50.66    1.59
  -3  13   2   50.96    1.67
  -2 -13   2   -0.66    1.55
  -2 -13   2   -0.65    1.54
   2 -13  -2    0.98    1.55
   2 -13  -2    0.32    0.17
   2 -13  -2    0.98    1.55
   2 -13  -2    0.46    0.16
   2 -13  -2    0.32    0.17
   2 -13  -2    0.46    0.16
   2  13  -2    0.05    0.19
  -2  13   2    0.45    0.21
  -2  13   2   -1.75    1.86
   2  13  -2    0.95    0.19
   2  13  -2    3.28    1.93
  -2  13   2   -1.76    1.86
   2  13  -2    0.95    0.19
  -2  13   2    0.45    0.21
   2  13  -2    0.05    0.19
   2  13  -2    3.27    1.94
   1 -13  -2    5.57    1.71
   1 -13  -2    4.12    0.26
  -1 -13   2    5.01    1.69
   1 -13  -2    4.52    0.27
   1 -13  -2    5.56    1.70
  -1 -13   2    4.52    0.26
   1 -13  -2    4.52    0.27
  -1 -13   2    5.01    1.69
   1 -13  -2    4.12    0.26
  -1 -13   2    4.52    0.26
   1  13  -2    4.08    0.32
  -1  13   2    4.46    0.32
   1  13  -2    4.07    1.74
  -1  13   2    3.79    0.31
  -1  13   2    4.03    0.29
   1  13  -2    3.99    0.28
   1  13  -2    4.04    0.24
   1  13  -2    4.08    1.75
   1  13  -2    4.04    0.24
   1  13  -2    4.40    0.25
  -1  13   2    3.79    0.31
  -1  13   2    4.29    1.90
   1  13  -2    4.40    0.25
  -1  13   2    4.18    0.31
   1  13  -2    3.99    0.28
  -1  13   2    4.46    0.32
  -1  13   2    4.27    1.89
  -1  13   2    4.18    0.31
   1  13  -2    4.08    0.32
  -1  13   2    4.03    0.29
   0 -13  -2   13.57    0.50
   0 -13   2   14.87    0.52
   0 -13  -2   13.49    0.50
   0 -13  -2   13.49    0.50
   0 -13   2   14.39    2.02
   0 -13  -2   13.89    0.52
   0 -13  -2   17.66    2.56
   0 -13   2   14.38    2.01
   0 -13   2   14.87    0.52
   0 -13  -2   13.57    0.50
   0 -13  -2   17.65    2.56
   0 -13  -2   13.89    0.52
   0  13  -2   13.68    0.51
   0  13  -2   13.06    0.53
   0  13   2   13.42    0.51
   0  13  -2   13.68    0.51
   0  13   2   12.39    0.50
   0  13  -2   14.50    0.57
   0  13  -2   13.59    0.51
   0  13   2   13.49    2.35
   0  13  -2   11.96    2.24
   0  13  -2   13.59    0.51
   0  13  -2   13.06    0.53
   0  13   2   13.16    0.51
   0  13   2   12.39    0.50
   0  13  -2   11.96    2.25
   0  13   2   13.52    2.36
   0  13   2   13.16    0.51
   0  13  -2   14.50    0.57
   0  13   2   13.42    0.51
  -1 -13  -2   60.14    1.76
  -1 -13  -2   56.71    1.80
  -1 -13  -2   57.46    3.65
   1 -13   2   59.03    1.80
  -1 -13  -2   57.47    3.66
  -1 -13  -2   60.14    1.76
   1 -13   2   59.03    1.80
  -1 -13  -2   56.71    1.80
  -1  13  -2   56.82    1.83
  -1  13  -2   57.86    1.80
   1  13   2   57.53    3.99
  -1  13  -2   57.44    3.75
  -1  13  -2   56.82    1.83
  -1  13  -2   57.86    1.80
   1  13   2   57.39    3.98
   1  13   2   57.53    1.76
   1  13   2   57.53    1.76
  -1  13  -2   57.53    3.74
  -2 -13  -2   39.63    1.29
   2 -13   2   40.11    1.30
  -2 -13  -2   40.02    1.23
  -2 -13  -2   40.02    1.23
   2 -13   2   38.03    3.10
  -2 -13  -2   39.63    1.29
   2 -13   2   40.11    1.30
   2 -13   2   38.04    3.11
   2  13   2   34.98    4.11
   2  13   2   39.11    1.24
  -2  13  -2   36.14    3.29
   2  13   2   39.11    1.24
  -2  13  -2   40.77    1.34
   2  13   2   34.92    4.12
  -2  13  -2   40.32    1.31
  -2  13  -2   40.32    1.31
  -2  13  -2   36.31    3.29
  -2  13  -2   40.77    1.34
  -3 -13  -2  169.61    5.01
  -3 -13  -2  169.61    5.01
  -3 -13  -2  162.93    7.68
   3 -13   2  170.42    5.02
  -3 -13  -2  163.14    7.70
   3 -13   2  170.42    5.02
  -3  13  -2  168.43    5.02
  -3  13  -2  168.43    5.02
  -3  13  -2  170.36    5.05
   3  13   2  161.80    7.59
  -3  13  -2  154.15    6.71
   3  13   2  162.15    7.57
  -3  13  -2  153.84    6.71
  -3  13  -2  170.36    5.05
   4 -13   2   19.94    0.85
  -4 -13  -2   15.93    0.87
   4 -13   2   19.94    0.85
  -4 -13  -2   15.93    0.87
  -4  13  -2   18.30    0.83
  -4  13  -2   17.15    0.85
  -4  13  -2   17.15    0.85
  -4  13  -2   18.30    0.83
   5 -13   2    0.24    0.42
  -5 -13  -2    0.53    0.43
   5 -13   2    0.24    0.42
  -5 -13  -2    0.53    0.43
  -5  13  -2    0.21    0.40
  -5  13  -2    0.33    0.42
  -5  13  -2    0.21    0.40
  -5  13  -2    0.33    0.42
  -5  13  -2    0.41    0.46
  -5  13  -2    0.41    0.46
   6 -14  -2    0.66    0.45
   6 -14  -2    2.29    0.49
   6 -14  -2    0.66    0.45
   6 -14  -2    2.29    0.49
  -6  14   2    1.70    0.45
  -6  14   2    1.55    0.52
   6  14  -2    1.67    0.57
   6  14  -2    1.67    0.57
  -6  14   2    1.70    0.45
  -6  14   2    1.55    0.52
   5 -14  -2    0.82    0.35
   5 -14  -2    1.53    0.37
   5 -14  -2    1.53    0.37
   5 -14  -2    0.82    0.35
  -5  14   2    0.32    0.39
   5  14  -2    1.12    0.39
  -5  14   2    0.32    0.39
   5  14  -2    1.12    0.39
   4 -14  -2    4.23    0.44
   4 -14  -2    4.64    0.41
   4 -14  -2    5.24    2.17
  -4 -14   2    4.45    0.35
   4 -14  -2    4.64    0.41
   4 -14  -2    5.23    2.17
   4 -14  -2    4.23    0.44
  -4 -14   2    4.99    3.16
  -4 -14   2    4.95    3.17
  -4 -14   2    4.45    0.35
   4  14  -2    4.47    0.45
  -4  14   2    3.90    2.78
   4  14  -2    2.78    2.81
  -4  14   2    4.04    0.48
  -4  14   2    4.04    0.48
   4  14  -2    4.47    0.45
  -4  14   2    3.96    2.77
   4  14  -2    2.77    2.82
   3 -14  -2    2.64    1.87
   3 -14  -2    1.27    0.24
   3 -14  -2    1.13    0.24
  -3 -14   2   -0.07    2.52
   3 -14  -2    2.63    1.87
   3 -14  -2    1.27    0.24
  -3 -14   2   -0.02    2.53
  -3 -14   2    1.57    0.25
   3 -14  -2    1.13    0.24
  -3 -14   2    1.57    0.25
  -3  14   2    1.25    0.28
  -3  14   2    1.25    0.28
   3  14  -2    1.29    0.26
   3  14  -2    1.29    0.26
   3  14  -2    0.90    0.28
  -3  14   2    1.70    2.26
  -3  14   2    1.63    2.26
   3  14  -2    0.90    0.28
   2 -14  -2    0.46    0.17
  -2 -14   2    0.80    0.17
   2 -14  -2    2.57    1.74
   2 -14  -2    0.29    0.18
   2 -14  -2    0.46    0.17
   2 -14  -2    2.57    1.73
  -2 -14   2    0.80    0.17
   2 -14  -2    0.29    0.18
  -2 -14   2    2.22    1.75
  -2 -14   2    2.22    1.74
   2  14  -2    0.56    0.21
  -2  14   2   -0.76    1.81
   2  14  -2    1.17    2.06
  -2  14   2    0.55    0.21
  -2  14   2   -0.76    1.82
   2  14  -2    0.36    0.20
   2  14  -2    0.36    0.20
   2  14  -2    0.56    0.21
  -2  14   2    0.55    0.21
   2  14  -2    1.17    2.07
   1 -14  -2   18.16    2.53
   1 -14  -2   16.93    0.60
   1 -14  -2   16.46    0.59
   1 -14  -2   16.93    0.60
  -1 -14   2   17.13    0.58
   1 -14  -2   16.46    0.59
   1 -14  -2   18.17    2.52
  -1 -14   2   17.78    2.60
  -1 -14   2   17.13    0.58
  -1 -14   2   17.76    2.61
   1  14  -2   16.18    0.56
  -1  14   2   17.55    2.63
   1  14  -2   15.17    2.37
  -1  14   2   17.55    2.64
  -1  14   2   16.37    0.62
   1  14  -2   15.16    2.36
  -1  14   2   16.37    0.62
   1  14  -2   16.18    0.56
   1  14  -2   16.07    0.60
  -1  14   2   14.94    0.63
   1  14  -2   16.07    0.60
   1  14  -2   15.28    0.63
  -1  14   2   14.94    0.63
   1  14  -2   16.41    0.56
   1  14  -2   15.28    0.63
   1  14  -2   16.41    0.56
   0 -14  -2   89.75    2.69
   0 -14  -2   92.27    4.54
   0 -14   2   88.38    4.44
   0 -14   2   88.45    4.43
   0 -14   2   89.64    2.70
   0 -14  -2   88.64    2.69
   0 -14   2   89.64    2.70
   0 -14  -2   89.18    2.71
   0 -14  -2   92.33    4.55
   0 -14  -2   89.18    2.71
   0 -14  -2   88.64    2.69
   0 -14  -2   89.75    2.69
   0  14  -2   89.90    2.75
   0  14   2   88.66    2.69
   0  14  -2   91.61    2.70
   0  14   2   86.98    2.69
   0  14  -2   91.61    2.70
   0  14   2   86.98    2.69
   0  14  -2   89.90    2.75
   0  14   2   91.52    2.70
   0  14  -2   90.24    4.76
   0  14  -2   87.78    2.69
   0  14   2   88.66    2.69
   0  14   2   86.30    4.89
   0  14  -2   90.28    4.77
   0  14   2   91.52    2.70
   0  14  -2   87.78    2.69
   0  14   2   86.15    4.89
  -1 -14  -2   29.63    0.97
   1 -14   2   29.41    0.97
   1 -14   2   29.41    0.97
  -1 -14  -2   28.68    0.96
  -1 -14  -2   27.99    3.00
  -1 -14  -2   28.68    0.96
   1 -14   2   23.19    2.77
  -1 -14  -2   29.63    0.97
   1 -14   2   23.18    2.76
  -1 -14  -2   27.81    3.01
  -1  14  -2   29.25    3.14
   1  14   2   29.01    0.93
  -1  14  -2   29.18    1.01
   1  14   2   29.01    0.93
  -1  14  -2   29.01    0.98
  -1  14  -2   29.23    3.14
   1  14   2   29.15    3.59
  -1  14  -2   29.18    1.01
   1  14   2   29.13    3.58
  -1  14  -2   29.01    0.98
   2 -14   2   44.10    3.34
  -2 -14  -2   46.39    1.43
  -2 -14  -2   49.70    4.01
  -2 -14  -2   46.39    1.43
   2 -14   2   44.07    3.34
  -2 -14  -2   46.49    1.50
   2 -14   2   45.44    1.50
   2 -14   2   45.44    1.50
  -2 -14  -2   49.24    3.99
  -2 -14  -2   46.49    1.50
  -2  14  -2   47.58    3.75
  -2  14  -2   46.14    1.51
  -2  14  -2   45.42    1.54
   2  14   2   45.14    4.53
  -2  14  -2   46.14    1.51
  -2  14  -2   47.53    3.75
   2  14   2   44.96    4.52
  -2  14  -2   45.42    1.54
   2  14   2   47.63    1.44
   2  14   2   47.63    1.44
  -3 -14  -2   56.78    1.84
   3 -14   2   53.44    3.84
  -3 -14  -2   63.87    5.30
   3 -14   2   57.17    1.84
  -3 -14  -2   56.78    1.84
   3 -14   2   57.17    1.84
   3 -14   2   53.64    3.82
  -3 -14  -2   63.71    5.28
  -3  14  -2   49.03    4.36
  -3  14  -2   57.30    1.88
  -3  14  -2   49.15    4.35
  -3  14  -2   56.34    1.85
   3  14   2   57.41    4.98
  -3  14  -2   56.34    1.85
  -3  14  -2   57.30    1.88
   3  14   2   57.33    4.99
  -4 -14  -2  135.48    4.20
  -4 -14  -2  135.48    4.20
   4 -14   2  136.24    4.21
   4 -14   2  136.24    4.21
  -4  14  -2  137.62    4.22
  -4  14  -2  137.62    4.22
   5 -14   2    0.41    0.47
  -5 -14  -2    0.92    0.42
   5 -14   2    0.41    0.47
  -5 -14  -2    0.92    0.42
  -5  14  -2    1.15    0.45
  -5  14  -2    1.15    0.45
  -5  14  -2    0.65    0.49
  -5  14  -2    0.12    0.42
  -5  14  -2    0.12    0.42
  -5  14  -2    0.65    0.49
   6 -15  -2    1.75    0.53
   6 -15  -2    1.75    0.53
   6 -15  -2    0.61    0.46
   6 -15  -2    0.61    0.46
  -6  15   2    0.33    0.43
  -6  15   2    0.39    0.51
  -6  15   2    0.39    0.51
  -6  15   2    0.33    0.43
   5 -15  -2    0.33    0.35
  -5 -15   2    0.10    0.29
   5 -15  -2    0.33    0.35
  -5 -15   2    0.10    0.29
   5 -15  -2    0.33    0.36
   5 -15  -2    0.33    0.36
  -5  15   2    0.61    0.43
  -5  15   2    0.61    0.43
   5  15  -2    0.22    0.40
   5  15  -2    0.22    0.40
   4 -15  -2    3.21    0.41
   4 -15  -2    3.40    2.31
   4 -15  -2    3.35    2.30
  -4 -15   2   10.51    4.20
   4 -15  -2    3.21    0.41
  -4 -15   2    4.19    0.37
  -4 -15   2   10.48    4.18
   4 -15  -2    4.54    0.45
  -4 -15   2    4.19    0.37
   4 -15  -2    4.54    0.45
   4  15  -2    4.12    0.45
   4  15  -2    4.12    0.45
   4  15  -2    2.36    2.98
  -4  15   2    4.40    0.49
  -4  15   2    4.40    0.49
   4  15  -2    2.34    3.00
   3 -15  -2   42.17    1.40
  -3 -15   2   45.33    6.68
  -3 -15   2   40.91    1.35
  -3 -15   2   40.91    1.35
   3 -15  -2   42.17    1.40
   3 -15  -2   46.90    3.55
   3 -15  -2   41.96    1.38
  -3 -15   2   45.22    6.74
   3 -15  -2   46.95    3.55
   3 -15  -2   41.96    1.38
   3  15  -2   40.33    4.60
  -3  15   2   41.14    3.98
   3  15  -2   40.30    4.61
   3  15  -2   42.27    1.41
  -3  15   2   40.78    3.98
  -3  15   2   43.38    1.45
   3  15  -2   42.27    1.41
  -3  15   2   43.38    1.45
   2 -15  -2    4.01    1.94
   2 -15  -2    1.76    0.27
   2 -15  -2    4.01    1.93
   2 -15  -2    1.83    0.26
  -2 -15   2    1.50    1.85
   2 -15  -2    1.76    0.27
  -2 -15   2    1.51    1.85
  -2 -15   2    1.81    0.24
   2 -15  -2    1.83    0.26
  -2 -15   2    1.81    0.24
   2  15  -2    1.95    2.19
   2  15  -2    2.09    0.28
  -2  15   2    1.77    0.26
   2  15  -2    1.94    2.18
   2  15  -2    1.66    0.26
  -2  15   2    3.09    2.18
   2  15  -2    1.66    0.26
  -2  15   2    1.77    0.26
   2  15  -2    2.09    0.28
  -2  15   2    3.09    2.17
  -1 -15   2    0.18    0.15
   1 -15  -2    0.37    1.70
   1 -15  -2    0.07    0.16
   1 -15  -2    0.15    0.17
   1 -15  -2    0.37    1.70
  -1 -15   2    1.43    1.82
   1 -15  -2    0.07    0.16
  -1 -15   2    0.18    0.15
  -1 -15   2    1.46    1.82
   1 -15  -2    0.15    0.17
   1  15  -2   -0.18    0.20
   1  15  -2    0.04    0.16
   1  15  -2    0.53    2.02
  -1  15   2   -0.16    3.09
   1  15  -2    0.53    2.02
  -1  15   2   -0.16    3.10
   1  15  -2    0.14    0.14
   1  15  -2   -0.18    0.20
  -1  15   2   -0.04    0.18
   1  15  -2    0.13    0.20
   1  15  -2    0.04    0.16
   1  15  -2    0.13    0.20
   1  15  -2    0.14    0.14
  -1  15   2   -0.04    0.18
   0 -15   2   23.62    2.80
   0 -15   2   23.46    2.79
   0 -15  -2   19.40    0.69
   0 -15  -2   21.73    2.80
   0 -15  -2   21.72    2.81
   0 -15   2   20.74    0.70
   0 -15  -2   19.98    0.68
   0 -15  -2   20.00    0.71
   0 -15  -2   19.40    0.69
   0 -15  -2   19.98    0.68
   0 -15   2   20.74    0.70
   0 -15  -2   20.00    0.71
   0  15   2   22.45    3.46
   0  15  -2   20.42    2.77
   0  15   2   19.19    0.70
   0  15   2   22.35    3.45
   0  15  -2   18.06    0.70
   0  15  -2   19.74    0.70
   0  15  -2   20.20    0.76
   0  15  -2   19.74    0.70
   0  15   2   19.19    0.70
   0  15   2   19.89    0.70
   0  15  -2   18.06    0.70
   0  15  -2   20.20    0.76
   0  15   2   19.89    0.70
   0  15  -2   20.40    2.76
   1 -15   2   48.68    1.54
  -1 -15  -2   45.29    3.70
   1 -15   2   53.30    3.55
   1 -15   2   48.68    1.54
  -1 -15  -2   47.38    1.53
  -1 -15  -2   45.40    3.71
   1 -15   2   53.24    3.53
  -1 -15  -2   47.38    1.53
  -1  15  -2   48.63    1.54
  -1  15  -2   46.95    3.81
  -1  15  -2   48.63    1.54
   1  15   2   46.67    1.49
  -1  15  -2   47.88    1.58
   1  15   2   53.25    4.18
  -1  15  -2   47.88    1.58
   1  15   2   46.67    1.49
  -1  15  -2   46.81    3.82
   1  15   2   53.03    4.19
  -2 -15  -2    3.50    0.34
  -2 -15  -2    1.38    2.19
   2 -15   2    3.24    0.35
  -2 -15  -2    2.80    0.27
  -2 -15  -2    2.80    0.27
  -2 -15  -2    3.50    0.34
  -2 -15  -2    1.36    2.19
   2 -15   2    0.05    1.85
   2 -15   2    0.04    1.86
   2 -15   2    3.24    0.35
  -2  15  -2    3.17    0.36
   2  15   2    5.43    2.87
   2  15   2    5.43    2.88
  -2  15  -2    2.97    0.40
  -2  15  -2    2.97    0.40
   2  15   2    3.15    0.30
  -2  15  -2    3.17    0.36
  -2  15  -2    0.04    2.11
   2  15   2    3.15    0.30
  -2  15  -2    0.02    2.11
  -3 -15  -2  119.89    3.68
  -3 -15  -2  117.16    7.08
   3 -15   2  121.05    3.69
  -3 -15  -2  119.89    3.68
  -3 -15  -2  117.37    7.05
   3 -15   2  121.05    3.69
   3 -15   2  116.98    5.73
   3 -15   2  116.82    5.72
  -3  15  -2  124.49    3.73
  -3  15  -2  120.41    3.69
  -3  15  -2  120.41    3.69
   3  15   2  113.82    6.68
   3  15   2  113.90    6.69
  -3  15  -2  124.49    3.73
   4 -15   2    2.34    0.42
   4 -15   2    2.34    0.42
  -4  15  -2    2.01    0.46
  -4  15  -2    2.01    0.46
  -4  15  -2    3.29    0.51
  -4  15  -2    1.60    2.96
  -4  15  -2    3.29    0.51
  -4  15  -2    1.65    2.97
   5 -15   2   28.04    1.20
   5 -15   2   28.04    1.20
  -5 -15  -2   30.04    1.19
  -5 -15  -2   30.04    1.19
  -5  15  -2   28.07    1.22
  -5  15  -2   29.04    1.21
  -5  15  -2   29.46    1.30
  -5  15  -2   29.04    1.21
  -5  15  -2   29.46    1.30
  -5  15  -2   28.07    1.22
   6 -16  -2   21.58    1.05
   6 -16  -2   21.58    1.05
   6 -16  -2   20.12    1.04
   6 -16  -2   20.12    1.04
  -6  16   2   21.21    1.03
  -6  16   2   20.26    1.11
  -6  16   2   20.26    1.11
  -6  16   2   21.21    1.03
  -5 -16   2    0.25    0.32
   5 -16  -2    0.45    0.41
   5 -16  -2   -0.50    0.35
   5 -16  -2    0.45    0.41
   5 -16  -2   -0.50    0.35
  -5 -16   2    0.25    0.32
   5  16  -2    0.46    0.40
  -5  16   2    0.75    0.43
  -5  16   2    0.75    0.43
   5  16  -2    0.46    0.40
   4 -16  -2   13.60    0.64
  -4 -16   2   13.23    0.59
   4 -16  -2   13.60    0.64
  -4 -16   2   13.23    0.59
  -4  16   2   13.25    1.08
  -4  16   2   13.25    1.08
   4  16  -2   14.24    0.68
   4  16  -2   14.24    0.68
  -3 -16   2   20.32    3.20
   3 -16  -2   20.04    2.66
   3 -16  -2   20.03    2.65
  -3 -16   2   23.04    0.80
   3 -16  -2   22.88    0.86
   3 -16  -2   22.88    0.86
  -3 -16   2   23.04    0.80
  -3 -16   2   20.28    3.18
   3 -16  -2   22.72    0.84
   3 -16  -2   22.72    0.84
   3  16  -2   22.67    0.87
   3  16  -2   27.62    3.92
   3  16  -2   27.62    3.91
  -3  16   2   24.31    3.29
  -3  16   2   22.47    0.91
  -3  16   2   24.32    3.30
   3  16  -2   22.67    0.87
  -3  16   2   22.47    0.91
   2 -16  -2    0.02    0.19
   2 -16  -2    1.33    2.00
  -2 -16   2    1.40    2.01
   2 -16  -2    0.27    0.19
  -2 -16   2    1.40    2.01
   2 -16  -2    0.02    0.19
  -2 -16   2    0.29    0.17
  -2 -16   2    0.29    0.17
   2 -16  -2    0.27    0.19
   2 -16  -2    1.33    2.00
  -2  16   2    0.49    0.23
   2  16  -2   -1.02    2.20
  -2  16   2    1.44    2.23
   2  16  -2   -0.05    0.22
   2  16  -2   -0.05    0.22
  -2  16   2    1.44    2.23
  -2  16   2    0.49    0.23
   2  16  -2   -1.03    2.19
   1 -16  -2   20.91    2.97
  -1 -16   2   23.83    3.08
  -1 -16   2   24.01    3.10
   1 -16  -2   23.85    0.83
   1 -16  -2   24.70    0.84
   1 -16  -2   20.92    2.98
   1 -16  -2   23.85    0.83
  -1 -16   2   24.97    0.82
   1 -16  -2   24.70    0.84
  -1 -16   2   24.97    0.82
   1  16  -2   23.55    0.80
   1  16  -2   23.55    0.80
   1  16  -2   23.49    3.08
   1  16  -2   23.49    3.07
  -1  16   2   28.69    3.85
   1  16  -2   24.15    0.80
   1  16  -2   23.99    0.88
  -1  16   2   24.14    0.86
  -1  16   2   24.14    0.86
   1  16  -2   24.15    0.80
  -1  16   2   28.73    3.84
   1  16  -2   23.99    0.88
   0 -16   2   63.92    1.92
   0 -16   2   63.92    1.92
   0 -16   2   67.01    3.97
   0 -16  -2   62.61    1.93
   0 -16  -2   60.60    1.91
   0 -16  -2   62.66    1.90
   0 -16  -2   60.60    1.91
   0 -16  -2   62.66    1.90
   0 -16  -2   60.78    4.07
   0 -16  -2   62.61    1.93
   0 -16   2   67.01    3.96
   0 -16  -2   60.79    4.07
   0  16   2   62.34    1.92
   0  16   2   66.16    4.62
   0  16   2   58.01    1.90
   0  16  -2   58.27    1.91
   0  16   2   66.04    4.63
   0  16   2   61.07    1.92
   0  16  -2   58.27    1.91
   0  16   2   58.01    1.90
   0  16  -2   63.76    1.97
   0  16  -2   62.50    1.91
   0  16   2   62.34    1.92
   0  16  -2   63.76    1.97
   0  16  -2   62.50    1.91
   0  16   2   61.07    1.92
  -1 -16  -2   18.17    0.64
  -1 -16  -2   18.71    0.70
  -1 -16  -2   18.43    0.65
  -1 -16  -2   18.71    0.70
  -1 -16  -2   18.43    0.65
  -1 -16  -2   20.53    2.92
   1 -16   2   18.86    0.70
   1 -16   2   19.11    2.59
  -1 -16  -2   18.17    0.64
  -1 -16  -2   20.52    2.92
   1 -16   2   19.14    2.60
   1 -16   2   18.86    0.70
  -1  16  -2   17.32    2.90
  -1  16  -2   18.30    0.71
  -1  16  -2   18.30    0.71
   1  16   2   25.61    3.89
  -1  16  -2   18.95    0.75
   1  16   2   18.24    0.66
  -1  16  -2   18.95    0.75
  -1  16  -2   17.30    2.91
   1  16   2   18.07    0.65
   1  16   2   25.51    3.89
   1  16   2   18.24    0.66
   1  16   2   18.07    0.65
   2 -16   2   40.61    3.38
  -2 -16  -2   32.05    1.13
  -2 -16  -2   32.05    1.13
  -2 -16  -2   32.32    1.05
   2 -16   2   32.57    1.14
  -2 -16  -2   38.04    4.00
   2 -16   2   40.66    3.39
   2 -16   2   32.57    1.14
  -2 -16  -2   32.32    1.05
  -2 -16  -2   38.13    4.01
  -2  16  -2   34.48    4.03
   2  16   2   31.36    4.79
   2  16   2   31.24    4.80
  -2  16  -2   32.42    1.15
   2  16   2   32.10    1.06
  -2  16  -2   33.39    1.19
  -2  16  -2   32.42    1.15
  -2  16  -2   34.46    4.02
   2  16   2   32.10    1.06
  -2  16  -2   33.39    1.19
  -3 -16  -2    7.92    4.27
  -3 -16  -2    9.84    0.58
  -3 -16  -2    9.84    0.58
   3 -16   2   16.04    2.78
  -3 -16  -2    7.91    4.25
   3 -16   2   16.03    2.80
   3 -16   2    9.56    0.57
   3 -16   2    9.56    0.57
  -3  16  -2    9.75    0.64
  -3  16  -2    9.75    0.64
   3  16   2    9.14    3.49
   3  16   2    9.17    3.48
  -3  16  -2   10.20    0.57
  -3  16  -2   10.20    0.57
   4 -16   2   10.10    0.67
  -4 -16  -2   10.80    0.65
  -4 -16  -2   10.80    0.65
   4 -16   2   10.10    0.67
  -4  16  -2   10.23    0.73
  -4  16  -2   12.02    0.69
  -4  16  -2   12.02    0.69
  -4  16  -2   10.23    0.73
   5 -16   2   16.16    0.90
  -5 -16  -2   18.87    0.96
  -5 -16  -2   18.87    0.96
   5 -16   2   16.16    0.90
  -5  16  -2   17.11    0.92
  -5  16  -2   15.08    1.00
  -5  16  -2   15.08    1.00
  -5  16  -2   17.75    0.94
  -5  16  -2   17.11    0.92
  -5  16  -2   17.75    0.94
   6 -17  -2    3.61    0.60
   6 -17  -2    3.47    0.60
   6 -17  -2    3.47    0.60
   6 -17  -2    3.61    0.60
  -6  17   2    5.70    0.84
  -6  17   2    5.70    0.84
   5 -17  -2    2.64    0.46
   5 -17  -2    3.15    0.45
   5 -17  -2    3.15    0.45
   5 -17  -2    2.64    0.46
   5  17  -2    2.83    0.50
  -5  17   2    3.24    0.53
   5  17  -2    2.83    0.50
  -5  17   2    3.24    0.53
   4 -17  -2    8.88    0.56
   4 -17  -2    9.37    0.59
  -4 -17   2    8.82    0.50
   4 -17  -2    9.37    0.59
  -4 -17   2    8.82    0.50
   4 -17  -2    8.88    0.56
  -4  17   2    9.68    0.64
  -4  17   2    9.68    0.64
   4  17  -2    9.17    0.61
   4  17  -2    9.17    0.61
  -3 -17   2  134.58    6.76
   3 -17  -2  142.06    4.26
   3 -17  -2  139.01    6.43
   3 -17  -2  143.77    4.23
   3 -17  -2  142.06    4.26
  -3 -17   2  142.98    4.20
  -3 -17   2  142.98    4.20
   3 -17  -2  143.77    4.23
  -3 -17   2  134.43    6.74
   3 -17  -2  139.25    6.45
   3  17  -2  128.06    7.32
   3  17  -2  143.86    4.26
   3  17  -2  143.86    4.26
  -3  17   2  133.35    6.87
  -3  17   2  143.39    4.30
  -3  17   2  143.39    4.30
   3  17  -2  128.09    7.33
  -3  17   2  133.59    6.86
  -2 -17   2   45.45    1.42
   2 -17  -2   46.07    3.82
   2 -17  -2   46.06    3.83
  -2 -17   2   45.39    4.00
  -2 -17   2   45.45    1.42
  -2 -17   2   45.24    4.01
   2 -17  -2   44.05    1.44
   2 -17  -2   44.23    1.45
   2 -17  -2   44.05    1.44
   2 -17  -2   44.23    1.45
   2  17  -2   42.58    4.44
  -2  17   2   41.96    4.22
   2  17  -2   45.06    1.48
   2  17  -2   45.06    1.48
  -2  17   2   45.21    1.50
  -2  17   2   45.21    1.50
  -2  17   2   41.71    4.23
   2  17  -2   42.61    4.43
   1 -17  -2    3.43    0.31
   1 -17  -2    3.14    3.26
  -1 -17   2    3.45    0.29
   1 -17  -2    3.14    3.25
   1 -17  -2    3.43    0.31
  -1 -17   2    3.85    2.05
   1 -17  -2    3.55    0.30
  -1 -17   2    3.45    0.29
  -1 -17   2    3.89    2.04
   1 -17  -2    3.55    0.30
   1  17  -2    3.79    0.37
  -1  17   2    3.42    0.33
   1  17  -2    3.36    0.28
   1  17  -2    3.52    0.29
  -1  17   2    2.40    2.57
   1  17  -2    3.79    0.37
   1  17  -2    3.96    2.34
   1  17  -2    3.36    0.28
  -1  17   2    2.39    2.58
  -1  17   2    3.42    0.33
   1  17  -2    3.52    0.29
   1  17  -2    3.96    2.35
   0 -17  -2   21.36    0.77
   0 -17  -2   20.93    0.73
   0 -17  -2   21.36    0.77
   0 -17   2   21.47    0.76
   0 -17  -2   22.82    3.29
   0 -17  -2   20.93    0.73
   0 -17   2   29.41    3.30
   0 -17  -2   19.74    0.76
   0 -17   2   29.28    3.30
   0 -17   2   21.47    0.76
   0 -17  -2   22.84    3.28
   0 -17  -2   19.74    0.76
   0  17  -2   21.18    0.83
   0  17   2   20.87    3.37
   0  17  -2   21.18    0.83
   0  17   2   20.06    0.77
   0  17  -2   21.31    0.75
   0  17   2   22.12    0.77
   0  17  -2   28.81    3.88
   0  17  -2   21.31    0.75
   0  17  -2   28.89    3.88
   0  17   2   20.85    3.36
   0  17   2   20.06    0.77
   0  17   2   22.12    0.77
   1 -17   2    2.50    2.11
  -1 -17  -2    0.98    2.27
  -1 -17  -2    0.97    2.26
  -1 -17  -2    0.67    0.21
   1 -17   2    0.42    0.23
  -1 -17  -2    0.72    0.18
  -1 -17  -2    0.72    0.18
  -1 -17  -2    0.79    0.19
  -1 -17  -2    0.67    0.21
   1 -17   2    2.50    2.10
  -1 -17  -2    0.79    0.19
   1 -17   2    0.42    0.23
  -1  17  -2    0.82    0.28
   1  17   2    0.75    0.21
   1  17   2    5.89    2.68
  -1  17  -2    0.08    0.22
  -1  17  -2    0.82    0.28
  -1  17  -2    0.08    0.22
   1  17   2    0.75    0.21
   1  17   2    0.85    0.23
  -1  17  -2    0.57    2.48
   1  17   2    0.85    0.23
   1  17   2    5.90    2.67
  -1  17  -2    0.57    2.47
   2 -17   2   33.62    3.54
  -2 -17  -2   26.02    4.06
  -2 -17  -2   29.84    1.05
  -2 -17  -2   29.84    1.05
   2 -17   2   29.95    1.06
   2 -17   2   33.65    3.53
   2 -17   2   29.95    1.06
  -2 -17  -2   26.06    4.05
  -2 -17  -2   27.34    1.00
  -2 -17  -2   27.34    1.00
   2  17   2   35.79    4.96
  -2  17  -2   25.11    3.57
   2  17   2   29.58    0.97
   2  17   2   36.00    4.98
  -2  17  -2   30.18    1.11
  -2  17  -2   30.36    1.07
  -2  17  -2   25.12    3.58
  -2  17  -2   30.36    1.07
  -2  17  -2   30.18    1.11
   2  17   2   29.58    0.97
  -3 -17  -2   15.18    0.71
  -3 -17  -2   15.18    0.71
  -3  17  -2   16.40    0.81
  -3  17  -2   16.40    0.81
   4 -17   2   27.37    1.13
  -4 -17  -2   27.52    1.10
   4 -17   2   27.37    1.13
  -4 -17  -2   27.52    1.10
  -4  17  -2   27.57    1.18
  -4  17  -2   27.90    1.13
  -4  17  -2   27.57    1.18
  -4  17  -2   27.90    1.13
   5 -17   2    0.45    0.49
  -5 -17  -2   -0.76    0.57
   5 -17   2    0.45    0.49
  -5 -17  -2   -0.76    0.57
  -5  17  -2   -0.14    0.48
  -5  17  -2   -0.47    0.52
  -5  17  -2   -0.06    0.48
  -5  17  -2   -0.47    0.52
  -5  17  -2   -0.14    0.48
  -5  17  -2   -0.06    0.48
  -5 -18   2    0.71    0.37
   5 -18  -2    0.02    0.41
   5 -18  -2    0.02    0.41
   5 -18  -2   -0.22    0.40
   5 -18  -2   -0.22    0.40
  -5 -18   2    0.71    0.37
   5  18  -2    0.13    0.46
   5  18  -2    0.13    0.46
  -4 -18   2   77.87    2.45
  -4 -18   2   77.87    2.45
   4 -18  -2   79.50    2.52
   4 -18  -2   76.56    2.48
   4 -18  -2   79.50    2.52
   4 -18  -2   76.56    2.48
   4  18  -2   80.10    2.52
  -4  18   2   77.53    2.57
  -4  18   2   77.53    2.57
   4  18  -2   80.10    2.52
   3 -18  -2   18.21    3.13
  -3 -18   2   16.15    3.22
  -3 -18   2   23.35    0.84
   3 -18  -2   24.03    0.88
  -3 -18   2   23.35    0.84
   3 -18  -2   23.53    0.89
  -3 -18   2   16.15    3.23
   3 -18  -2   23.53    0.89
   3 -18  -2   24.03    0.88
   3 -18  -2   18.20    3.11
   3  18  -2   25.73    4.05
   3  18  -2   22.93    0.91
  -3  18   2   23.67    0.96
   3  18  -2   25.71    4.03
  -3  18   2   21.09    3.91
  -3  18   2   23.67    0.96
  -3  18   2   21.09    3.90
   3  18  -2   22.93    0.91
   2 -18  -2   10.11    0.49
  -2 -18   2   10.80    0.48
  -2 -18   2   10.80    0.48
   2 -18  -2   10.42    0.50
  -2 -18   2   10.69    2.73
   2 -18  -2   10.11    0.49
   2 -18  -2   10.42    0.50
  -2 -18   2   10.65    2.73
   2 -18  -2    8.76    2.56
   2 -18  -2    8.80    2.57
  -2  18   2    9.35    0.55
  -2  18   2    9.45    2.98
   2  18  -2    9.99    0.55
   2  18  -2   10.92    3.36
  -2  18   2    9.35    0.55
   2  18  -2    9.99    0.55
  -2  18   2    9.44    2.97
   2  18  -2   10.91    3.35
  -1 -18   2   60.36    1.86
  -1 -18   2   61.98    4.40
  -1 -18   2   60.36    1.86
   1 -18  -2   58.41    4.43
   1 -18  -2   58.83    1.87
   1 -18  -2   61.38    1.87
  -1 -18   2   62.10    4.42
   1 -18  -2   58.15    4.42
   1 -18  -2   58.83    1.87
   1 -18  -2   61.38    1.87
   1  18  -2   63.72    4.92
   1  18  -2   57.73    1.82
   1  18  -2   59.09    1.95
   1  18  -2   58.68    1.91
  -1  18   2   61.80    5.12
  -1  18   2   58.14    1.89
   1  18  -2   59.09    1.95
   1  18  -2   63.71    4.93
  -1  18   2   58.14    1.89
   1  18  -2   57.73    1.82
   1  18  -2   58.68    1.91
  -1  18   2   61.75    5.14
   0 -18  -2   94.47    5.34
   0 -18  -2   97.53    2.89
   0 -18   2   96.58    2.92
   0 -18  -2   88.90    2.90
   0 -18  -2   94.44    5.35
   0 -18  -2   88.90    2.90
   0 -18  -2   95.59    2.93
   0 -18  -2   97.53    2.89
   0 -18  -2   95.59    2.93
   0 -18   2   96.58    2.92
   0  18  -2   96.05    2.97
   0  18   2  100.50    5.97
   0  18  -2   96.92    2.90
   0  18  -2  100.71    5.70
   0  18  -2   96.05    2.97
   0  18   2  100.60    5.99
   0  18  -2  100.68    5.71
   0  18  -2   96.92    2.90
   0  18   2   98.40    2.92
   0  18   2   90.62    2.91
   0  18   2   90.62    2.91
   0  18   2   98.40    2.92
   1 -18   2   37.11    3.82
  -1 -18  -2   42.77    1.34
  -1 -18  -2   42.35    1.40
  -1 -18  -2   42.35    1.40
  -1 -18  -2   41.99    1.35
   1 -18   2   43.32    1.41
   1 -18   2   37.15    3.81
   1 -18   2   43.32    1.41
  -1 -18  -2   42.77    1.34
  -1 -18  -2   41.99    1.35
  -1 -18  -2   54.20    4.28
  -1 -18  -2   53.78    4.24
   1  18   2   50.98    4.85
  -1  18  -2   42.91    1.41
  -1  18  -2   42.91    1.41
  -1  18  -2   43.03    1.45
   1  18   2   40.27    1.35
   1  18   2   50.82    4.86
  -1  18  -2   43.03    1.45
  -1  18  -2   41.17    4.46
  -1  18  -2   41.17    4.45
   1  18   2   40.27    1.35
   2 -18   2   35.45    1.22
  -2 -18  -2   35.53    4.50
  -2 -18  -2   35.57    4.51
   2 -18   2   34.71    3.84
  -2 -18  -2   34.58    1.21
   2 -18   2   34.72    3.83
  -2 -18  -2   34.58    1.21
   2 -18   2   35.45    1.22
  -2  18  -2   34.98    4.59
  -2  18  -2   34.56    1.28
  -2  18  -2   34.86    4.60
  -2  18  -2   36.39    1.24
  -2  18  -2   34.56    1.28
   2  18   2   36.05    5.43
  -2  18  -2   36.39    1.24
   2  18   2   36.11    5.42
   3 -18   2   -0.13    0.32
   3 -18   2   -0.13    0.32
  -3  18  -2    0.31    0.32
  -3  18  -2    0.31    0.32
  -4 -18  -2    0.60    0.38
  -4 -18  -2    0.60    0.38
   4 -18   2    0.05    0.41
   4 -18   2    0.05    0.41
  -4  18  -2    0.15    0.45
  -4  18  -2    0.26    0.38
  -4  18  -2    0.26    0.38
  -4  18  -2    0.15    0.45
   5 -18   2    3.19    0.59
  -5 -18  -2    2.80    0.68
  -5 -18  -2    2.80    0.68
   5 -18   2    3.19    0.59
  -5  18  -2    1.86    0.59
  -5  18  -2    2.65    0.55
  -5  18  -2    2.65    0.55
  -5  18  -2    1.86    0.59
   5 -19  -2   -0.19    0.42
  -5 -19   2   -0.26    0.41
   5 -19  -2    0.40    0.41
  -5 -19   2   -0.26    0.41
   5 -19  -2   -0.19    0.42
   5 -19  -2    0.40    0.41
  -5  19   2   -0.16    0.48
   5  19  -2    0.16    0.46
  -5  19   2   -0.16    0.48
   5  19  -2    0.16    0.46
  -4 -19   2    2.63    0.42
   4 -19  -2    3.57    0.50
  -4 -19   2    2.63    0.42
   4 -19  -2    3.33    0.49
   4 -19  -2    3.33    0.49
   4 -19  -2    3.57    0.50
  -4  19   2    2.63    0.47
  -4  19   2    2.63    0.47
   4  19  -2    2.66    0.45
   4  19  -2    2.66    0.45
   3 -19  -2  207.19    6.14
   3 -19  -2  207.19    6.14
  -3 -19   2  206.81    6.11
   3 -19  -2  213.10    6.17
  -3 -19   2  206.81    6.11
  -3 -19   2  195.52    8.88
   3 -19  -2  189.35    8.51
   3 -19  -2  213.10    6.17
   3 -19  -2  189.62    8.53
  -3 -19   2  195.46    8.87
  -3  19   2  210.37    9.52
   3  19  -2  177.41    9.51
   3  19  -2  219.69    6.18
   3  19  -2  177.30    9.52
  -3  19   2  211.55    6.21
  -3  19   2  210.67    9.51
  -3  19   2  211.55    6.21
   3  19  -2  219.69    6.18
  -2 -19   2    3.97    0.35
   2 -19  -2    3.39    0.36
   2 -19  -2    2.46    2.51
  -2 -19   2   10.07    2.69
  -2 -19   2   10.02    2.70
   2 -19  -2    3.39    0.36
   2 -19  -2    4.36    0.37
   2 -19  -2    4.36    0.37
   2 -19  -2    2.46    2.52
  -2 -19   2    3.97    0.35
  -2  19   2   -2.57    2.82
   2  19  -2    2.79    3.28
  -2  19   2   -2.57    2.83
  -2  19   2    3.95    0.42
   2  19  -2    2.80    3.27
   2  19  -2    3.73    0.43
  -2  19   2    3.95    0.42
   2  19  -2    3.73    0.43
  -1 -19   2   15.15    2.91
   1 -19  -2   11.14    0.52
   1 -19  -2   10.70    0.50
   1 -19  -2   11.14    0.52
  -1 -19   2   15.17    2.90
  -1 -19   2   11.66    0.50
   1 -19  -2   14.26    2.83
   1 -19  -2   10.70    0.50
  -1 -19   2   11.66    0.50
   1 -19  -2   14.23    2.84
   1  19  -2   10.90    0.58
   1  19  -2   10.37    0.47
  -1  19   2    9.27    3.29
   1  19  -2   14.60    3.49
  -1  19   2   11.19    0.56
   1  19  -2   10.37    0.47
   1  19  -2   10.36    0.48
  -1  19   2    9.26    3.28
   1  19  -2   10.36    0.48
   1  19  -2   14.60    3.50
   1  19  -2   10.90    0.58
  -1  19   2   11.19    0.56
   0 -19  -2   15.73    0.65
   0 -19   2   16.58    0.64
   0 -19   2   14.49    2.91
   0 -19  -2   16.40    0.61
   0 -19   2   16.58    0.64
   0 -19  -2   16.35    2.94
   0 -19   2   14.45    2.90
   0 -19  -2   16.40    0.61
   0 -19  -2   15.73    0.65
   0 -19  -2   16.34    2.93
   0  19  -2   16.21    0.63
   0  19  -2   15.79    0.73
   0  19   2   16.00    0.66
   0  19   2   17.29    3.57
   0  19  -2   16.21    0.63
   0  19   2   17.27    3.55
   0  19  -2   10.83    3.17
   0  19  -2   15.79    0.73
   0  19   2   16.00    0.66
   0  19  -2   10.84    3.18
  -1 -19  -2   13.43    3.02
   1 -19   2   10.82    2.74
  -1 -19  -2   13.91    0.61
   1 -19   2   14.13    0.60
  -1 -19  -2   14.49    0.53
   1 -19   2   14.13    0.60
  -1 -19  -2   14.49    0.53
   1 -19   2   10.81    2.73
  -1 -19  -2   13.91    0.61
  -1 -19  -2   12.38    0.56
  -1 -19  -2   13.42    3.01
  -1 -19  -2   12.38    0.56
   1  19   2   16.70    3.59
   1  19   2   12.65    0.57
  -1  19  -2   13.74    0.62
   1  19   2   12.65    0.57
   1  19   2   12.92    0.58
  -1  19  -2   14.41    0.68
  -1  19  -2   14.56    3.47
  -1  19  -2   14.41    0.68
  -1  19  -2   14.56    3.48
   1  19   2   16.68    3.60
  -1  19  -2   13.74    0.62
   1  19   2   12.92    0.58
   2 -19   2   15.82    0.71
   2 -19   2   20.59    3.30
   2 -19   2   15.82    0.71
   2 -19   2   20.57    3.29
  -2 -19  -2   15.82    0.70
  -2 -19  -2   15.82    0.70
  -2 -19  -2   13.59    3.37
  -2 -19  -2   13.59    3.35
  -2  19  -2   15.73    0.78
  -2  19  -2   19.06    3.83
  -2  19  -2   16.29    0.73
  -2  19  -2   19.05    3.85
  -2  19  -2   16.29    0.73
   2  19   2   16.26    3.93
  -2  19  -2   15.73    0.78
   2  19   2   16.23    3.93
   3 -19   2   47.43    1.63
   3 -19   2   47.43    1.63
  -3 -19  -2   49.80    1.65
  -3 -19  -2   49.80    1.65
  -3  19  -2   47.15    1.70
  -3  19  -2   45.38    1.62
  -3  19  -2   45.38    1.62
  -3  19  -2   47.15    1.70
  -4 -19  -2    1.91    0.44
  -4 -19  -2    1.91    0.44
   4 -19   2    1.59    0.45
   4 -19   2    1.59    0.45
  -4  19  -2    1.14    0.52
  -4  19  -2    1.14    0.52
  -4  19  -2    2.23    0.46
  -4  19  -2    2.23    0.46
   5 -20  -2    2.25    0.48
   5 -20  -2    2.23    0.49
   5 -20  -2    2.23    0.49
   5 -20  -2    2.25    0.48
   5  20  -2    2.09    0.62
  -5  20   2    2.21    0.54
  -5  20   2    2.21    0.54
   5  20  -2    2.09    0.62
  -4 -20   2   33.36    1.18
   4 -20  -2   32.58    1.25
   4 -20  -2   32.58    1.25
  -4 -20   2   33.36    1.18
   4  20  -2   33.00    1.26
  -4  20   2   33.75    1.33
  -4  20   2   33.75    1.33
   4  20  -2   33.00    1.26
   3 -20  -2    3.43    0.45
  -3 -20   2    3.99    0.40
   3 -20  -2    4.40    0.45
   3 -20  -2   -2.42    2.85
   3 -20  -2    3.43    0.45
   3 -20  -2    4.40    0.45
  -3 -20   2    3.99    0.40
   3 -20  -2   -2.51    2.83
   3  20  -2    5.03    3.94
   3  20  -2    4.11    0.50
  -3  20   2    4.02    0.52
   3  20  -2    4.11    0.50
  -3  20   2    4.02    0.52
   3  20  -2    5.03    3.92
   2 -20  -2    2.48    0.36
  -2 -20   2    2.31    0.35
   2 -20  -2    3.75    2.77
  -2 -20   2    4.12    2.81
   2 -20  -2    2.69    0.37
   2 -20  -2    2.48    0.36
   2 -20  -2    2.69    0.37
   2 -20  -2    3.80    2.76
  -2 -20   2    4.16    2.82
  -2 -20   2    2.31    0.35
   2  20  -2    0.17    3.31
  -2  20   2    2.82    0.37
   2  20  -2    2.90    0.43
  -2  20   2    0.38    3.18
   2  20  -2    2.90    0.43
   2  20  -2    0.18    3.30
  -2  20   2    2.82    0.37
  -2  20   2    0.39    3.17
   1 -20  -2   12.61    0.58
   1 -20  -2   14.75    3.12
  -1 -20   2   12.56    0.56
   1 -20  -2   13.43    0.56
  -1 -20   2   12.56    0.56
   1 -20  -2   14.74    3.11
   1 -20  -2   13.43    0.56
   1 -20  -2   12.61    0.58
  -1 -20   2   10.35    2.84
  -1 -20   2   10.33    2.85
   1  20  -2   12.37    0.63
   1  20  -2   13.13    0.53
  -1  20   2   12.94    3.49
   1  20  -2   12.37    0.63
   1  20  -2   13.13    0.53
   1  20  -2   12.37    0.54
  -1  20   2   12.91    3.50
  -1  20   2   13.11    0.62
   1  20  -2   12.37    0.54
   1  20  -2   13.56    3.72
  -1  20   2   13.11    0.62
   1  20  -2   13.56    3.70
   0 -20   2    8.41    2.83
   0 -20  -2    7.35    0.40
   0 -20  -2    7.35    0.40
   0 -20  -2    3.62    2.73
   0 -20   2    8.42    2.84
   0 -20   2    6.79    0.43
   0 -20  -2    3.61    2.74
   0 -20   2    6.79    0.43
   0 -20  -2    7.21    0.44
   0 -20  -2    7.21    0.44
   0  20  -2    8.29    3.49
   0  20  -2    6.60    0.53
   0  20   2    6.81    0.46
   0  20   2    6.81    0.46
   0  20  -2    6.89    0.42
   0  20   2    8.51    3.73
   0  20  -2    8.29    3.50
   0  20   2    8.51    3.74
   0  20  -2    6.60    0.53
   0  20  -2    6.89    0.42
   1 -20   2    9.64    2.75
  -1 -20  -2    8.56    0.41
   1 -20   2    9.69    2.74
  -1 -20  -2   10.55    2.97
   1 -20   2    8.70    0.50
  -1 -20  -2    7.82    0.47
  -1 -20  -2   10.52    2.96
  -1 -20  -2    7.82    0.47
  -1 -20  -2    8.82    0.49
   1 -20   2    8.70    0.50
  -1 -20  -2    8.56    0.41
  -1 -20  -2    8.82    0.49
   1  20   2    7.16    0.49
  -1  20  -2    9.08    0.51
   1  20   2    8.70    0.48
   1  20   2    8.70    0.48
   1  20   2    7.16    0.49
   1  20   2    8.55    0.49
  -1  20  -2    8.77    0.58
  -1  20  -2    7.24    3.40
  -1  20  -2    8.77    0.58
   1  20   2    8.55    0.49
  -1  20  -2    9.08    0.51
   1  20   2   14.52    3.79
  -1  20  -2    7.22    3.39
   1  20   2   14.51    3.80
  -2 -20  -2  111.17    3.43
  -2 -20  -2  110.42    6.97
  -2 -20  -2  111.17    3.43
   2 -20   2  109.07    3.44
   2 -20   2  109.07    3.44
   2 -20   2  103.16    6.21
  -2 -20  -2  110.34    6.96
   2 -20   2  103.17    6.20
   2  20   2  120.84    7.76
  -2  20  -2  108.94    3.49
  -2  20  -2  118.33    7.13
  -2  20  -2  113.41    3.44
  -2  20  -2  113.41    3.44
   2  20   2  121.28    7.80
  -2  20  -2  108.94    3.49
  -2  20  -2  118.28    7.14
   3 -20   2    9.64    0.63
  -3 -20  -2    9.11    0.59
  -3 -20  -2    9.11    0.59
   3 -20   2    9.64    0.63
  -3  20  -2    8.58    0.70
  -3  20  -2    9.98    0.63
  -3  20  -2    8.58    0.70
  -3  20  -2    9.98    0.63
   4 -20   2    5.51    0.62
   4 -20   2    5.51    0.62
  -4 -20  -2    5.60    0.64
  -4 -20  -2    5.60    0.64
  -4  20  -2    5.26    0.62
  -4  20  -2    4.03    0.62
  -4  20  -2    4.03    0.62
  -4  20  -2    5.26    0.62
   5 -21  -2    4.42    0.57
   5 -21  -2    4.79    0.66
   5 -21  -2    4.42    0.57
   5 -21  -2    4.79    0.66
  -5  21   2    4.67    0.74
   5  21  -2    3.68    0.77
   5  21  -2    3.68    0.77
  -5  21   2    4.67    0.74
   4 -21  -2    3.08    0.45
  -4 -21   2    3.03    0.45
   4 -21  -2    3.08    0.45
   4 -21  -2    3.31    0.46
   4 -21  -2    3.31    0.46
  -4 -21   2    3.03    0.45
  -4  21   2    3.34    0.53
   4  21  -2    3.66    0.59
  -4  21   2    3.34    0.53
   4  21  -2    3.66    0.59
   3 -21  -2   12.12    0.75
  -3 -21   2   12.02    0.59
   3 -21  -2   11.55    0.63
   3 -21  -2   11.55    0.63
  -3 -21   2   12.02    0.59
   3 -21  -2   12.12    0.75
   3  21  -2   12.02    0.69
   3  21  -2   12.02    0.69
  -2 -21   2    1.11    3.02
   2 -21  -2    0.54    0.27
   2 -21  -2    2.15    2.96
  -2 -21   2    1.10    3.02
   2 -21  -2    0.54    0.27
  -2 -21   2    0.34    0.27
   2 -21  -2    0.83    0.29
[truncated: 573,636 more chars]
