# Supplementary material for: Tetra­aqua­bis­(2,3-di­hydro-1,4-benzodioxine-2-carboxyl­ato)calcium(II)
Source: IUCrdata. 2020 Aug 14;5(Pt 8):x201092. doi: 10.1107/S2414314620010925 (PMC9462237; doi:10.1107/S2414314620010925)
Supplement: Supplementary file 2 [file x-05-x201092-Isup2.hkl]

data_I                                                                          
_shelx_title ' mo_CaBzBar_0m_a.res in P2(1)/n'                                  
_shelx_refln_list_code          4                                               
_shelx_F_calc_maximum      110.13                                               
_exptl_crystal_F_000       492.00                                               
_reflns_d_resolution_high  0.7723                                               
                                                                                
loop_                                                                           
 _space_group_symop_operation_xyz                                               
 'x, y, z'                                                                      
 '-x+1/2, y+1/2, -z+1/2'                                                        
 '-x, -y, -z'                                                                   
 'x-1/2, -y-1/2, z-1/2'                                                         
                                                                                
_cell_length_a     5.3477                                                       
_cell_length_b    26.6084                                                       
_cell_length_c     7.7367                                                       
_cell_angle_alpha  90.000                                                       
_cell_angle_beta  106.715                                                       
_cell_angle_gamma  90.000                                                       
                                                                                
_shelx_F_squared_multiplier     1.000                                           
                                                                                
loop_                                                                           
 _refln_index_h                                                                 
 _refln_index_k                                                                 
 _refln_index_l                                                                 
 _refln_F_squared_calc                                                          
 _refln_F_squared_meas                                                          
 _refln_F_squared_sigma                                                         
 _refln_observed_status                                                         
   2   0   0        709.02        834.77         6.25 o                         
   4   0   0        238.34        253.51         3.24 o                         
   6   0   0       1002.79        983.36        12.87 o                         
   1   1   0       8171.92       8256.69        44.16 o                         
   2   1   0         37.34         51.95         0.55 o                         
   3   1   0       1538.06       1509.41         8.51 o                         
   4   1   0         37.87         57.00         1.20 o                         
   5   1   0         24.07         25.68         1.21 o                         
   6   1   0          0.64        135.93         5.03 o                         
   1   2   0       3242.29       3336.05        23.24 o                         
   2   2   0          3.63          8.29         0.27 o                         
   3   2   0         21.33         64.09         1.25 o                         
   4   2   0        242.01        263.46         4.57 o                         
   5   2   0        294.08        317.56         3.12 o                         
   6   2   0        651.26        632.89        10.60 o                         
   1   3   0       2375.64       2365.42        12.41 o                         
   2   3   0        179.90        168.32         1.08 o                         
   3   3   0       1511.59       1516.07         8.26 o                         
   4   3   0        897.73        905.92         6.24 o                         
   5   3   0        274.63        313.22         3.09 o                         
   6   3   0         15.74         82.05         2.53 o                         
   0   4   0         47.82         51.52         0.73 o                         
   1   4   0       1347.77       1341.21         7.63 o                         
   2   4   0        168.85        208.60         1.48 o                         
   3   4   0        548.71        597.62         3.71 o                         
   4   4   0        571.62        609.56         4.34 o                         
   5   4   0        625.17        625.27         5.46 o                         
   6   4   0        510.64        485.77         5.61 o                         
   1   5   0        548.74        579.40         3.47 o                         
   2   5   0       1495.64       1671.73        10.34 o                         
   3   5   0       2211.44       2283.15        12.99 o                         
   4   5   0        325.72        303.57         2.37 o                         
   5   5   0        167.05        219.72         2.94 o                         
   6   5   0          6.54         26.96         2.59 o                         
   0   6   0        260.69        265.22         2.31 o                         
   1   6   0      10934.33      10680.62        59.33 o                         
   2   6   0       1389.45       1352.71         8.27 o                         
   3   6   0         43.53         71.25         1.81 o                         
   4   6   0        220.67        227.23         1.89 o                         
   5   6   0        559.71        557.93         5.13 o                         
   6   6   0        277.01        275.58         4.33 o                         
   1   7   0       3916.78       3716.60        21.08 o                         
   2   7   0       2005.23       2105.99        11.74 o                         
   3   7   0          7.56         19.24         2.08 o                         
   4   7   0        439.80        441.69         3.85 o                         
   5   7   0        443.25        445.39         4.51 o                         
   6   7   0          2.60         13.04         2.81 o                         
   0   8   0       2207.16       2220.95        16.86 o                         
   1   8   0       2593.80       2607.70        14.96 o                         
   2   8   0       3241.77       3087.56        17.04 o                         
   3   8   0       1051.32       1126.54         8.07 o                         
   4   8   0        446.31        441.08         3.87 o                         
   5   8   0         16.59         32.53         1.89 o                         
   6   8   0         10.43         13.39         1.81 o                         
   1   9   0          6.77          3.95         0.55 o                         
   2   9   0         45.63         36.85         1.48 o                         
   3   9   0       1292.20       1298.34         9.80 o                         
   4   9   0        711.72        674.01         5.57 o                         
   5   9   0        212.94        184.91         2.72 o                         
   6   9   0         24.95         29.99         2.06 o                         
   0  10   0       1687.14       1709.74        13.24 o                         
   1  10   0        516.03        494.56         3.42 o                         
   2  10   0       3663.31       3681.07        21.74 o                         
   3  10   0        239.79        265.84         2.42 o                         
   4  10   0        852.15        814.66         6.73 o                         
   5  10   0         56.64         56.65         4.22 o                         
   6  10   0         49.29         69.76         2.48 o                         
   1  11   0       3629.49       3542.89        20.37 o                         
   2  11   0       4337.74       4480.12        30.30 o                         
   3  11   0        488.61        462.06         3.81 o                         
   4  11   0        517.92        489.55         4.28 o                         
   5  11   0         50.97         44.35         1.97 o                         
   6  11   0        221.75        208.68         3.44 o                         
   0  12   0        274.18        245.87         2.33 o                         
   1  12   0        139.69        176.49         2.31 o                         
   2  12   0       3786.75       3766.77        25.14 o                         
   3  12   0        561.45        561.35         6.75 o                         
   4  12   0        337.80        327.93         3.38 o                         
   5  12   0         10.96         13.54         1.23 o                         
   6  12   0         20.53         30.53         2.29 o                         
   1  13   0       1306.94       1324.42         8.14 o                         
   2  13   0        356.08        344.57         3.62 o                         
   3  13   0         80.16         82.13         1.70 o                         
   4  13   0         13.08         16.98         3.42 o                         
   5  13   0        223.53        220.66         3.02 o                         
   6  13   0        103.27         91.48         4.08 o                         
   0  14   0        913.02        867.22         7.20 o                         
   1  14   0          2.09          7.92         0.85 o                         
   2  14   0         12.60         18.75         1.67 o                         
   3  14   0         78.32         69.37         2.23 o                         
   4  14   0        201.00        200.35         3.72 o                         
   5  14   0         13.75         20.16         1.56 o                         
   6  14   0        114.64        124.00         3.28 o                         
   1  15   0         32.54         29.33         1.29 o                         
   2  15   0        278.97        243.19         2.48 o                         
   3  15   0         33.28         33.54         1.39 o                         
   4  15   0         30.68         36.87         1.68 o                         
   5  15   0        157.14        181.69         3.44 o                         
   0  16   0        453.51        394.66         4.01 o                         
   1  16   0        505.38        483.96         3.72 o                         
   2  16   0          1.40          0.02         2.33 o                         
   3  16   0         44.85         29.89         1.65 o                         
   4  16   0         72.83         75.31         1.77 o                         
   5  16   0        135.88        139.42         2.83 o                         
   1  17   0        309.95        306.97         3.65 o                         
   2  17   0          9.47         -7.49         8.87 o                         
   3  17   0         61.33         59.35         1.31 o                         
   4  17   0         52.52         52.27         1.80 o                         
   5  17   0        456.12        444.96         5.36 o                         
   0  18   0       2043.63       2039.41        19.30 o                         
   1  18   0         32.13         32.14         2.14 o                         
   2  18   0         94.38         92.27         4.62 o                         
   3  18   0        379.67        364.14         3.72 o                         
   4  18   0        272.71        246.22         3.02 o                         
   5  18   0         17.63         29.54         1.95 o                         
   1  19   0        579.73        585.31         6.65 o                         
   2  19   0        490.81        480.67         4.88 o                         
   3  19   0        126.69        117.66         4.27 o                         
   4  19   0          6.63          6.17         1.21 o                         
   5  19   0        239.75        216.00         3.56 o                         
   0  20   0        564.28        558.48         7.11 o                         
   1  20   0         27.96         35.41         3.94 o                         
   2  20   0        265.74        265.22         4.50 o                         
   3  20   0         34.35         39.17         2.83 o                         
   4  20   0        104.13        101.15         2.95 o                         
   5  20   0          5.71         10.83         1.83 o                         
   1  21   0        538.49        516.20         6.73 o                         
   2  21   0        378.62        391.94         5.40 o                         
   3  21   0         69.64         62.70         1.88 o                         
   4  21   0        373.90        377.55         4.68 o                         
   5  21   0        110.13        111.12         2.98 o                         
   0  22   0        933.65        939.13        11.27 o                         
   1  22   0         59.32         65.71         4.19 o                         
   2  22   0        479.33        461.50         5.32 o                         
   3  22   0          0.46         -0.67         1.12 o                         
   4  22   0          0.17         -1.32         1.50 o                         
   5  22   0        300.38        284.62         4.33 o                         
   1  23   0        642.37        634.22         5.34 o                         
   2  23   0          0.30         38.14        15.62 o                         
   3  23   0         53.99         52.88         3.02 o                         
   4  23   0         95.94         99.64         2.62 o                         
   0  24   0        230.82        249.84         4.82 o                         
   1  24   0         18.71         24.01         2.58 o                         
   2  24   0        639.08        666.95        10.51 o                         
   3  24   0          7.06          7.76         1.34 o                         
   4  24   0        281.19        274.56         4.01 o                         
   1  25   0          1.37         -2.73         4.42 o                         
   2  25   0          1.16          6.47         1.68 o                         
   3  25   0        182.59        185.44         2.82 o                         
   4  25   0          4.77          9.05         1.82 o                         
   0  26   0        241.08        251.89         3.98 o                         
   1  26   0         25.62         27.02         5.07 o                         
   2  26   0        115.53        127.78         2.32 o                         
   3  26   0         18.50         19.67         1.60 o                         
   4  26   0        143.15        166.82         3.53 o                         
   1  27   0          9.59         12.07         3.06 o                         
   2  27   0        189.24        202.10         2.90 o                         
   3  27   0         88.72         94.14         2.62 o                         
   4  27   0          2.55          5.41         2.84 o                         
   0  28   0          1.84          4.75         2.36 o                         
   1  28   0         98.12        112.41         1.89 o                         
   2  28   0        303.48        313.92         3.82 o                         
   3  28   0         17.14         19.86         1.87 o                         
   1  29   0        501.59        518.65         6.78 o                         
   2  29   0         96.19        108.00         3.43 o                         
   3  29   0         48.64         50.10         2.44 o                         
   0  30   0        174.05        190.86         6.44 o                         
   1  30   0         62.91         61.02         2.18 o                         
   2  30   0        267.17        257.83         3.88 o                         
   3  30   0         81.11         76.58         2.93 o                         
   1  31   0         21.89         18.70         1.70 o                         
   2  31   0         17.46         21.97         1.84 o                         
   0  32   0        143.77        133.70         3.93 o                         
   1  32   0        107.80        120.35         2.68 o                         
   2  32   0          4.56          2.88         1.94 o                         
   1  33   0        146.46        156.11         3.36 o                         
   0  34   0        273.20        308.00         7.33 o                         
   1  34   0         95.40        120.13         3.46 o                         
  -5   0   1        210.63        209.95         2.70 o                         
  -3   0   1         48.79         50.20         1.71 o                         
  -1   0   1          2.99          1.87         1.79 o                         
   1   0   1       2191.53       2152.82        14.33 o                         
   3   0   1        389.05        382.75         3.94 o                         
   5   0   1       1222.95       1228.77        15.54 o                         
  -6   1   1        126.57        139.11         3.90 o                         
  -5   1   1         28.59        103.53         3.48 o                         
  -4   1   1       1658.94       1622.81        10.86 o                         
  -3   1   1        200.41        209.11         1.47 o                         
  -2   1   1        558.94        623.71         5.42 o                         
  -1   1   1        123.02        122.49         1.87 o                         
   0   1   1        898.41        854.88        10.18 o                         
   1   1   1       4541.65       4834.77        25.21 o                         
   2   1   1        883.28        953.87         5.37 o                         
   3   1   1        244.51        271.68         2.07 o                         
   4   1   1        674.55        691.24         5.86 o                         
   6   1   1        511.86        499.26         7.51 o                         
  -6   2   1        247.06        236.93         2.84 o                         
  -5   2   1        671.95        676.06         5.45 o                         
  -4   2   1        287.02        391.33         4.83 o                         
  -3   2   1        400.11        392.20         2.44 o                         
  -2   2   1        850.20        894.30         5.43 o                         
  -1   2   1        140.77        142.09         1.48 o                         
   0   2   1          1.85          1.49         0.45 o                         
   1   2   1       4191.54       4572.59        24.68 o                         
   2   2   1        754.25        838.78         4.44 o                         
   3   2   1        523.48        574.73         3.82 o                         
   4   2   1         57.68         78.59         2.46 o                         
   5   2   1          3.25          5.31         0.97 o                         
   6   2   1          2.08         17.31         3.19 o                         
  -6   3   1        102.89        141.06         2.20 o                         
  -5   3   1        334.40        372.69         4.35 o                         
  -4   3   1       1283.96       1262.17         7.78 o                         
  -3   3   1          0.01          8.54         0.89 o                         
  -2   3   1        175.29        173.11         1.77 o                         
  -1   3   1          2.11          0.66         0.92 o                         
   0   3   1      12129.62      11199.50        58.15 o                         
   1   3   1        447.86        521.76         3.41 o                         
   2   3   1       2435.80       2588.35        15.16 o                         
   3   3   1       1470.32       1536.01         9.20 o                         
   4   3   1         54.50         62.33         1.46 o                         
   5   3   1          3.13          5.31         0.97 o                         
   6   3   1         33.36         49.66         2.66 o                         
  -6   4   1        365.75        366.46         4.48 o                         
  -5   4   1        296.86        323.44         2.94 o                         
  -4   4   1        462.31        508.92         4.67 o                         
  -3   4   1        285.26        267.50         1.71 o                         
  -2   4   1        804.28        802.30         5.30 o                         
  -1   4   1       8475.98       8037.42        59.92 o                         
   0   4   1       1837.26       1794.14         9.27 o                         
   1   4   1       8473.62       8559.18        47.58 o                         
   2   4   1       7420.70       7812.42        43.50 o                         
   3   4   1         10.11         44.11         2.38 o                         
   4   4   1        174.65        181.96         1.73 o                         
   5   4   1          8.92          9.88         1.12 o                         
   6   4   1         52.72         55.32         2.50 o                         
  -6   5   1         49.61         69.80         3.35 o                         
  -5   5   1        314.32        321.33         2.77 o                         
  -4   5   1        697.26        715.74         4.82 o                         
  -3   5   1         95.50        104.52         1.64 o                         
  -2   5   1        490.18        514.35         3.61 o                         
  -1   5   1        702.96        692.27         5.07 o                         
   0   5   1        616.36        588.66         3.33 o                         
   1   5   1       4530.87       4526.09        25.35 o                         
   2   5   1       6118.96       6291.50        35.17 o                         
   3   5   1       2605.17       2771.65        17.05 o                         
   4   5   1          9.58         14.40         0.62 o                         
   5   5   1         29.33         28.01         2.32 o                         
   6   5   1         36.85         42.53         2.19 o                         
  -6   6   1         27.93         28.74         1.63 o                         
  -5   6   1         19.37         26.64         1.18 o                         
  -4   6   1        393.17        390.48         4.03 o                         
  -3   6   1        378.07        400.09         2.96 o                         
  -2   6   1       1092.63       1068.84         6.42 o                         
  -1   6   1       6754.28       6254.88        39.85 o                         
   0   6   1        153.07        184.20         1.10 o                         
   1   6   1        824.55        913.82         5.42 o                         
   2   6   1         38.42         48.41         1.03 o                         
   3   6   1       1261.11       1314.08        10.49 o                         
   4   6   1        241.45        256.79         3.00 o                         
   5   6   1        868.98        806.75         8.18 o                         
   6   6   1         71.75         71.43         2.70 o                         
  -6   7   1         24.95         38.18         1.78 o                         
  -5   7   1         62.05         54.76         1.36 o                         
  -4   7   1         11.02         33.47         1.37 o                         
  -3   7   1        883.08        906.00         6.23 o                         
  -2   7   1       4360.74       4433.28        24.20 o                         
  -1   7   1         14.36         14.52         1.01 o                         
   0   7   1        870.64        864.09         4.85 o                         
   1   7   1       4867.21       4872.05        27.41 o                         
   2   7   1         44.61         68.30         1.39 o                         
   3   7   1        164.62        180.18         2.98 o                         
   4   7   1        614.14        619.45         5.24 o                         
   5   7   1         73.77        126.56         2.13 o                         
   6   7   1        156.33        141.57         3.32 o                         
  -6   8   1         13.91         38.73         2.88 o                         
  -5   8   1         16.15         23.63         1.05 o                         
  -4   8   1        519.50        465.32         4.33 o                         
  -3   8   1        597.54        583.89         4.03 o                         
  -2   8   1         56.90         93.35         1.72 o                         
  -1   8   1      10138.21       9461.60        65.41 o                         
   0   8   1        303.07        304.14         1.82 o                         
   1   8   1        134.48        164.73         1.85 o                         
   2   8   1       1886.50       1936.77        11.41 o                         
   3   8   1         36.30         36.55         1.59 o                         
   4   8   1        339.69        335.13         4.42 o                         
   5   8   1        840.04        826.90         9.60 o                         
   6   8   1          5.58         15.51         1.96 o                         
  -6   9   1        339.20        324.05         3.60 o                         
  -5   9   1         70.01         64.81         2.84 o                         
  -4   9   1         25.56         32.51         2.84 o                         
  -3   9   1        295.68        278.01         2.57 o                         
  -2   9   1       1630.37       1657.26        10.11 o                         
  -1   9   1         13.09         17.56         1.13 o                         
   0   9   1         19.06         19.22         0.55 o                         
   1   9   1         19.84         18.35         0.67 o                         
   2   9   1       1355.10       1319.15         8.79 o                         
   3   9   1        289.07        285.62         3.11 o                         
   4   9   1         63.05         85.38         1.97 o                         
   5   9   1        139.88        169.63         3.16 o                         
   6   9   1        202.03        206.84         3.96 o                         
  -6  10   1         35.93         50.38         1.97 o                         
  -5  10   1         36.82         43.04         2.97 o                         
  -4  10   1         10.69        -12.29        12.29 o                         
  -3  10   1        207.62        185.14         2.01 o                         
  -2  10   1        112.99        142.24         1.30 o                         
  -1  10   1        801.15        776.01         4.69 o                         
   0  10   1       2493.83       2454.84        13.59 o                         
   1  10   1        187.33        216.06         1.41 o                         
   2  10   1        470.97        507.05         4.82 o                         
   3  10   1       1141.71       1132.48         9.75 o                         
   4  10   1        143.94        143.67         2.51 o                         
   5  10   1        737.13        738.39         8.92 o                         
   6  10   1         25.26         57.90         2.82 o                         
  -6  11   1        111.01        140.40         2.92 o                         
  -5  11   1         38.27         42.44         1.58 o                         
  -4  11   1         70.70         79.93         4.91 o                         
  -3  11   1         72.71         62.11         2.11 o                         
  -2  11   1        334.74        372.29         3.11 o                         
  -1  11   1        281.55        297.40         2.04 o                         
   0  11   1        529.97        529.74         3.20 o                         
   1  11   1        888.97        871.14         4.87 o                         
   2  11   1        304.00        285.77         4.70 o                         
   3  11   1        690.73        730.83         6.54 o                         
   4  11   1        416.75        435.32         5.26 o                         
   5  11   1         36.69         58.53         2.09 o                         
   6  11   1        494.60        492.74         5.99 o                         
  -6  12   1        273.12        283.26         4.07 o                         
  -5  12   1         80.17         82.78         1.84 o                         
  -4  12   1       1068.89       1036.08         9.60 o                         
  -3  12   1        346.19        300.21         3.51 o                         
  -2  12   1         10.67          8.53         1.05 o                         
  -1  12   1         73.81         88.88         1.19 o                         
   0  12   1       1717.25       1692.38         9.08 o                         
   1  12   1          4.17          0.59         0.70 o                         
   2  12   1       1392.62       1337.20        11.27 o                         
   3  12   1       1177.70       1140.95         9.58 o                         
   4  12   1        557.52        532.58         6.28 o                         
   5  12   1        365.56        346.73         4.40 o                         
  -6  13   1        628.85        581.91         6.66 o                         
  -5  13   1         32.95         39.18         1.58 o                         
  -4  13   1        106.47        118.00         1.97 o                         
  -3  13   1        103.62        119.97         2.75 o                         
  -2  13   1        901.70        907.64         6.79 o                         
  -1  13   1        524.79        510.98         3.30 o                         
   0  13   1        182.91        150.46         1.44 o                         
   1  13   1        233.61        255.21         1.90 o                         
   2  13   1          8.37         11.02         1.81 o                         
   3  13   1        102.20        109.83         2.71 o                         
   4  13   1        594.21        570.36         6.83 o                         
   5  13   1        184.97        168.96         2.97 o                         
  -6  14   1        327.92        326.38         4.52 o                         
  -5  14   1        277.21        265.29         3.33 o                         
  -4  14   1        883.17        823.06         7.61 o                         
  -3  14   1       2035.37       1918.52        15.25 o                         
  -2  14   1        265.28        266.74         2.44 o                         
  -1  14   1       1309.99       1340.79         7.96 o                         
   0  14   1       1784.92       1780.31        10.32 o                         
   1  14   1        369.28        329.57         3.00 o                         
   2  14   1        576.18        571.49         5.42 o                         
   3  14   1         27.52         28.99         2.64 o                         
   4  14   1          2.21          5.17         1.39 o                         
   5  14   1          5.54          3.74         1.49 o                         
  -6  15   1         76.71         83.64         2.75 o                         
  -5  15   1        123.67        117.29         2.24 o                         
  -4  15   1        903.04        831.74         7.90 o                         
  -3  15   1        163.68        167.66         2.22 o                         
  -2  15   1       1298.73       1294.75        10.03 o                         
  -1  15   1          1.92          4.35         1.41 o                         
   0  15   1       3867.09       3747.88        21.82 o                         
   1  15   1        322.52        311.33         2.42 o                         
   2  15   1          6.92          8.22         1.36 o                         
   3  15   1         13.43         11.73         3.97 o                         
   4  15   1          2.74          5.39         1.67 o                         
   5  15   1         11.01         14.69         1.86 o                         
  -6  16   1         86.70         93.38         3.21 o                         
  -5  16   1        145.00        145.38         2.49 o                         
  -4  16   1         24.39         42.29         2.04 o                         
  -3  16   1       1529.13       1509.34        12.93 o                         
  -2  16   1          0.05          3.10         2.42 o                         
  -1  16   1          1.53          4.81         1.45 o                         
   0  16   1       1257.88       1285.62         8.05 o                         
   1  16   1       2168.19       2192.42        13.79 o                         
   2  16   1        228.98        235.46         2.29 o                         
   3  16   1        916.05        878.43         8.25 o                         
   4  16   1         10.98         15.10         1.53 o                         
   5  16   1        208.02        195.95         3.68 o                         
  -5  17   1         16.89         18.32         1.51 o                         
  -4  17   1        207.25        202.26         2.86 o                         
  -3  17   1        508.54        478.65         4.92 o                         
  -2  17   1          0.66         -2.01         3.01 o                         
  -1  17   1        379.19        397.42         3.41 o                         
   0  17   1        664.24        661.17         4.45 o                         
   1  17   1          0.30         11.76         4.69 o                         
   2  17   1        965.16        922.43         7.12 o                         
   3  17   1        110.13        102.05         2.06 o                         
   4  17   1        571.95        548.31         7.88 o                         
   5  17   1        168.93        158.56         3.47 o                         
  -5  18   1        260.14        267.73         3.84 o                         
  -4  18   1         36.92         49.37         1.80 o                         
  -3  18   1         18.53        -12.86        12.86 o                         
  -2  18   1          9.41          9.69         0.93 o                         
  -1  18   1        287.20        300.80         3.32 o                         
   0  18   1        273.22        282.83         2.31 o                         
   1  18   1       4289.26       4273.83        25.99 o                         
   2  18   1        236.48        227.27         2.96 o                         
   3  18   1        114.71        108.51         2.47 o                         
   4  18   1          5.09          9.05         1.57 o                         
   5  18   1          0.26          0.69         1.85 o                         
  -5  19   1          2.62          5.67         1.68 o                         
  -4  19   1         18.46         10.87         1.85 o                         
  -3  19   1         68.00         75.81         4.20 o                         
  -2  19   1        122.20        112.89         4.03 o                         
  -1  19   1          8.91         11.10         2.44 o                         
   0  19   1        518.67        491.10         4.15 o                         
   1  19   1       2051.40       2083.30        14.06 o                         
   2  19   1        139.74        135.06         2.88 o                         
   3  19   1          0.28         -1.60         1.60 o                         
   4  19   1        195.61        188.90         3.41 o                         
   5  19   1          0.42         -0.84         1.90 o                         
  -5  20   1        479.63        474.34         5.69 o                         
  -4  20   1        120.40        130.92         2.51 o                         
  -3  20   1         17.04         27.25         1.67 o                         
  -2  20   1          0.12         27.38        15.65 o                         
  -1  20   1         15.73         16.29         1.61 o                         
   0  20   1        175.71        174.32         3.07 o                         
   1  20   1        824.54        832.82         6.23 o                         
   2  20   1          7.08          6.81         2.86 o                         
   3  20   1          9.79         10.26         1.30 o                         
   4  20   1         23.79         23.80         1.86 o                         
   5  20   1         39.00         37.44         2.38 o                         
  -5  21   1         67.91         80.47         2.70 o                         
  -4  21   1        353.49        331.85         4.20 o                         
  -3  21   1          0.17         -0.37         1.35 o                         
  -2  21   1        434.16        463.78         6.21 o                         
  -1  21   1         79.35         74.76         2.41 o                         
   0  21   1          8.65         12.23         2.36 o                         
   1  21   1        136.61        138.03         2.75 o                         
   2  21   1          0.34         -0.94         4.14 o                         
   3  21   1         21.24         26.05         1.70 o                         
   4  21   1        307.22        314.91         4.75 o                         
   5  21   1         31.03         25.45         3.10 o                         
  -5  22   1        488.02        504.20         6.11 o                         
  -4  22   1          7.47          7.07         1.47 o                         
  -3  22   1        161.28        145.58         2.83 o                         
  -2  22   1          9.66         14.25         2.82 o                         
  -1  22   1         26.97         33.60         5.40 o                         
   0  22   1        190.67        193.38         3.71 o                         
   1  22   1        274.38        273.17         4.19 o                         
   2  22   1        362.47        373.15         5.58 o                         
   3  22   1         10.99          7.05         1.43 o                         
   4  22   1          1.51          2.66         1.88 o                         
  -5  23   1         73.40         75.10         2.87 o                         
  -4  23   1          0.24         -0.41         1.59 o                         
  -3  23   1         78.84         64.73         2.04 o                         
  -2  23   1       1046.83       1046.30        11.07 o                         
  -1  23   1        220.02        217.34         5.95 o                         
   0  23   1        134.56        143.97         4.06 o                         
   1  23   1          2.45          4.85         1.61 o                         
   2  23   1         95.79        103.67         5.46 o                         
   3  23   1        109.82        106.94         2.44 o                         
   4  23   1        519.15        535.46         7.01 o                         
  -4  24   1        183.71        191.16         3.01 o                         
  -3  24   1         18.28         20.48         1.56 o                         
  -2  24   1         24.23         38.34         5.06 o                         
  -1  24   1        104.84        100.25         2.49 o                         
   0  24   1        681.35        701.65         7.39 o                         
   1  24   1        412.54        421.07         8.05 o                         
   2  24   1        445.35        435.73         5.56 o                         
   3  24   1         93.85         96.96         2.46 o                         
   4  24   1          4.44          9.94         2.09 o                         
  -4  25   1          0.98          7.24         1.88 o                         
  -3  25   1         65.99         58.17         2.16 o                         
  -2  25   1        518.51        533.76         6.59 o                         
  -1  25   1        117.31        130.82         8.40 o                         
   0  25   1        686.11        689.66         5.91 o                         
   1  25   1          0.68          5.34         3.56 o                         
   2  25   1         35.29         48.74         2.24 o                         
   3  25   1          0.66          0.22         1.58 o                         
   4  25   1         94.61         73.34         3.06 o                         
  -4  26   1          3.15          0.39         1.81 o                         
  -3  26   1        137.97        157.38         2.92 o                         
  -2  26   1        123.08        115.91         2.51 o                         
  -1  26   1       1486.84       1518.62        14.42 o                         
   0  26   1        332.07        361.73         3.56 o                         
   1  26   1        122.10        123.47         5.58 o                         
   2  26   1         40.59         42.22         1.70 o                         
   3  26   1          0.41          1.46         1.65 o                         
   4  26   1         27.65         35.62         2.60 o                         
  -4  27   1         20.60         22.72         2.10 o                         
  -3  27   1         87.67         94.91         3.10 o                         
  -2  27   1        698.23        748.67         7.91 o                         
  -1  27   1         41.17         67.34         5.77 o                         
   0  27   1         75.16         83.26         4.43 o                         
   1  27   1         53.78         55.15         1.64 o                         
   2  27   1         80.34         81.23         2.16 o                         
   3  27   1         83.01         83.23         2.94 o                         
  -4  28   1         16.14         21.62         4.82 o                         
  -3  28   1        272.01        280.79         4.07 o                         
  -2  28   1          0.97          8.93         1.78 o                         
  -1  28   1          3.05          8.47         4.14 o                         
   0  28   1         48.32         49.58         8.95 o                         
   1  28   1         17.70         17.59         1.55 o                         
   2  28   1          2.33          2.68         2.27 o                         
   3  28   1        248.02        256.16         4.46 o                         
  -3  29   1        164.56        172.37         3.06 o                         
  -2  29   1          3.18          7.50         1.73 o                         
  -1  29   1        271.24        274.95         4.38 o                         
   0  29   1         78.25         78.68        11.30 o                         
   1  29   1         62.90         66.19         2.15 o                         
   2  29   1         34.54         40.81         2.11 o                         
   3  29   1        411.99        441.14         6.32 o                         
  -3  30   1         90.24        113.63         4.50 o                         
  -2  30   1        199.07        209.06         3.47 o                         
  -1  30   1         33.96         45.57         2.12 o                         
   0  30   1         18.14         22.22         2.57 o                         
   1  30   1          5.16          9.05         1.76 o                         
   2  30   1         89.24        100.05         3.64 o                         
  -3  31   1         18.01         19.19         3.29 o                         
  -2  31   1          5.44         11.73         1.86 o                         
  -1  31   1         10.35         12.44         1.88 o                         
   0  31   1        172.07        206.54         3.10 o                         
   1  31   1          6.81          9.58         1.93 o                         
   2  31   1        284.39        302.48         4.94 o                         
  -2  32   1          9.17          6.98         1.84 o                         
  -1  32   1         61.37         69.34         2.69 o                         
   0  32   1          9.65         12.56         1.99 o                         
   1  32   1         70.53         76.65         2.82 o                         
   2  32   1         33.48         49.01         2.96 o                         
  -1  33   1         17.63         24.58         1.97 o                         
   0  33   1        175.65        203.47         4.21 o                         
   1  33   1         29.83         38.58         2.60 o                         
  -1  34   1          2.78         -3.29         3.29 o                         
   0  34   1          3.29          0.11         2.74 o                         
  -6   0   2          0.60         48.82         1.98 o                         
  -4   0   2       2431.43       2345.86        28.49 o                         
  -2   0   2        600.38        517.65         5.38 o                         
   0   0   2        212.76        195.39         2.50 o                         
   2   0   2        940.63        988.84         7.89 o                         
   4   0   2         30.93         40.96         1.48 o                         
   6   0   2         62.72         68.39         5.73 o                         
  -6   1   2        292.35        282.66         3.06 o                         
  -5   1   2         28.41         31.56         1.30 o                         
  -4   1   2         85.10        173.56         3.45 o                         
  -3   1   2       2204.69       2163.16        14.29 o                         
  -2   1   2        402.58        393.77         2.91 o                         
  -1   1   2        440.40        448.73         3.21 o                         
   0   1   2        535.78        493.14         2.75 o                         
   1   1   2        794.42        817.46         5.27 o                         
   2   1   2        192.15        244.88         2.25 o                         
   3   1   2        479.50        518.51         4.04 o                         
   4   1   2         19.71         26.17         1.23 o                         
   5   1   2          1.22          2.64         1.20 o                         
   6   1   2         10.17          9.94         4.79 o                         
  -6   2   2        190.75        183.84         3.60 o                         
  -5   2   2          4.23         14.76         1.04 o                         
  -4   2   2        645.11        643.56         6.15 o                         
  -3   2   2          6.84         39.19         5.80 o                         
  -2   2   2        417.16        358.63         3.50 o                         
  -1   2   2       1669.73       1598.51        10.16 o                         
   0   2   2        509.62        525.68         2.97 o                         
   1   2   2       2401.62       2645.21        14.53 o                         
   2   2   2       2977.07       3202.51        16.08 o                         
   3   2   2          0.06          6.76         0.91 o                         
   4   2   2        290.84        309.74         2.96 o                         
   5   2   2          1.74         33.02         3.57 o                         
   6   2   2         10.57         38.24         5.39 o                         
  -6   3   2          0.17          0.28         1.47 o                         
  -5   3   2         89.70        106.06         3.81 o                         
  -4   3   2         26.45         90.60         2.34 o                         
  -3   3   2        805.84        770.57         5.89 o                         
  -2   3   2         93.65         87.18         2.23 o                         
  -1   3   2       1354.52       1359.66         8.74 o                         
   0   3   2        413.41        395.20         2.48 o                         
   1   3   2       1303.10       1397.88         8.48 o                         
   2   3   2        762.22        850.84         5.51 o                         
   3   3   2        501.62        510.04         4.22 o                         
   4   3   2        343.85        350.56         3.95 o                         
   5   3   2        686.58        678.05         7.96 o                         
   6   3   2        252.94        258.77         9.10 o                         
  -6   4   2          3.98         25.45         3.58 o                         
  -5   4   2        184.03        200.27         5.48 o                         
  -4   4   2        598.24        543.56         4.53 o                         
  -3   4   2         70.64        112.58         3.11 o                         
  -2   4   2        875.46        815.45         7.06 o                         
  -1   4   2        133.32        125.96         2.57 o                         
   0   4   2        647.48        660.38         3.79 o                         
   1   4   2       6034.23       6150.71        35.77 o                         
   2   4   2        305.59        278.53         2.19 o                         
   3   4   2        335.12        330.02         2.61 o                         
   4   4   2        503.92        533.26         5.38 o                         
   5   4   2          5.48         52.63         2.03 o                         
   6   4   2        416.51        399.78         6.70 o                         
  -6   5   2        258.33        241.32         3.90 o                         
  -5   5   2        519.18        519.11         5.79 o                         
  -4   5   2         13.55         18.14         2.93 o                         
  -3   5   2        182.59        230.63         3.36 o                         
  -2   5   2         54.73         71.64         2.39 o                         
  -1   5   2       2621.64       2472.92        14.25 o                         
   0   5   2        119.33        113.75         0.84 o                         
   1   5   2        723.54        749.81         6.18 o                         
   2   5   2         56.91         67.53         1.35 o                         
   3   5   2          1.17          9.07         0.71 o                         
   4   5   2          2.40          9.85         2.12 o                         
   5   5   2        561.16        576.57         6.25 o                         
   6   5   2         14.66         38.34         5.70 o                         
  -6   6   2        246.40        229.18         3.32 o                         
  -5   6   2        684.83        726.07         7.89 o                         
  -4   6   2         86.03         72.57         1.31 o                         
  -3   6   2        764.00        731.72         6.25 o                         
  -2   6   2       1165.62       1132.45         7.74 o                         
  -1   6   2       1336.71       1234.98         7.38 o                         
   0   6   2        978.36       1019.84         5.53 o                         
   1   6   2        655.68        673.34         4.19 o                         
   2   6   2       1413.26       1499.99        10.35 o                         
   3   6   2        902.09        861.02         6.08 o                         
   4   6   2        141.91        164.20         2.14 o                         
   5   6   2         52.97         87.51         2.16 o                         
  -6   7   2          0.37         14.20         1.48 o                         
  -5   7   2       1086.18       1017.32        12.36 o                         
  -4   7   2         64.00         65.43         1.75 o                         
  -3   7   2          7.33          7.56         1.93 o                         
  -2   7   2          3.50          6.18         0.92 o                         
  -1   7   2        410.76        372.06         2.96 o                         
   0   7   2       2690.77       2770.32        14.40 o                         
   1   7   2       1232.89       1240.58         7.24 o                         
   2   7   2        965.17        949.94         6.92 o                         
   3   7   2        109.08        128.76         2.82 o                         
   4   7   2         94.59        103.05         2.95 o                         
   5   7   2        479.65        490.01         5.60 o                         
  -6   8   2        144.88        153.28         4.53 o                         
  -5   8   2         33.36        118.53         7.02 o                         
  -4   8   2        165.65        156.08         3.90 o                         
  -3   8   2          6.27         10.23         1.15 o                         
  -2   8   2       1742.39       1724.85        11.06 o                         
  -1   8   2       1475.32       1457.75         7.82 o                         
   0   8   2         42.24         35.18         0.99 o                         
   1   8   2        363.61        429.99         2.79 o                         
   2   8   2        725.95        766.03         5.89 o                         
   3   8   2        740.44        723.32         5.99 o                         
   4   8   2        474.00        449.02         4.86 o                         
   5   8   2         44.15         60.38         2.99 o                         
  -6   9   2         89.46         80.40         2.26 o                         
  -5   9   2       1323.23       1269.49        15.41 o                         
  -4   9   2         23.39         29.98         1.26 o                         
  -3   9   2         58.29         51.42         1.84 o                         
  -2   9   2         54.03         64.58         2.28 o                         
  -1   9   2       2043.65       1929.57        10.25 o                         
   0   9   2        142.67        142.37         1.26 o                         
   1   9   2       3201.28       3172.11        17.69 o                         
   2   9   2          2.35          4.96         2.01 o                         
   3   9   2        131.91        137.71         1.93 o                         
   4   9   2        118.97        114.76         3.99 o                         
   5   9   2        133.77        121.36         2.65 o                         
  -6  10   2        172.27        181.53         3.05 o                         
  -5  10   2         54.33         89.74         3.14 o                         
  -4  10   2        138.21        144.12         3.79 o                         
  -3  10   2        177.66        166.94         2.52 o                         
  -2  10   2       3165.63       3111.81        20.69 o                         
  -1  10   2        742.29        751.32         4.42 o                         
   0  10   2       1119.23       1139.32         6.27 o                         
   1  10   2         26.34         27.52         0.94 o                         
   2  10   2         24.84         23.02         2.79 o                         
   3  10   2        282.92        301.26         2.98 o                         
   4  10   2         41.37         33.68         2.65 o                         
   5  10   2        163.00        156.73         2.87 o                         
  -6  11   2          1.71         12.70         1.94 o                         
  -5  11   2        572.75        559.03         7.81 o                         
  -4  11   2         72.59         78.16         1.85 o                         
  -3  11   2         77.54         65.78         1.32 o                         
  -2  11   2        910.75        957.26         6.34 o                         
  -1  11   2       5229.18       5156.83        27.44 o                         
   0  11   2        697.38        644.62         3.73 o                         
   1  11   2        672.73        599.16         4.71 o                         
   2  11   2        321.69        329.23         3.12 o                         
   3  11   2        711.05        719.27         6.22 o                         
   4  11   2         85.77         96.05         3.22 o                         
   5  11   2        225.43        192.47         3.19 o                         
  -6  12   2        296.86        286.87         3.72 o                         
  -5  12   2         94.47        102.83         3.87 o                         
  -4  12   2          6.61          8.02         1.21 o                         
  -3  12   2         16.16         18.52         1.01 o                         
  -2  12   2       2257.05       2235.00        15.36 o                         
  -1  12   2        102.32        108.05         2.10 o                         
   0  12   2       1070.45        972.91         5.68 o                         
   1  12   2          6.40         12.97         1.87 o                         
   2  12   2         75.92         69.38         2.16 o                         
   3  12   2         10.21         28.43         1.69 o                         
   4  12   2        108.82        105.33         2.19 o                         
   5  12   2         11.15          9.75         1.58 o                         
  -6  13   2         44.64         40.71         1.80 o                         
  -5  13   2          0.44         -0.03         1.39 o                         
  -4  13   2        399.94        376.21         4.03 o                         
  -3  13   2        571.93        599.47         5.25 o                         
  -2  13   2          7.83          5.81         2.48 o                         
  -1  13   2         32.76         49.62         0.69 o                         
   0  13   2        180.13        160.09         1.70 o                         
   1  13   2        686.83        681.54         5.76 o                         
   2  13   2        461.53        467.43         4.21 o                         
   3  13   2       2053.83       1963.37        17.92 o                         
   4  13   2        161.23        211.24         5.73 o                         
   5  13   2          0.21          4.00         1.58 o                         
  -6  14   2         11.56         19.21         1.82 o                         
  -5  14   2         10.15         11.77         1.68 o                         
  -4  14   2         51.79         51.65         1.54 o                         
  -3  14   2          9.14         15.10         1.25 o                         
  -2  14   2          6.34          6.82         1.74 o                         
  -1  14   2        196.46        191.27         1.87 o                         
   0  14   2       1100.01       1050.35         6.66 o                         
   1  14   2        355.12        341.27         3.18 o                         
   2  14   2        546.53        544.18         4.80 o                         
   3  14   2        688.53        666.18         7.60 o                         
   4  14   2       1749.43       1603.34        20.20 o                         
   5  14   2          0.00          7.62         1.66 o                         
  -6  15   2          0.22          8.94         2.16 o                         
  -5  15   2          2.85          3.53         1.32 o                         
  -4  15   2         43.80         48.53         4.01 o                         
  -3  15   2        512.34        496.36         4.99 o                         
  -2  15   2         15.43         21.76         1.21 o                         
  -1  15   2          0.67          1.07         0.62 o                         
   0  15   2        201.60        232.32         2.47 o                         
   1  15   2        585.22        565.01         5.59 o                         
   2  15   2         42.15         36.17         3.04 o                         
   3  15   2       1445.78       1415.14        13.74 o                         
   4  15   2         18.85         30.13         2.71 o                         
   5  15   2        378.90        340.11         4.54 o                         
  -6  16   2        258.67        244.71         4.39 o                         
  -5  16   2          4.59          2.97         1.39 o                         
  -4  16   2        163.66        159.98         2.88 o                         
  -3  16   2        297.47        267.55         3.94 o                         
  -2  16   2          0.96          2.88         1.75 o                         
  -1  16   2        287.31        284.28         2.64 o                         
   0  16   2        786.22        726.25         4.89 o                         
   1  16   2        227.56        217.35         2.70 o                         
   2  16   2        386.66        384.55         5.20 o                         
   3  16   2        131.84        116.80         4.58 o                         
   4  16   2        121.29        127.43         2.86 o                         
   5  16   2        230.07        200.97         4.22 o                         
  -6  17   2         36.40         49.00         4.89 o                         
  -5  17   2         36.70         34.95         2.00 o                         
  -4  17   2         91.61        107.49         2.13 o                         
  -3  17   2       1697.95       1659.15        13.79 o                         
  -2  17   2        515.96        525.82         5.16 o                         
  -1  17   2         33.22         41.01         0.96 o                         
   0  17   2        233.12        248.87         4.52 o                         
   1  17   2          2.83          8.49         1.77 o                         
   2  17   2        350.04        347.36         6.12 o                         
   3  17   2        179.36        184.87         4.44 o                         
   4  17   2        385.45        324.20         4.71 o                         
   5  17   2          0.67         -1.88         1.88 o                         
  -5  18   2          3.73          2.04         1.69 o                         
  -4  18   2        992.74        920.33         9.32 o                         
  -3  18   2        261.48        274.59         5.89 o                         
  -2  18   2        102.73        119.79         1.88 o                         
  -1  18   2        679.16        697.78         5.65 o                         
   0  18   2       1147.89       1121.88         8.17 o                         
   1  18   2        532.06        500.51         7.32 o                         
   2  18   2        409.98        414.33         4.95 o                         
   3  18   2          0.06          1.06         1.88 o                         
   4  18   2          4.18          3.22         1.67 o                         
   5  18   2         46.54         31.79         2.48 o                         
  -5  19   2          0.20         -0.10         1.61 o                         
  -4  19   2         31.33         34.96         1.72 o                         
  -3  19   2       2575.17       2434.84        27.15 o                         
  -2  19   2         42.82         45.84         5.20 o                         
  -1  19   2        131.42        128.65         3.60 o                         
   0  19   2        178.62        189.39         2.69 o                         
   1  19   2        172.27        159.74         2.56 o                         
   2  19   2        186.99        188.05         4.25 o                         
   3  19   2        556.61        557.89         6.85 o                         
   4  19   2         17.90         21.21         1.93 o                         
  -5  20   2         24.71         25.94         2.18 o                         
  -4  20   2        374.77        389.73         5.20 o                         
  -3  20   2         30.79         46.38         4.07 o                         
  -2  20   2         38.28         30.77         2.65 o                         
  -1  20   2        138.88        150.63         1.83 o                         
   0  20   2         88.76         82.06         2.45 o                         
   1  20   2        101.56        100.00         2.55 o                         
   2  20   2       1338.73       1305.11        12.84 o                         
   3  20   2        100.84        110.26         2.63 o                         
   4  20   2         62.78         60.76         2.60 o                         
  -5  21   2         52.98         52.42         2.79 o                         
  -4  21   2         30.51         38.27         1.81 o                         
  -3  21   2        130.93        140.01         2.73 o                         
  -2  21   2          5.32          5.94         3.79 o                         
  -1  21   2        203.35        198.71         3.81 o                         
   0  21   2         68.05         77.83         2.18 o                         
   1  21   2        385.00        371.08         6.35 o                         
   2  21   2        148.89        149.00         7.01 o                         
   3  21   2        648.56        638.58         7.72 o                         
   4  21   2         13.59         12.59         2.09 o                         
  -5  22   2         23.23         35.46         2.72 o                         
  -4  22   2        174.92        180.42         3.05 o                         
  -3  22   2         71.06         56.69         1.92 o                         
  -2  22   2         23.97         19.83         3.89 o                         
  -1  22   2         24.46         26.58         1.58 o                         
   0  22   2       1194.13       1188.46        15.40 o                         
   1  22   2       1636.54       1650.01        13.19 o                         
   2  22   2        373.42        368.13         5.13 o                         
   3  22   2        119.11        117.22         2.84 o                         
   4  22   2         13.91         15.18         2.11 o                         
  -5  23   2         65.20         68.77         3.64 o                         
  -4  23   2         20.07         31.06         1.83 o                         
  -3  23   2         67.81         79.13         2.24 o                         
  -2  23   2         89.22         75.13         7.44 o                         
  -1  23   2        216.68        220.36         4.80 o                         
   0  23   2        191.17        197.85         4.54 o                         
   1  23   2        278.11        292.40         4.26 o                         
   2  23   2        177.69        179.33         3.23 o                         
   3  23   2        114.07        110.41         2.86 o                         
   4  23   2         40.50         48.30         3.29 o                         
  -4  24   2        103.25         97.85         3.42 o                         
  -3  24   2         91.39         95.75         2.35 o                         
  -2  24   2          0.18          2.13         6.22 o                         
  -1  24   2        320.64        317.08         7.93 o                         
   0  24   2        282.05        290.64         6.09 o                         
   1  24   2        172.63        171.53         4.16 o                         
   2  24   2        351.06        329.94         4.65 o                         
   3  24   2          1.80          0.54         1.84 o                         
   4  24   2          7.60          8.60         2.16 o                         
  -4  25   2         67.26         59.65         2.45 o                         
  -3  25   2         13.78         13.76         1.58 o                         
  -2  25   2        263.19        264.71         3.74 o                         
  -1  25   2        250.08        279.12         3.60 o                         
   0  25   2        300.34        303.59         6.63 o                         
   1  25   2        115.75        126.66         4.93 o                         
   2  25   2          2.61          4.75         1.66 o                         
   3  25   2         95.89         86.06         2.91 o                         
  -4  26   2         10.18         16.26         1.95 o                         
  -3  26   2        239.15        253.34         3.72 o                         
  -2  26   2        324.72        320.65         4.68 o                         
  -1  26   2         44.05         39.92         9.15 o                         
   0  26   2         54.13         63.04         6.56 o                         
   1  26   2         24.71         33.74         1.51 o                         
   2  26   2        144.22        140.91         3.16 o                         
   3  26   2         42.79         35.52         2.30 o                         
  -4  27   2          4.79          7.93         1.97 o                         
  -3  27   2          7.78         17.56         1.80 o                         
  -2  27   2        269.59        288.41         3.92 o                         
  -1  27   2        215.06        229.34         7.47 o                         
   0  27   2          0.23         95.63        25.36 o                         
   1  27   2        121.87        119.52         2.41 o                         
   2  27   2         19.77         24.58         2.02 o                         
   3  27   2        303.31        304.89         4.94 o                         
  -4  28   2          6.63          1.08         2.12 o                         
  -3  28   2        158.35        160.89         3.15 o                         
  -2  28   2         36.00         49.02         2.31 o                         
  -1  28   2        195.79        203.07         5.43 o                         
   0  28   2        427.01        433.38         8.51 o                         
   1  28   2         73.89         73.22         2.38 o                         
   2  28   2          4.26         -1.02         2.36 o                         
   3  28   2          6.29          4.69         2.24 o                         
  -3  29   2        133.72        141.93         3.76 o                         
  -2  29   2          6.53         11.70         2.36 o                         
  -1  29   2         95.20        101.59         2.59 o                         
   0  29   2          4.93         13.24         8.35 o                         
   1  29   2         44.42         54.06         2.28 o                         
   2  29   2          5.59          5.88         2.10 o                         
  -3  30   2          0.94          3.70         2.28 o                         
  -2  30   2        443.49        462.33         5.63 o                         
  -1  30   2        289.25        287.32         4.08 o                         
   0  30   2          3.15          1.30         1.62 o                         
   1  30   2        109.10        113.38         3.18 o                         
   2  30   2         31.81         35.29         3.02 o                         
  -2  31   2         20.86         28.99         2.33 o                         
  -1  31   2         37.86         45.75         2.27 o                         
   0  31   2          9.08          9.91         1.96 o                         
   1  31   2         36.72         41.05         2.41 o                         
   2  31   2          9.55          5.98         3.30 o                         
  -2  32   2        157.87        167.09         3.45 o                         
  -1  32   2          3.19         10.02         1.99 o                         
   0  32   2        114.22        125.82         3.48 o                         
   1  32   2         39.25         43.99         2.55 o                         
  -1  33   2        128.86        134.56         3.26 o                         
   0  33   2          2.68          6.60         2.85 o                         
  -5   0   3        577.63        535.17         8.92 o                         
  -3   0   3       5716.53       5586.55        53.51 o                         
  -1   0   3        429.23        483.48         4.97 o                         
   1   0   3       7102.31       7144.18        56.43 o                         
   3   0   3        642.96        663.80         8.14 o                         
   5   0   3          0.50          6.28         2.26 o                         
  -6   1   3        273.61        290.26        10.04 o                         
  -5   1   3         54.85         61.25         2.49 o                         
  -4   1   3          3.44          6.30         1.43 o                         
  -3   1   3        325.54        433.85         5.81 o                         
  -2   1   3       5430.66       5465.70        39.88 o                         
  -1   1   3       1031.86       1095.62         7.50 o                         
   0   1   3       3930.17       3766.55        19.44 o                         
   1   1   3        269.82        410.79         7.43 o                         
   2   1   3          1.04          4.00         1.14 o                         
   3   1   3        336.92        400.04         4.77 o                         
   4   1   3       1016.53       1036.01        16.44 o                         
   5   1   3         90.12         86.03         2.55 o                         
  -6   2   3        624.04        598.79         7.25 o                         
  -5   2   3         48.31         58.96         4.47 o                         
  -4   2   3          1.80          3.44         0.77 o                         
  -3   2   3       1061.93        991.78        10.30 o                         
  -2   2   3       1037.22       1204.45        29.17 o                         
  -1   2   3        255.89        309.89         3.93 o                         
   0   2   3        427.66        522.74         6.31 o                         
   1   2   3       1322.62       1385.47         8.08 o                         
   2   2   3        205.85        233.68         2.31 o                         
   3   2   3        834.01        857.92         6.95 o                         
   4   2   3        240.38        296.47         4.48 o                         
   5   2   3         15.27         15.90         2.01 o                         
  -6   3   3        464.78        494.29         9.68 o                         
  -5   3   3         33.32         33.98         2.13 o                         
  -4   3   3          0.39         29.63         6.70 o                         
  -3   3   3          9.58         72.26         5.58 o                         
  -2   3   3        343.78        338.17         6.72 o                         
  -1   3   3       1040.07       1116.63         7.48 o                         
   0   3   3        538.72        492.28         3.05 o                         
   1   3   3         33.78         26.90         1.91 o                         
   2   3   3        436.41        484.84         3.91 o                         
   3   3   3         12.79         39.31         2.31 o                         
   4   3   3        828.40        853.18        13.30 o                         
   5   3   3          1.47         11.02         1.64 o                         
  -6   4   3        204.87        246.67         6.41 o                         
  -5   4   3        631.52        656.51        25.72 o                         
  -4   4   3        436.26        405.62         5.45 o                         
  -3   4   3        690.85        694.46         6.95 o                         
  -2   4   3         20.45         48.94         1.76 o                         
  -1   4   3        792.88        877.21         5.90 o                         
   0   4   3          5.82          8.47         1.06 o                         
   1   4   3        214.54        188.42         1.44 o                         
   2   4   3         41.36         65.79         1.05 o                         
   3   4   3        279.64        293.38         3.18 o                         
   4   4   3          0.95         40.08         2.14 o                         
   5   4   3        203.77        199.88         3.52 o                         
  -6   5   3        280.16        296.49         5.24 o                         
  -5   5   3       1173.39       1137.92        14.80 o                         
  -4   5   3        124.14        166.41         4.24 o                         
  -3   5   3        960.11       1037.53         8.86 o                         
  -2   5   3       2293.34       2225.38        14.78 o                         
  -1   5   3         56.31         88.50         2.19 o                         
   0   5   3         10.27          2.24         0.92 o                         
   1   5   3          1.37          3.78         0.88 o                         
   2   5   3        761.05        816.34         5.85 o                         
   3   5   3        208.77        238.05         2.57 o                         
   4   5   3        425.13        418.15         6.38 o                         
   5   5   3         18.06         30.85         2.03 o                         
  -6   6   3        181.68        191.70         5.69 o                         
  -5   6   3        619.39        684.91        18.33 o                         
  -4   6   3        122.43        218.75         7.29 o                         
  -3   6   3        460.87        533.32         4.97 o                         
  -2   6   3          5.56         26.13         4.41 o                         
  -1   6   3       1380.49       1270.73         7.75 o                         
   0   6   3       1595.87       1586.83         9.72 o                         
   1   6   3       2572.21       2719.47        17.10 o                         
   2   6   3         51.52         60.21         2.27 o                         
   3   6   3        271.47        283.64         3.20 o                         
   4   6   3          9.12         20.68         1.90 o                         
   5   6   3         12.85         12.22         1.71 o                         
  -6   7   3          3.11         51.16         2.74 o                         
  -5   7   3        108.73        113.12        11.23 o                         
  -4   7   3       1206.56       1211.95        13.35 o                         
  -3   7   3       1128.34       1145.14        11.46 o                         
  -2   7   3        430.59        381.52         2.69 o                         
  -1   7   3        386.06        485.36         6.18 o                         
   0   7   3       1571.71       1619.45         9.03 o                         
   1   7   3          0.02          2.93         0.63 o                         
   2   7   3        898.52        872.57         6.64 o                         
   3   7   3        124.03        131.83         1.80 o                         
   4   7   3          5.03         16.40         2.47 o                         
   5   7   3        226.90        252.51         4.61 o                         
  -6   8   3        306.86        287.79         4.46 o                         
  -5   8   3         62.23         67.90         2.16 o                         
  -4   8   3        444.91        412.37         8.98 o                         
  -3   8   3         19.57         36.11         4.02 o                         
  -2   8   3        377.17        376.62         2.93 o                         
  -1   8   3       3702.18       3661.58        19.68 o                         
   0   8   3       1262.75       1234.03         7.02 o                         
   1   8   3        100.17         89.23         1.49 o                         
   2   8   3         61.19         84.27         2.04 o                         
   3   8   3          0.60          0.01         1.90 o                         
   4   8   3        630.40        622.50         6.01 o                         
   5   8   3        569.65        540.39         6.98 o                         
  -6   9   3        210.92        203.40         3.94 o                         
  -5   9   3         68.06         83.54         2.16 o                         
  -4   9   3          0.52          2.90         2.02 o                         
  -3   9   3        103.82         99.38         2.23 o                         
  -2   9   3         87.81         73.63         2.41 o                         
  -1   9   3          5.98          6.12         1.19 o                         
   0   9   3        201.55        202.39         1.79 o                         
   1   9   3        249.75        290.57         2.91 o                         
   2   9   3       1214.42       1187.18         9.35 o                         
   3   9   3         15.48         13.52         2.56 o                         
   4   9   3         19.83         30.07         1.86 o                         
   5   9   3          0.02         24.21         4.07 o                         
  -6  10   3         39.99         41.20         2.34 o                         
  -5  10   3        358.22        342.95         4.36 o                         
  -4  10   3         29.77         33.71         7.06 o                         
  -3  10   3         73.49         63.97         1.58 o                         
  -2  10   3       1526.69       1460.08        10.45 o                         
  -1  10   3       1626.24       1573.28         9.57 o                         
   0  10   3         41.34         26.61         0.84 o                         
   1  10   3        490.92        477.29         4.19 o                         
   2  10   3          6.09         15.88         1.40 o                         
   3  10   3        171.18        185.82         2.47 o                         
   4  10   3         41.89         58.28         1.84 o                         
   5  10   3        993.01        931.12        10.92 o                         
  -6  11   3         27.44         45.94         2.98 o                         
  -5  11   3        412.06        389.54         4.59 o                         
  -4  11   3       1714.25       1587.84        13.18 o                         
  -3  11   3         10.89         11.57         5.05 o                         
  -2  11   3        180.26        182.27         3.60 o                         
  -1  11   3        361.71        417.56         3.14 o                         
   0  11   3        195.49        171.15         2.44 o                         
   1  11   3        205.21        186.79         2.02 o                         
   2  11   3       1264.10       1255.15        10.41 o                         
   3  11   3        836.35        786.63         9.27 o                         
   4  11   3        682.04        669.72         6.48 o                         
   5  11   3         23.64         43.86         2.80 o                         
  -6  12   3         85.37         92.92         4.68 o                         
  -5  12   3        194.66        192.45         2.93 o                         
  -4  12   3         73.12        103.07         6.28 o                         
  -3  12   3        737.82        716.47         6.78 o                         
  -2  12   3        199.93        243.96         2.85 o                         
  -1  12   3       1709.86       1635.89        10.04 o                         
   0  12   3        130.40        135.60         1.52 o                         
   1  12   3        190.58        187.62         2.05 o                         
   2  12   3         12.75        -15.98        15.98 o                         
   3  12   3        476.88        489.80         9.21 o                         
   4  12   3          5.97         12.96         1.19 o                         
   5  12   3        245.46        221.45         3.87 o                         
  -6  13   3        237.28        238.97         4.96 o                         
  -5  13   3         47.62         43.68         1.88 o                         
  -4  13   3        774.93        734.78         7.37 o                         
  -3  13   3         91.78        108.62         3.19 o                         
  -2  13   3         79.68         65.37         2.56 o                         
  -1  13   3        381.49        354.85         3.66 o                         
   0  13   3       1059.50       1096.93         8.22 o                         
   1  13   3        372.04        349.40         3.31 o                         
   2  13   3        745.24        717.56         6.21 o                         
   3  13   3         87.39         83.39         4.01 o                         
   4  13   3        137.41        114.22         2.73 o                         
   5  13   3         94.48         86.92         2.84 o                         
  -6  14   3          8.40         17.39         2.57 o                         
  -5  14   3         97.23         95.25         2.54 o                         
  -4  14   3         60.42         64.86         3.48 o                         
  -3  14   3        258.37        234.88         3.88 o                         
  -2  14   3          6.71          7.42         1.79 o                         
  -1  14   3        822.75        818.14         5.63 o                         
   0  14   3          0.87         20.19         8.64 o                         
   1  14   3         15.69         16.17         1.84 o                         
   2  14   3         60.52         57.49         2.13 o                         
   3  14   3         98.46         93.11         3.83 o                         
   4  14   3          0.22          0.21         1.48 o                         
   5  14   3         79.11         81.01         4.05 o                         
  -6  15   3        322.10        299.11         5.64 o                         
  -5  15   3         40.09         37.65         2.29 o                         
  -4  15   3        116.70        108.48         2.75 o                         
  -3  15   3         11.57         11.61         2.47 o                         
  -2  15   3        180.84        168.31         3.03 o                         
  -1  15   3        233.41        258.26         2.24 o                         
   0  15   3        326.30        312.50         3.75 o                         
   1  15   3         24.93         26.90         1.31 o                         
   2  15   3        147.70        143.70         3.17 o                         
   3  15   3        204.87        190.77         2.76 o                         
   4  15   3         54.85         51.59         2.46 o                         
   5  15   3         14.37         10.30         2.08 o                         
  -6  16   3         20.02         31.67         2.76 o                         
  -5  16   3         20.38         24.80         1.99 o                         
  -4  16   3         10.07         11.05         1.44 o                         
  -3  16   3        139.07        137.96         5.32 o                         
  -2  16   3        175.33        192.67         2.40 o                         
  -1  16   3        144.94        126.76         2.38 o                         
   0  16   3        107.48        113.69         1.84 o                         
   1  16   3         65.15         67.67         2.62 o                         
   2  16   3        204.65        199.26         2.60 o                         
   3  16   3        261.30        250.04         3.24 o                         
   4  16   3          0.02          2.87         1.67 o                         
  -6  17   3        228.81        225.35         5.14 o                         
  -5  17   3         33.48         37.47         2.03 o                         
  -4  17   3         97.49         93.42         2.41 o                         
  -3  17   3          2.00          2.47         3.84 o                         
  -2  17   3         40.06         41.76         2.66 o                         
  -1  17   3         42.45         46.32         1.30 o                         
   0  17   3        779.83        755.60         6.56 o                         
   1  17   3         29.81         28.84         4.50 o                         
   2  17   3        517.46        501.62         6.61 o                         
   3  17   3         22.78         32.69         2.01 o                         
   4  17   3        387.96        340.36         5.03 o                         
  -5  18   3         22.71         25.98         2.34 o                         
  -4  18   3          0.01         -1.15         1.42 o                         
  -3  18   3        555.40        558.80        11.00 o                         
  -2  18   3        189.15        192.29         3.74 o                         
  -1  18   3        126.82        123.87         2.47 o                         
   0  18   3         20.24         22.40         2.15 o                         
   1  18   3        327.50        317.32         3.55 o                         
   2  18   3         60.95         68.94         4.65 o                         
   3  18   3       1166.05       1083.66        12.24 o                         
   4  18   3         18.58         14.52         1.94 o                         
  -5  19   3          2.04          0.53         1.88 o                         
  -4  19   3        147.26        146.45         2.98 o                         
  -3  19   3         20.84         19.77         1.93 o                         
  -2  19   3        307.19        324.70         3.64 o                         
  -1  19   3         11.49         12.58         3.34 o                         
   0  19   3        280.83        272.53         4.02 o                         
   1  19   3        110.09        109.60         1.93 o                         
   2  19   3        729.54        701.24        12.98 o                         
   3  19   3        142.33        140.59         3.01 o                         
   4  19   3        157.87        142.74         3.39 o                         
  -5  20   3          4.63          3.49         2.07 o                         
  -4  20   3         86.16         90.85         2.24 o                         
  -3  20   3        176.99        173.33         6.86 o                         
  -2  20   3        162.98        162.68         5.69 o                         
  -1  20   3         83.04         87.35         1.56 o                         
   0  20   3         59.35         65.86         3.11 o                         
   1  20   3        486.50        472.23         6.74 o                         
   2  20   3         55.65         52.74         1.88 o                         
   3  20   3        327.77        309.57         4.62 o                         
   4  20   3        107.04        100.47         3.09 o                         
  -5  21   3          0.66          0.11         1.96 o                         
  -4  21   3        153.96        141.41         3.29 o                         
  -3  21   3         20.58         25.57         1.43 o                         
  -2  21   3        287.91        297.23         3.54 o                         
  -1  21   3        182.45        189.51         4.69 o                         
   0  21   3        105.15        106.58         1.78 o                         
   1  21   3         56.65         61.15         8.39 o                         
   2  21   3        146.25        139.31         2.41 o                         
   3  21   3         11.44         12.27         1.83 o                         
   4  21   3         72.63         57.09         2.76 o                         
  -5  22   3        213.72        200.04         4.12 o                         
  -4  22   3         39.11         54.45         2.18 o                         
  -3  22   3        341.22        322.31         4.00 o                         
  -2  22   3        128.99        134.23         3.37 o                         
  -1  22   3        426.78        431.06         4.84 o                         
   0  22   3         64.97         68.30         6.08 o                         
   1  22   3          3.02         -0.57         3.55 o                         
   2  22   3         12.62         11.60         1.30 o                         
   3  22   3        142.04        118.89         3.05 o                         
   4  22   3         38.88         37.48         3.80 o                         
  -5  23   3          0.49          3.19         2.33 o                         
  -4  23   3        322.67        340.52         4.41 o                         
  -3  23   3         10.25         12.47         1.57 o                         
  -2  23   3        566.34        550.95         7.32 o                         
  -1  23   3        231.22        239.62         3.32 o                         
   0  23   3          7.88          6.75         3.23 o                         
   1  23   3         23.72         29.00         2.06 o                         
   2  23   3        237.49        236.34         3.86 o                         
   3  23   3         28.38         33.57         2.65 o                         
  -4  24   3         10.42         19.43         1.76 o                         
  -3  24   3         71.50         72.86         2.23 o                         
  -2  24   3         88.60         94.09         3.66 o                         
  -1  24   3        409.16        403.87        10.36 o                         
   0  24   3          3.37          1.82         2.93 o                         
   1  24   3         12.36          9.91         5.58 o                         
   2  24   3         84.76         81.04         2.65 o                         
   3  24   3         87.74         90.34         3.08 o                         
  -4  25   3        418.14        439.11         6.16 o                         
  -3  25   3          5.53          9.67         2.13 o                         
  -2  25   3         24.87         35.12         1.91 o                         
  -1  25   3          1.93          6.35         3.15 o                         
   0  25   3          3.33          1.55         6.69 o                         
   1  25   3         23.85         24.74         1.52 o                         
   2  25   3         60.35         63.85         2.65 o                         
   3  25   3          5.15          2.77         2.22 o                         
  -4  26   3         66.80         85.75         3.24 o                         
  -3  26   3         77.27         79.03         2.51 o                         
  -2  26   3          5.56          1.37         1.51 o                         
  -1  26   3         27.63         34.19         2.87 o                         
   0  26   3         88.78         85.17         3.67 o                         
   1  26   3          1.74          1.11         1.41 o                         
   2  26   3         30.94         39.54         2.28 o                         
   3  26   3          7.30          4.10         2.33 o                         
  -4  27   3        167.46        175.00         4.14 o                         
  -3  27   3         30.15         44.60         2.85 o                         
  -2  27   3         25.16         29.09         1.97 o                         
  -1  27   3        158.40        157.69         9.81 o                         
   0  27   3          1.38         -1.25         1.35 o                         
   1  27   3          1.59         -0.97         1.49 o                         
   2  27   3        438.80        420.88         5.88 o                         
   3  27   3          0.02         -3.41         3.41 o                         
  -3  28   3          2.90          4.41         2.43 o                         
  -2  28   3          9.40         14.24         1.95 o                         
  -1  28   3        421.68        437.03         5.09 o                         
   0  28   3         38.37         46.75         1.88 o                         
   1  28   3        184.82        196.44         3.73 o                         
   2  28   3          7.24         12.67         2.14 o                         
  -3  29   3          6.48         11.85         2.44 o                         
  -2  29   3         14.61         20.64         1.91 o                         
  -1  29   3          3.97         10.22         1.76 o                         
   0  29   3        826.47        889.68         8.43 o                         
   1  29   3          4.44          8.34         2.02 o                         
   2  29   3        148.13        156.75         4.40 o                         
  -3  30   3          0.12          3.45         2.21 o                         
  -2  30   3          2.41          9.45         1.94 o                         
  -1  30   3        598.24        616.22         7.09 o                         
   0  30   3         78.91         97.49         4.34 o                         
   1  30   3        257.08        264.75         4.55 o                         
  -2  31   3         12.37         21.94         2.30 o                         
  -1  31   3          3.59         11.32         2.05 o                         
   0  31   3        411.50        433.42         5.31 o                         
   1  31   3         67.14         71.95         3.56 o                         
  -2  32   3          2.58          3.70         2.54 o                         
  -1  32   3          6.23          8.01         2.07 o                         
   0  32   3        100.65        103.62         3.82 o                         
  -6   0   4        316.20        327.23         6.47 o                         
  -4   0   4        193.10        171.48         4.64 o                         
  -2   0   4        971.15       1182.83        13.61 o                         
   0   0   4         81.80         86.86         2.53 o                         
   2   0   4          2.97         16.45         1.91 o                         
   4   0   4       1213.11       1158.36        26.09 o                         
  -6   1   4         46.57         84.13         2.45 o                         
  -5   1   4         30.02         27.17         4.94 o                         
  -4   1   4          1.49         43.24         4.31 o                         
  -3   1   4        758.69        667.00         6.07 o                         
  -2   1   4        738.71        849.39         6.83 o                         
  -1   1   4         32.26         55.76         3.08 o                         
   0   1   4          0.36         10.39         1.38 o                         
   1   1   4          8.00         14.45         0.77 o                         
   2   1   4          7.58         21.57         3.10 o                         
   3   1   4        833.37        808.38         9.10 o                         
   4   1   4         18.81         59.07         4.51 o                         
   5   1   4        140.86        140.10         3.28 o                         
  -6   2   4        210.71        232.63         3.76 o                         
  -5   2   4         13.50         19.88         8.67 o                         
  -4   2   4        361.58        352.21         4.13 o                         
  -3   2   4         34.43         92.93         2.95 o                         
  -2   2   4        813.68        847.19         6.99 o                         
  -1   2   4        205.63        219.30         7.30 o                         
   0   2   4        478.51        470.80         4.98 o                         
   1   2   4         49.32         35.99         2.01 o                         
   2   2   4        762.41        797.48         6.68 o                         
   3   2   4         18.67         56.53         3.09 o                         
   4   2   4        185.51        169.96         3.05 o                         
   5   2   4        109.92        123.23         3.37 o                         
  -6   3   4        177.44        182.23         3.95 o                         
  -5   3   4        124.47        119.79         3.95 o                         
  -4   3   4          3.73         46.87         6.52 o                         
  -3   3   4       2117.08       2027.25        16.61 o                         
  -2   3   4        225.91        277.93         3.33 o                         
  -1   3   4       2299.40       2348.86        22.09 o                         
   0   3   4        746.16        911.68        11.76 o                         
   1   3   4        225.73        261.71         4.38 o                         
   2   3   4          8.10         33.70         2.28 o                         
   3   3   4        599.49        621.52         6.12 o                         
   4   3   4         27.73         41.40         1.99 o                         
   5   3   4         28.44         39.30         2.59 o                         
  -6   4   4        129.00        144.27         6.82 o                         
  -5   4   4        860.86        749.08         8.45 o                         
  -4   4   4        808.80        772.20         7.00 o                         
  -3   4   4          6.68         12.86         9.99 o                         
  -2   4   4        869.07        917.82         8.05 o                         
  -1   4   4       2717.48       3075.46        18.73 o                         
   0   4   4       2713.40       2852.13        16.12 o                         
   1   4   4        619.38        682.19         5.33 o                         
   2   4   4        398.37        419.01         4.41 o                         
   3   4   4        717.44        740.82         8.31 o                         
   4   4   4        125.02        122.20         2.34 o                         
   5   4   4         63.42         63.00         2.91 o                         
  -6   5   4         11.91         53.79         2.88 o                         
  -5   5   4          3.43        108.86         7.33 o                         
  -4   5   4        426.66        402.16         7.26 o                         
  -3   5   4        605.22        588.35         5.54 o                         
  -2   5   4        126.78        147.28         4.10 o                         
  -1   5   4       2358.00       2490.32        16.09 o                         
   0   5   4       2716.48       2801.86        15.86 o                         
   1   5   4        704.08        739.87         5.76 o                         
   2   5   4        138.86        140.61         1.73 o                         
   3   5   4        293.27        306.28         4.16 o                         
   4   5   4        152.81        164.24         2.66 o                         
   5   5   4         23.05         29.49         2.20 o                         
  -6   6   4        229.27        229.43         3.97 o                         
  -5   6   4        118.84        217.87         8.62 o                         
  -4   6   4          6.01         10.89         3.10 o                         
  -3   6   4         69.64        101.55         3.30 o                         
  -2   6   4        312.99        308.37         3.72 o                         
  -1   6   4        180.85        177.94         3.31 o                         
   0   6   4       2523.72       2605.96        15.42 o                         
   1   6   4        177.13        185.68         2.72 o                         
   2   6   4        129.74        135.32         4.56 o                         
   3   6   4         13.83         23.83         3.85 o                         
   4   6   4          8.62         18.94         1.56 o                         
   5   6   4         25.69         46.21         5.39 o                         
  -6   7   4        270.47        276.33         4.41 o                         
  -5   7   4       1060.79        972.74        19.34 o                         
  -4   7   4          6.58         13.91         3.78 o                         
  -3   7   4        228.59        232.71         2.99 o                         
  -2   7   4         25.07         45.52         2.87 o                         
  -1   7   4        251.70        245.23         2.11 o                         
   0   7   4          2.89          1.42         1.63 o                         
   1   7   4        161.37        144.81         2.17 o                         
   2   7   4        631.74        644.12         5.65 o                         
   3   7   4         99.48        101.69         3.72 o                         
   4   7   4         58.65         54.54         1.97 o                         
   5   7   4        678.26        627.54         9.42 o                         
  -6   8   4        198.21        210.03         3.82 o                         
  -5   8   4        493.88        516.97         8.80 o                         
  -4   8   4       1203.32       1140.26        13.02 o                         
  -3   8   4         84.73         95.90         4.95 o                         
  -2   8   4        335.02        353.60         3.06 o                         
  -1   8   4        413.91        413.89         2.91 o                         
   0   8   4         34.22         15.52         1.53 o                         
   1   8   4        216.55        212.99         2.46 o                         
   2   8   4        280.14        297.15         4.15 o                         
   3   8   4          8.59        -18.66        24.54 o                         
   4   8   4         60.77         70.83         2.09 o                         
   5   8   4        164.78        155.05         5.41 o                         
  -6   9   4        119.15        150.25         3.40 o                         
  -5   9   4        459.31        446.82         8.22 o                         
  -4   9   4        236.06        205.81         9.02 o                         
  -3   9   4        552.94        568.09         5.51 o                         
  -2   9   4          0.02          0.74         1.29 o                         
  -1   9   4        473.26        425.61         2.98 o                         
   0   9   4          7.97         13.86         0.95 o                         
   1   9   4         88.68         87.72         2.12 o                         
   2   9   4         40.45         40.51         2.78 o                         
   3   9   4        313.86        310.78         5.34 o                         
   4   9   4         22.91         27.29         1.60 o                         
   5   9   4         14.26         26.74         3.46 o                         
  -6  10   4        312.47        294.52         4.70 o                         
  -5  10   4         10.80         23.40         2.57 o                         
  -4  10   4          0.81          6.63         7.53 o                         
  -3  10   4        488.26        432.88         4.93 o                         
  -2  10   4         97.14         90.78         2.38 o                         
  -1  10   4        385.89        350.84         3.86 o                         
   0  10   4       1446.30       1411.61        11.22 o                         
   1  10   4        348.38        341.21         3.62 o                         
   2  10   4         47.50         49.71         3.21 o                         
   3  10   4         13.97         13.78         1.13 o                         
   4  10   4         24.97         37.02         1.73 o                         
  -6  11   4          8.95         22.26         2.05 o                         
  -5  11   4        203.70        209.06         3.53 o                         
  -4  11   4        760.54        720.28         7.89 o                         
  -3  11   4          7.09         10.72         3.61 o                         
  -2  11   4        509.97        470.42         4.76 o                         
  -1  11   4          1.00          3.71         1.03 o                         
   0  11   4          0.01          1.76         2.24 o                         
   1  11   4       1011.86       1015.82         9.22 o                         
   2  11   4          1.48          5.27         2.89 o                         
   3  11   4        154.80        144.87         2.21 o                         
   4  11   4        432.09        403.60         4.46 o                         
  -6  12   4        182.88        167.10         3.65 o                         
  -5  12   4        109.82        129.81         2.93 o                         
  -4  12   4         52.82         79.70         5.33 o                         
  -3  12   4       1156.02       1122.67         9.95 o                         
  -2  12   4          0.77          3.77         2.23 o                         
  -1  12   4        766.12        765.68         5.11 o                         
   0  12   4        676.61        645.97         5.21 o                         
   1  12   4       1762.79       1743.47        14.92 o                         
   2  12   4        430.63        425.72         4.55 o                         
   3  12   4          3.17          2.75         1.06 o                         
   4  12   4         78.41         83.29         3.41 o                         
  -6  13   4          1.53         10.16         1.96 o                         
  -5  13   4        254.81        248.19         4.04 o                         
  -4  13   4        531.27        506.66         8.03 o                         
  -3  13   4         18.71         22.30         2.34 o                         
  -2  13   4         27.60         24.17         2.23 o                         
  -1  13   4         83.87         78.49         2.13 o                         
   0  13   4        197.98        192.46         3.47 o                         
   1  13   4       1143.15       1123.48         9.87 o                         
   2  13   4         23.47         26.77         1.78 o                         
   3  13   4        188.67        160.49         2.41 o                         
   4  13   4         26.81         43.02         2.52 o                         
  -6  14   4        168.18        164.42         4.33 o                         
  -5  14   4          4.65          9.15         1.79 o                         
  -4  14   4       1092.75        991.80        32.31 o                         
  -3  14   4         49.50         66.32         4.98 o                         
  -2  14   4        255.94        250.61         3.45 o                         
  -1  14   4        661.33        624.99         5.13 o                         
   0  14   4        472.06        462.21         3.94 o                         
   1  14   4        399.92        388.88         4.15 o                         
   2  14   4        280.17        260.23         3.22 o                         
   3  14   4         69.82         77.97         2.04 o                         
   4  14   4        499.99        439.36         5.39 o                         
  -6  15   4         76.70         80.46         3.71 o                         
  -5  15   4        309.19        309.82         4.08 o                         
  -4  15   4          0.93          4.40         1.28 o                         
  -3  15   4       2530.43       2414.06        19.55 o                         
  -2  15   4        651.56        638.60         4.92 o                         
  -1  15   4         48.25         44.63         1.88 o                         
   0  15   4         36.39         33.85         1.23 o                         
   1  15   4        398.01        368.27         3.99 o                         
   2  15   4          4.26          8.76         3.30 o                         
   3  15   4        521.06        458.88         5.77 o                         
   4  15   4         18.89         26.32         1.92 o                         
  -6  16   4         18.95         28.07         3.59 o                         
  -5  16   4        189.06        170.45         4.21 o                         
  -4  16   4        116.10        104.16         2.25 o                         
  -3  16   4        280.09        293.13         5.48 o                         
  -2  16   4       2221.22       2119.12        14.46 o                         
  -1  16   4         77.53         68.45         2.50 o                         
   0  16   4        123.72        116.39         2.77 o                         
   1  16   4        513.87        520.66         5.34 o                         
   2  16   4        176.09        167.92         3.91 o                         
   3  16   4          5.76         10.61         1.36 o                         
   4  16   4        289.56        267.46         4.08 o                         
  -5  17   4          5.88         12.52         2.35 o                         
  -4  17   4         97.65        101.07         2.64 o                         
  -3  17   4        174.90        163.17         8.36 o                         
  -2  17   4        628.79        655.31         5.33 o                         
  -1  17   4        839.32        795.74         6.89 o                         
   0  17   4         57.74         50.48         2.16 o                         
   1  17   4        371.94        370.48         5.60 o                         
   2  17   4          3.12          3.60         1.17 o                         
   3  17   4          7.52         12.53         1.50 o                         
   4  17   4          1.18          6.39         1.88 o                         
  -5  18   4         46.17         48.18         2.55 o                         
  -4  18   4        355.04        339.56         4.75 o                         
  -3  18   4          0.07          4.12         6.69 o                         
  -2  18   4        150.52        133.52         5.04 o                         
  -1  18   4          4.08         11.04         5.36 o                         
   0  18   4          9.85         13.91         1.58 o                         
   1  18   4         41.40         47.04         4.76 o                         
   2  18   4        230.28        211.52         3.85 o                         
   3  18   4          0.79          0.04         1.73 o                         
   4  18   4        245.24        225.23         3.82 o                         
  -5  19   4        329.65        320.27         5.81 o                         
  -4  19   4          1.02         -0.52         1.56 o                         
  -3  19   4         24.13         29.27         8.01 o                         
  -2  19   4        224.63        207.47         3.96 o                         
  -1  19   4        189.27        182.20         4.62 o                         
   0  19   4          4.33          5.35         2.45 o                         
   1  19   4         66.76         63.59         4.85 o                         
   2  19   4         53.26         50.83         1.84 o                         
   3  19   4          8.02          6.01         1.78 o                         
   4  19   4         18.63         17.37         2.08 o                         
  -5  20   4         63.59         73.34         3.60 o                         
  -4  20   4        230.31        237.71         3.93 o                         
  -3  20   4          0.83          1.48         1.77 o                         
  -2  20   4        358.95        347.70         8.36 o                         
  -1  20   4         26.40         36.95         3.75 o                         
   0  20   4         48.01         38.76         3.88 o                         
   1  20   4        276.66        269.74         8.28 o                         
   2  20   4        142.45        143.01         2.60 o                         
   3  20   4         75.17         66.66         3.99 o                         
  -5  21   4        326.74        342.85         5.30 o                         
  -4  21   4          1.23          1.86         2.07 o                         
  -3  21   4          7.10          7.90         1.32 o                         
  -2  21   4          3.25          4.06         2.37 o                         
  -1  21   4        284.08        306.25         5.00 o                         
   0  21   4         10.69         12.65         4.74 o                         
   1  21   4         38.96         44.30         4.17 o                         
   2  21   4         20.93         21.89         1.50 o                         
   3  21   4          0.63         -2.07         2.07 o                         
  -5  22   4         53.85         54.85         3.00 o                         
  -4  22   4        144.39        154.36         3.36 o                         
  -3  22   4          0.04          1.05         1.38 o                         
  -2  22   4        412.54        414.80         5.41 o                         
  -1  22   4        202.90        209.35         7.08 o                         
   0  22   4         95.28         92.79        10.20 o                         
   1  22   4         82.26         80.28         2.37 o                         
   2  22   4        264.25        264.71         3.67 o                         
   3  22   4         58.87         54.94         2.71 o                         
  -4  23   4          0.08          0.28         1.89 o                         
  -3  23   4         47.56         46.14         2.07 o                         
  -2  23   4        163.74        174.75         5.24 o                         
  -1  23   4       1075.05       1091.18         9.90 o                         
   0  23   4        142.44        148.69         6.26 o                         
   1  23   4         40.64         43.45         1.88 o                         
   2  23   4         61.09         67.99         2.73 o                         
   3  23   4         87.15         92.56         3.28 o                         
  -4  24   4          3.92          3.22         1.99 o                         
  -3  24   4          3.63          2.62         1.53 o                         
  -2  24   4        370.12        372.62         4.50 o                         
  -1  24   4         25.57         35.61         3.51 o                         
   0  24   4        148.51        151.73         3.74 o                         
   1  24   4          9.82         10.61         1.52 o                         
   2  24   4        698.33        698.59         8.59 o                         
   3  24   4          0.03          0.41         2.24 o                         
  -4  25   4          1.27          2.82         2.54 o                         
  -3  25   4          1.68          3.62         1.74 o                         
  -2  25   4         88.24         88.15         2.38 o                         
  -1  25   4        467.85        477.22         7.26 o                         
   0  25   4         85.84         84.10         4.15 o                         
   1  25   4        674.46        704.75         7.56 o                         
   2  25   4          2.58          7.14         2.00 o                         
  -4  26   4        210.26        218.52         4.31 o                         
  -3  26   4         40.98         37.50         2.14 o                         
  -2  26   4        166.47        166.97         2.99 o                         
  -1  26   4        153.42        154.16         5.72 o                         
   0  26   4        335.87        331.63         3.85 o                         
   1  26   4          8.44         22.35         1.72 o                         
   2  26   4        175.38        176.19         3.88 o                         
  -3  27   4         48.45         58.96         2.44 o                         
  -2  27   4          4.22          7.06         1.80 o                         
  -1  27   4        246.41        236.35         3.20 o                         
   0  27   4         34.73         41.76         2.72 o                         
   1  27   4        192.54        191.47         3.80 o                         
   2  27   4         37.11         40.95         2.56 o                         
  -3  28   4         61.11         64.50         2.66 o                         
  -2  28   4         48.18         52.75         2.36 o                         
  -1  28   4         48.55         51.37         2.24 o                         
   0  28   4        110.68        106.50         2.68 o                         
   1  28   4         29.74         42.44         2.43 o                         
   2  28   4          3.08          9.27         4.65 o                         
  -3  29   4        144.65        182.76         4.10 o                         
  -2  29   4          0.06         -0.48         1.85 o                         
  -1  29   4         25.23         25.60         1.96 o                         
   0  29   4         17.94         16.17         1.92 o                         
   1  29   4          3.64          0.77         2.22 o                         
  -2  30   4         50.95         67.11         3.62 o                         
  -1  30   4          0.00         -1.88         1.88 o                         
   0  30   4          1.21          2.32         1.89 o                         
   1  30   4         11.25         13.12         2.49 o                         
  -1  31   4         19.94         22.97         2.19 o                         
   0  31   4        120.00        130.00         3.60 o                         
  -5   0   5        130.14        155.07         3.94 o                         
  -3   0   5       1972.98       1956.87        24.69 o                         
  -1   0   5       1620.96       1661.47        14.47 o                         
   1   0   5          5.76          4.03         0.84 o                         
   3   0   5        347.94        312.20         6.53 o                         
  -6   1   5        655.43        638.08         7.76 o                         
  -5   1   5        197.36        196.38         3.15 o                         
  -4   1   5        194.44        197.09         2.85 o                         
  -3   1   5          8.88        154.32         9.69 o                         
  -2   1   5        843.28        830.30         8.36 o                         
  -1   1   5         40.53        240.66         7.39 o                         
   0   1   5       2614.69       2609.46        17.56 o                         
   1   1   5          0.25          2.55         0.87 o                         
   2   1   5          4.78         30.53         8.15 o                         
   3   1   5         24.12         43.30         2.28 o                         
   4   1   5         86.24         77.58         2.65 o                         
  -6   2   5        456.78        450.66        13.71 o                         
  -5   2   5         19.85         43.00         1.87 o                         
  -4   2   5         44.29         66.56         3.05 o                         
  -3   2   5       1200.68       1197.81        11.67 o                         
  -2   2   5        114.72        156.04         5.69 o                         
  -1   2   5       2442.37       2362.28        16.37 o                         
   0   2   5        258.63        378.03         7.44 o                         
   1   2   5         23.49         28.42         2.67 o                         
   2   2   5        751.60        722.62         6.41 o                         
   3   2   5        191.58        181.78         3.18 o                         
   4   2   5         15.04         33.90         2.00 o                         
  -6   3   5         58.15         80.42         3.64 o                         
  -5   3   5        189.74        174.67         2.96 o                         
  -4   3   5         72.87         81.49         4.83 o                         
  -3   3   5         12.37         42.16         5.42 o                         
  -2   3   5        420.65        432.26         8.54 o                         
  -1   3   5        255.47        303.49         8.65 o                         
   0   3   5        688.48        706.33         5.24 o                         
   1   3   5        119.74        126.16         2.24 o                         
   2   3   5        144.49        171.63         2.59 o                         
   3   3   5        134.64        154.61         2.48 o                         
   4   3   5        333.24        329.03         4.88 o                         
  -6   4   5        154.72        165.61         3.92 o                         
  -5   4   5         45.74         65.08         2.04 o                         
  -4   4   5         18.10         26.39         3.88 o                         
  -3   4   5        174.40        175.55         5.92 o                         
  -2   4   5        903.12        932.26         9.17 o                         
  -1   4   5        134.94        134.68         3.07 o                         
   0   4   5        164.34        178.56         3.28 o                         
   1   4   5         17.66         22.91         2.18 o                         
   2   4   5        393.00        380.36         6.74 o                         
   3   4   5        503.85        470.73         5.23 o                         
   4   4   5         50.78         61.01         3.29 o                         
  -6   5   5        178.81        190.47         4.16 o                         
  -5   5   5          0.86         37.37         3.66 o                         
  -4   5   5        396.52        371.82         4.99 o                         
  -3   5   5         75.94         97.07         2.99 o                         
  -2   5   5         22.32         45.96         4.23 o                         
  -1   5   5         53.47         83.14         2.46 o                         
   0   5   5          9.81         36.13         3.29 o                         
   1   5   5          0.00          3.17         1.94 o                         
   2   5   5        701.62        688.44         6.71 o                         
   3   5   5         37.62         62.86         1.85 o                         
   4   5   5         74.38         82.07         3.04 o                         
  -6   6   5         16.27         27.53         2.32 o                         
  -5   6   5        312.53        290.56         4.08 o                         
  -4   6   5          3.54         43.51         7.69 o                         
  -3   6   5         66.22         82.36         1.71 o                         
  -2   6   5          0.75          7.97         2.88 o                         
  -1   6   5        320.35        292.91         4.38 o                         
   0   6   5        784.98        767.09         5.66 o                         
   1   6   5         95.19        103.32         1.98 o                         
   2   6   5        141.83        190.91         7.09 o                         
   3   6   5        319.62        305.81         3.80 o                         
   4   6   5          1.78          3.20         1.74 o                         
  -6   7   5         36.23         48.04         3.03 o                         
  -5   7   5         19.20         51.79         3.46 o                         
  -4   7   5        758.70        692.98         7.44 o                         
  -3   7   5        322.60        315.06         5.61 o                         
  -2   7   5        184.43        187.32         3.01 o                         
  -1   7   5         17.79         32.04         1.49 o                         
   0   7   5         94.80        129.92         4.57 o                         
   1   7   5        339.30        376.37         9.82 o                         
   2   7   5       1792.77       1755.97        14.21 o                         
   3   7   5         94.77        108.28         2.22 o                         
   4   7   5         51.74         49.24         2.32 o                         
  -6   8   5         11.99          9.44         1.88 o                         
  -5   8   5        685.76        626.25         7.49 o                         
  -4   8   5        169.56        218.05         9.03 o                         
  -3   8   5        141.22        159.35         2.76 o                         
  -2   8   5         50.56         84.39         4.86 o                         
  -1   8   5        814.47        757.36         6.95 o                         
   0   8   5       1806.24       1801.16        13.75 o                         
   1   8   5       2141.58       2121.09        16.14 o                         
   2   8   5         13.43         36.13        18.35 o                         
   3   8   5         67.13         75.99         2.06 o                         
   4   8   5          1.39         -0.21         1.76 o                         
  -6   9   5         35.46         37.75         2.22 o                         
  -5   9   5         16.11         95.77         3.56 o                         
  -4   9   5       1041.65        977.31        10.20 o                         
  -3   9   5        279.09        274.33        11.00 o                         
  -2   9   5        878.14        850.46         8.26 o                         
  -1   9   5          5.64          6.13         5.90 o                         
   0   9   5         90.09        101.61         6.01 o                         
   1   9   5        378.93        394.72         6.49 o                         
   2   9   5       2002.27       1910.79        16.37 o                         
   3   9   5         13.69         12.45         1.27 o                         
   4   9   5         42.80         45.94         2.23 o                         
  -6  10   5          3.83          7.40         1.97 o                         
  -5  10   5        661.65        607.35         7.55 o                         
  -4  10   5         83.46        152.80        11.52 o                         
  -3  10   5        720.37        709.40         6.84 o                         
  -2  10   5        109.79        118.13         1.76 o                         
  -1  10   5        937.48        911.93         6.83 o                         
   0  10   5         34.61         41.66         2.86 o                         
   1  10   5        563.23        553.25         5.07 o                         
   2  10   5         36.41         69.85         2.79 o                         
   3  10   5         28.52         26.44         1.39 o                         
   4  10   5          6.79         13.32         1.96 o                         
  -6  11   5         40.51         46.63         2.43 o                         
  -5  11   5         74.89        120.52         4.32 o                         
  -4  11   5       2893.09       2569.27        51.90 o                         
  -3  11   5        331.55        340.62         7.26 o                         
  -2  11   5        534.59        518.89         9.75 o                         
  -1  11   5        176.65        189.18         2.50 o                         
   0  11   5         10.87         13.07         3.02 o                         
   1  11   5        317.99        328.59         3.71 o                         
   2  11   5        317.46        280.94         3.72 o                         
   3  11   5         67.98         58.18         1.87 o                         
   4  11   5         16.19         24.56         3.11 o                         
  -6  12   5          4.58         11.14         2.06 o                         
  -5  12   5        592.83        563.26         7.14 o                         
  -4  12   5         38.23         35.17         2.90 o                         
  -3  12   5        675.32        676.36        14.07 o                         
  -2  12   5        365.98        378.88         4.13 o                         
  -1  12   5        351.02        354.65         3.66 o                         
   0  12   5        159.68        160.68         5.70 o                         
   1  12   5         70.16         65.67         1.67 o                         
   2  12   5         61.12         54.04         1.97 o                         
   3  12   5          6.08         10.89         1.38 o                         
   4  12   5          4.62          8.25         2.14 o                         
  -6  13   5         45.89         53.37         2.73 o                         
  -5  13   5          0.60          6.65         1.68 o                         
  -4  13   5          0.30          3.66         2.16 o                         
  -3  13   5       1796.32       1650.52        15.54 o                         
  -2  13   5       1353.19       1318.95        10.69 o                         
  -1  13   5         24.38         31.04         3.22 o                         
   0  13   5        122.98        111.79         2.67 o                         
   1  13   5        423.30        382.33         4.23 o                         
   2  13   5          7.26         12.13         1.18 o                         
   3  13   5          7.77         17.74         1.54 o                         
   4  13   5        265.58        243.86         4.03 o                         
  -6  14   5          0.00          9.61         2.15 o                         
  -5  14   5          5.78          4.39         1.73 o                         
  -4  14   5        604.63        535.11         6.85 o                         
  -3  14   5          0.73          3.82         3.66 o                         
  -2  14   5          9.34         17.77         5.41 o                         
  -1  14   5        177.46        168.37         1.92 o                         
   0  14   5        434.87        398.73         7.33 o                         
   1  14   5        843.35        819.88         7.88 o                         
   2  14   5         57.53         61.55         1.94 o                         
   3  14   5        120.39        127.91         2.46 o                         
   4  14   5          9.05         25.78         2.11 o                         
  -5  15   5          1.16          0.44         1.75 o                         
  -4  15   5         14.22         17.72         1.43 o                         
  -3  15   5         78.74         79.84         4.60 o                         
  -2  15   5          0.27         32.00        18.59 o                         
  -1  15   5          4.72          3.26         3.26 o                         
   0  15   5        551.27        531.42         5.77 o                         
   1  15   5        190.17        204.45         2.84 o                         
   2  15   5        183.14        195.41         2.96 o                         
   3  15   5         58.94         81.45         2.21 o                         
  -5  16   5          5.56          8.99         2.13 o                         
  -4  16   5        127.70        132.58         2.55 o                         
  -3  16   5        474.79        489.84         8.71 o                         
  -2  16   5        843.99        780.31         9.94 o                         
  -1  16   5         45.47         41.59         1.73 o                         
   0  16   5         11.65         16.66         2.47 o                         
   1  16   5         91.74        105.70         4.56 o                         
   2  16   5         54.92         48.00         1.92 o                         
   3  16   5        727.57        674.81         6.75 o                         
  -5  17   5        399.85        378.48         5.53 o                         
  -4  17   5          0.98          2.04         1.41 o                         
  -3  17   5         20.05         34.38         2.05 o                         
  -2  17   5        457.95        449.13         4.80 o                         
  -1  17   5          2.43          5.37         2.96 o                         
   0  17   5         96.05        124.67         9.75 o                         
   1  17   5         54.99         53.04         2.01 o                         
   2  17   5         66.75         64.86         2.13 o                         
   3  17   5        141.69        141.49         3.00 o                         
  -5  18   5        220.59        228.75         4.97 o                         
  -4  18   5          0.09         -1.60         1.60 o                         
  -3  18   5        558.29        541.09         6.71 o                         
  -2  18   5         98.00         91.86         7.65 o                         
  -1  18   5          1.41          5.91         3.07 o                         
   0  18   5        153.08        147.40         4.11 o                         
   1  18   5         73.48         65.88         2.29 o                         
   2  18   5          1.41          0.69         1.54 o                         
   3  18   5         86.25         77.79         2.68 o                         
  -5  19   5        101.53        113.17         3.88 o                         
  -4  19   5         97.91         89.87         2.74 o                         
  -3  19   5          2.41          5.52         1.77 o                         
  -2  19   5       1050.03       1020.16        18.91 o                         
  -1  19   5       1290.33       1233.16        10.58 o                         
   0  19   5        725.74        683.93         7.50 o                         
   1  19   5          7.22          7.17         1.34 o                         
   2  19   5         70.30         71.25         2.32 o                         
   3  19   5          7.29         15.98         2.20 o                         
  -5  20   5         44.09         35.33         2.94 o                         
  -4  20   5         56.46         58.10         2.61 o                         
  -3  20   5        345.27        332.15         4.72 o                         
  -2  20   5         19.90         30.12         7.33 o                         
  -1  20   5       1136.35       1070.94         9.31 o                         
   0  20   5        433.02        487.93         8.40 o                         
   1  20   5        173.42        162.91         2.80 o                         
   2  20   5         12.03         15.36         1.66 o                         
   3  20   5        166.57        161.73         3.77 o                         
  -5  21   5          9.41         16.66         2.70 o                         
  -4  21   5          0.33         -2.00         2.12 o                         
  -3  21   5          8.85         16.22         1.80 o                         
  -2  21   5        187.53        158.35         5.62 o                         
  -1  21   5         27.42         38.28         7.66 o                         
   0  21   5       1627.23       1624.03        14.78 o                         
   1  21   5         42.45         44.97         1.95 o                         
   2  21   5         52.30         48.30         2.13 o                         
   3  21   5         16.57         20.93         2.38 o                         
  -4  22   5         22.20         27.59         2.16 o                         
  -3  22   5        242.83        230.03         4.04 o                         
  -2  22   5        266.47        233.90         3.02 o                         
  -1  22   5          4.63         56.67        22.05 o                         
   0  22   5         47.31         65.18         2.35 o                         
   1  22   5        614.97        610.26         6.71 o                         
   2  22   5        154.12        152.46         3.54 o                         
  -4  23   5        338.84        352.97         5.35 o                         
  -3  23   5        241.93        238.77         4.10 o                         
  -2  23   5        138.31        132.03         2.29 o                         
  -1  23   5         28.24         36.59         2.74 o                         
   0  23   5          1.94         -1.16         1.89 o                         
   1  23   5          3.93          3.78         1.62 o                         
   2  23   5        133.42        124.41         3.44 o                         
  -4  24   5         11.40         22.00         2.38 o                         
  -3  24   5        132.52        145.24         3.42 o                         
  -2  24   5         50.18         43.00         2.21 o                         
  -1  24   5          7.09         10.56         5.40 o                         
   0  24   5         61.25         56.06         2.20 o                         
   1  24   5         34.60         33.76         1.98 o                         
   2  24   5         24.40         18.22         2.26 o                         
  -4  25   5        144.52        151.98         3.86 o                         
  -3  25   5         18.04         18.50         2.14 o                         
  -2  25   5          0.24         -0.08         1.60 o                         
  -1  25   5         10.18        -43.19        47.40 o                         
   0  25   5        116.31        112.68         3.20 o                         
   1  25   5          4.52          6.99         1.91 o                         
   2  25   5         11.06         10.36         2.42 o                         
  -3  26   5          4.79         11.73         2.21 o                         
  -2  26   5         81.58         85.57         2.98 o                         
  -1  26   5         64.86         62.43         2.66 o                         
   0  26   5          5.95          5.25         1.73 o                         
   1  26   5        127.28        122.72         2.95 o                         
  -3  27   5         34.07         50.16         2.83 o                         
  -2  27   5        117.12        118.62         3.33 o                         
  -1  27   5        180.99        181.97         3.54 o                         
   0  27   5         50.96         53.21         2.36 o                         
   1  27   5        361.83        385.63         5.75 o                         
  -2  28   5          2.72          8.01         2.16 o                         
  -1  28   5         13.47         19.66         2.24 o                         
   0  28   5        253.48        255.48         3.99 o                         
   1  28   5        499.71        525.48        14.04 o                         
  -2  29   5          6.13          6.85         2.45 o                         
  -1  29   5         26.01         25.58         3.32 o                         
   0  29   5         14.35         22.40         2.13 o                         
  -6   0   6        135.87        136.60         6.82 o                         
  -4   0   6         22.42        -25.88        25.88 o                         
  -2   0   6        914.01        841.08        20.64 o                         
   0   0   6       1000.90       1100.63        13.20 o                         
   2   0   6         72.62         84.84         3.69 o                         
   4   0   6        695.90        621.90        14.04 o                         
  -6   1   6         92.20        101.41         4.57 o                         
  -5   1   6        308.41        323.17         8.89 o                         
  -4   1   6         51.41         48.69         8.24 o                         
  -3   1   6        177.89        163.51         4.28 o                         
  -2   1   6        166.59        246.76         4.84 o                         
  -1   1   6        721.08        650.99         5.00 o                         
   0   1   6        996.65        982.35         7.94 o                         
   1   1   6       1623.84       1577.30        11.25 o                         
   2   1   6        136.69        132.44         2.98 o                         
   3   1   6         16.54         28.19         1.84 o                         
   4   1   6         20.52        109.76         3.33 o                         
  -6   2   6        363.11        367.79         8.74 o                         
  -5   2   6        469.65        481.24        16.62 o                         
  -4   2   6          1.07         81.12        10.88 o                         
  -3   2   6         11.33         22.86         1.34 o                         
  -2   2   6        401.66        406.39         7.47 o                         
  -1   2   6        442.49        402.55         5.87 o                         
   0   2   6         74.17        103.98         6.79 o                         
   1   2   6        324.82        466.56         7.58 o                         
   2   2   6         61.82        109.26         2.31 o                         
   3   2   6        142.94        132.94         2.98 o                         
   4   2   6        556.52        499.37         6.89 o                         
  -6   3   6        329.84        278.02        11.44 o                         
  -5   3   6       1194.25       1149.69        12.90 o                         
  -4   3   6        545.49        543.11        18.86 o                         
  -3   3   6         35.62         30.20         9.51 o                         
  -2   3   6        218.35        256.68         3.85 o                         
  -1   3   6         87.71        135.01         4.59 o                         
   0   3   6        108.21         98.09         2.71 o                         
   1   3   6       1530.10       1508.41        13.07 o                         
   2   3   6        769.67        765.35         8.80 o                         
   3   3   6          3.67         13.17         1.72 o                         
   4   3   6         86.27        119.74         3.55 o                         
  -6   4   6        108.99        100.96         4.11 o                         
  -5   4   6         26.91        176.77         4.45 o                         
  -4   4   6        758.54        837.50        36.42 o                         
  -3   4   6          6.31         17.51         2.78 o                         
  -2   4   6        146.03        188.95         4.95 o                         
  -1   4   6        159.05        211.66        15.45 o                         
   0   4   6        118.76        116.98         5.66 o                         
   1   4   6         15.29         62.32         4.53 o                         
   2   4   6        420.03        459.85         5.23 o                         
   3   4   6          0.23          3.90         1.61 o                         
   4   4   6         57.92         82.29         3.25 o                         
  -6   5   6          0.04         10.19         2.18 o                         
  -5   5   6        384.09        381.98         7.17 o                         
  -4   5   6       1414.50       1340.91        15.99 o                         
  -3   5   6        651.62        601.66         7.91 o                         
  -2   5   6       1141.18       1184.51        27.06 o                         
  -1   5   6       2029.82       1918.00        13.93 o                         
   0   5   6          5.61         10.22         1.10 o                         
   1   5   6        135.31        128.75         4.32 o                         
   2   5   6        320.23        307.74         3.90 o                         
   3   5   6          4.64          9.91         1.75 o                         
   4   5   6        303.56        281.32         5.00 o                         
  -6   6   6          5.35          6.75         2.17 o                         
  -5   6   6         12.58         26.82         2.37 o                         
  -4   6   6        904.59        925.15        20.74 o                         
  -3   6   6         19.29         77.91         5.95 o                         
  -2   6   6       3813.58       3655.86        30.62 o                         
  -1   6   6        125.79        238.51        10.33 o                         
   0   6   6         93.76         83.16         2.99 o                         
   1   6   6         47.79         52.98         3.43 o                         
   2   6   6        183.47        184.44         2.93 o                         
   3   6   6          2.18          6.75         1.70 o                         
  -6   7   6         13.25         14.27         2.37 o                         
  -5   7   6        130.49        115.95         2.59 o                         
  -4   7   6        301.00        349.80        14.22 o                         
  -3   7   6       1343.33       1254.11        12.27 o                         
  -2   7   6       1748.76       1782.71        24.46 o                         
  -1   7   6       1003.59        997.39         8.36 o                         
   0   7   6         49.10         56.06         4.55 o                         
   1   7   6          2.56         10.12         4.35 o                         
   2   7   6        163.96        177.91         3.40 o                         
   3   7   6        170.80        152.02         3.25 o                         
  -6   8   6         35.39         38.36         2.68 o                         
  -5   8   6          4.79          5.73         1.83 o                         
  -4   8   6        368.38        364.13        10.45 o                         
  -3   8   6        366.79        399.14        10.11 o                         
  -2   8   6        328.82        384.96         7.83 o                         
  -1   8   6        184.79        201.20         4.53 o                         
   0   8   6         18.04         21.20         3.62 o                         
   1   8   6        173.08        168.61         3.51 o                         
   2   8   6        418.17        388.24         4.95 o                         
   3   8   6         53.24         94.39         3.06 o                         
  -6   9   6         57.18         52.63         2.55 o                         
  -5   9   6         10.21         15.60         2.06 o                         
  -4   9   6         44.29         77.80         2.15 o                         
  -3   9   6        215.21        237.60         5.07 o                         
  -2   9   6        132.11        133.24         6.61 o                         
  -1   9   6          9.45         18.76         2.23 o                         
   0   9   6        283.73        277.84         5.39 o                         
   1   9   6         58.40         66.73         4.51 o                         
   2   9   6          7.07         22.80         3.91 o                         
   3   9   6       1093.73       1022.94        10.67 o                         
  -6  10   6          0.72          1.92         2.07 o                         
  -5  10   6          0.03          2.83         1.99 o                         
  -4  10   6        251.07        247.62         4.60 o                         
  -3  10   6        296.54        275.64        10.09 o                         
  -2  10   6        108.81         91.12         1.88 o                         
  -1  10   6         30.49         28.85         1.86 o                         
   0  10   6         17.07         23.27         3.55 o                         
   1  10   6        326.13        294.55         3.62 o                         
   2  10   6       1400.66       1294.52        12.88 o                         
   3  10   6         23.85        109.36         4.88 o                         
  -6  11   6          0.15         13.90         2.27 o                         
  -5  11   6          0.20          6.74         1.96 o                         
  -4  11   6         27.70         42.17         2.18 o                         
  -3  11   6        115.77        119.50         7.78 o                         
  -2  11   6        198.94        197.33         5.89 o                         
  -1  11   6         69.53         82.89         2.24 o                         
   0  11   6         90.61         85.81         3.68 o                         
   1  11   6        307.58        306.29         3.49 o                         
   2  11   6          0.34         12.87         2.41 o                         
   3  11   6       1114.08       1054.81        11.03 o                         
  -5  12   6         24.07         35.34         2.10 o                         
  -4  12   6         78.22         97.78         3.29 o                         
  -3  12   6        110.72        106.19         8.74 o                         
  -2  12   6        188.12        198.79         8.82 o                         
  -1  12   6        301.04        319.51         5.19 o                         
   0  12   6        437.12        397.64         5.89 o                         
   1  12   6          0.42          5.19         1.50 o                         
   2  12   6        501.74        510.76         5.87 o                         
   3  12   6          9.81         39.79         3.06 o                         
  -5  13   6         16.23         20.21         1.99 o                         
  -4  13   6        550.12        523.64         6.88 o                         
  -3  13   6       1361.69       1244.98        24.17 o                         
  -2  13   6        124.82        132.69         4.40 o                         
  -1  13   6        142.40        145.58         2.98 o                         
   0  13   6         73.28         96.07         3.30 o                         
   1  13   6          2.67          6.04         1.17 o                         
   2  13   6         99.77         95.30         2.38 o                         
   3  13   6        439.40        392.64         4.62 o                         
  -5  14   6         25.72         24.93         2.11 o                         
  -4  14   6        245.08        233.66         5.71 o                         
  -3  14   6        113.69        127.04         4.16 o                         
  -2  14   6        115.72        122.55         4.68 o                         
  -1  14   6        219.26        205.35         2.42 o                         
   0  14   6        507.90        535.32         5.71 o                         
   1  14   6         71.00         66.70         2.28 o                         
   2  14   6         32.31         40.42         1.83 o                         
   3  14   6          0.75          5.65         2.14 o                         
  -5  15   6        229.51        214.79         4.07 o                         
  -4  15   6        277.67        250.72         4.13 o                         
  -3  15   6        198.59        184.52         2.72 o                         
  -2  15   6        533.88        492.81         7.36 o                         
  -1  15   6        206.38        202.72         3.77 o                         
   0  15   6        123.60        124.12         6.97 o                         
   1  15   6        113.68        121.79         2.68 o                         
   2  15   6        148.38        130.34         2.51 o                         
   3  15   6         10.71          9.78         1.73 o                         
  -5  16   6         58.66         53.24         2.86 o                         
  -4  16   6         29.29         40.10         2.16 o                         
  -3  16   6         52.80         50.67         1.73 o                         
  -2  16   6        247.32        231.20         6.02 o                         
  -1  16   6        198.98        179.32         9.30 o                         
   0  16   6       1127.93       1065.15        15.04 o                         
   1  16   6        147.11        133.98         2.65 o                         
   2  16   6         22.80         33.82         1.74 o                         
   3  16   6          0.51          2.59         1.99 o                         
  -5  17   6         62.59         82.86         3.12 o                         
  -4  17   6         52.21         52.11         2.19 o                         
  -3  17   6        234.83        221.31         3.51 o                         
  -2  17   6          9.01         18.24         4.70 o                         
  -1  17   6        475.38        436.18         7.23 o                         
   0  17   6         48.34         76.48         3.12 o                         
   1  17   6        718.86        644.88         7.86 o                         
   2  17   6         11.07         11.18         1.57 o                         
  -5  18   6         52.00         60.52         2.94 o                         
  -4  18   6         31.95         44.54         2.79 o                         
  -3  18   6          1.13          3.13         1.22 o                         
  -2  18   6         31.61         36.04         4.44 o                         
  -1  18   6        376.67        332.19         6.66 o                         
   0  18   6       1474.83       1390.62        13.83 o                         
   1  18   6         44.75         57.04         2.23 o                         
   2  18   6         22.04         26.44         1.81 o                         
  -5  19   6        219.72        202.10         5.02 o                         
  -4  19   6          7.56          6.56         1.89 o                         
  -3  19   6         50.14         51.77         2.44 o                         
  -2  19   6        325.37        300.61         8.47 o                         
  -1  19   6          9.35         39.98        22.31 o                         
   0  19   6         11.41         20.15         1.62 o                         
   1  19   6        369.46        390.13         5.89 o                         
   2  19   6          0.85          0.44         1.71 o                         
  -4  20   6         92.18         94.77         3.34 o                         
  -3  20   6         14.18         11.89         1.86 o                         
  -2  20   6         99.39        102.01         8.13 o                         
  -1  20   6         92.31         80.62         4.30 o                         
   0  20   6          0.31         -0.92         1.56 o                         
   1  20   6          9.22         11.19         1.70 o                         
   2  20   6         71.36         77.96         2.70 o                         
  -4  21   6        289.64        278.08         4.70 o                         
  -3  21   6          1.62          5.92         1.98 o                         
  -2  21   6        113.35        113.21         2.21 o                         
  -1  21   6        108.05        123.14         7.08 o                         
   0  21   6         24.61         21.83         1.71 o                         
   1  21   6         28.97         34.96         2.00 o                         
   2  21   6          4.39          7.91         2.19 o                         
  -4  22   6         32.76         42.59         2.57 o                         
  -3  22   6         47.07         55.01         2.76 o                         
  -2  22   6          8.91         14.21         1.53 o                         
  -1  22   6         82.89         69.47         3.79 o                         
   0  22   6        326.83        318.15         4.27 o                         
   1  22   6          7.27          8.99         1.82 o                         
   2  22   6         70.44         62.39         6.15 o                         
  -4  23   6         18.66         27.21         2.61 o                         
  -3  23   6         82.84         84.34         3.03 o                         
  -2  23   6          0.94          8.42         1.79 o                         
  -1  23   6        218.00        223.29         4.84 o                         
   0  23   6        198.99        185.73         3.24 o                         
   1  23   6        142.76        139.58         3.68 o                         
  -3  24   6          1.28         -1.01         2.14 o                         
  -2  24   6        214.07        204.28         3.94 o                         
  -1  24   6         44.46         46.81         2.14 o                         
   0  24   6         54.67         55.22         2.43 o                         
   1  24   6        344.94        322.24         4.57 o                         
  -3  25   6        225.94        225.20         4.40 o                         
  -2  25   6          0.74          2.98         2.00 o                         
  -1  25   6         30.52         34.24         2.02 o                         
   0  25   6         96.57         93.39         4.18 o                         
   1  25   6         18.66         25.82         2.47 o                         
  -2  26   6         30.16         20.54         2.71 o                         
  -1  26   6          1.36          1.80         1.91 o                         
   0  26   6         29.28         28.48         2.18 o                         
  -2  27   6         23.67         29.78         2.77 o                         
  -1  27   6         62.04         70.67         3.68 o                         
  -5   0   7        521.77        494.95         9.11 o                         
  -3   0   7        745.75        771.56        11.94 o                         
  -1   0   7        780.93        745.31         9.44 o                         
   1   0   7        948.07        974.48        12.55 o                         
   3   0   7        140.44        124.77         4.67 o                         
  -6   1   7        340.47        340.51         6.15 o                         
  -5   1   7         15.05         56.73         3.57 o                         
  -4   1   7        510.58        495.18         6.23 o                         
  -3   1   7         42.38        158.33         8.13 o                         
  -2   1   7         10.00         23.97         7.69 o                         
  -1   1   7         45.37         93.26         4.17 o                         
   0   1   7        134.57        191.49         9.25 o                         
   1   1   7        804.67        788.43         8.14 o                         
   2   1   7        215.39        193.24         3.48 o                         
   3   1   7          3.42         16.38         2.15 o                         
  -6   2   7          3.57         84.38         4.24 o                         
  -5   2   7        208.68        222.68         4.95 o                         
  -4   2   7        263.74        223.90         7.33 o                         
  -3   2   7       1264.79       1182.33        17.04 o                         
  -2   2   7         89.61        106.24         4.44 o                         
  -1   2   7         99.73        157.96         4.20 o                         
   0   2   7        905.60        881.03        12.99 o                         
   1   2   7        238.05        278.33         5.39 o                         
   2   2   7         91.43         86.25         2.58 o                         
   3   2   7         68.88         84.66         4.43 o                         
  -6   3   7        496.86        466.90         7.53 o                         
  -5   3   7          0.04         32.99         3.85 o                         
  -4   3   7        107.39        131.24         6.75 o                         
  -3   3   7        366.93        407.90        10.22 o                         
  -2   3   7        309.59        305.39         9.38 o                         
  -1   3   7       1018.87        927.74         8.05 o                         
   0   3   7       2045.04       1931.92        28.73 o                         
   1   3   7        143.01        197.32         4.36 o                         
   2   3   7          1.13          7.52         1.69 o                         
   3   3   7        199.45        185.06         3.85 o                         
  -6   4   7         13.00         44.14         3.51 o                         
  -5   4   7        172.08        164.03         3.24 o                         
  -4   4   7          8.44         11.59         1.76 o                         
  -3   4   7         64.85        103.73         5.92 o                         
  -2   4   7          8.89          0.75        15.57 o                         
  -1   4   7        507.49        517.36         8.15 o                         
   0   4   7         58.05        131.76         4.99 o                         
   1   4   7        908.24        887.84        10.14 o                         
   2   4   7          9.74         27.39         2.82 o                         
   3   4   7         33.15         76.87         5.15 o                         
  -6   5   7        109.69         98.04         3.77 o                         
  -5   5   7        135.98        109.75         2.93 o                         
  -4   5   7          3.28          5.07         1.45 o                         
  -3   5   7        187.14        216.08         5.56 o                         
  -2   5   7        287.19        306.41        10.49 o                         
  -1   5   7          1.00         18.13         3.38 o                         
   0   5   7         67.20         75.28         7.25 o                         
   1   5   7         28.92         88.01         3.38 o                         
   2   5   7        435.20        390.35         5.41 o                         
   3   5   7        159.71        221.03         5.22 o                         
  -5   6   7         79.61         89.30         2.64 o                         
  -4   6   7         21.92         37.12         1.82 o                         
  -3   6   7          4.14         38.07         4.18 o                         
  -2   6   7         72.56         97.29         5.16 o                         
  -1   6   7          1.40          2.59         1.85 o                         
   0   6   7         10.73         21.32         6.43 o                         
   1   6   7        160.30        150.49         2.96 o                         
   2   6   7         68.29        110.64         2.88 o                         
   3   6   7        964.19        868.81        10.64 o                         
  -5   7   7         14.69         28.43         1.93 o                         
  -4   7   7         52.54         58.73         2.23 o                         
  -3   7   7        278.93        266.59         5.20 o                         
  -2   7   7        116.14        144.55        10.48 o                         
  -1   7   7          8.31         18.20         3.47 o                         
   0   7   7         32.18         42.89         1.88 o                         
   1   7   7         55.48         64.83         2.24 o                         
   2   7   7        274.39        248.45         3.65 o                         
   3   7   7         51.89        114.82         5.41 o                         
  -5   8   7         69.75         73.79         3.12 o                         
  -4   8   7          0.03          7.81         1.51 o                         
  -3   8   7        274.01        243.74         5.97 o                         
  -2   8   7        258.11        313.67        17.63 o                         
  -1   8   7        608.39        557.05         9.63 o                         
   0   8   7         13.34         15.66         5.99 o                         
   1   8   7          1.11         11.75         2.00 o                         
   2   8   7         49.07         64.27         2.27 o                         
   3   8   7        211.53        202.64         4.17 o                         
  -5   9   7         89.98        104.32         4.25 o                         
  -4   9   7         88.35         76.12         2.38 o                         
  -3   9   7          4.76         14.48        14.48 o                         
  -2   9   7       2481.66       2208.86        19.06 o                         
  -1   9   7          0.82         43.88        20.84 o                         
   0   9   7         53.23         47.60         4.82 o                         
   1   9   7        249.00        248.39         3.47 o                         
   2   9   7         52.34         65.88         2.35 o                         
   3   9   7         21.22         45.08         2.80 o                         
  -5  10   7        387.37        400.27         6.58 o                         
  -4  10   7         33.11         40.85         2.12 o                         
  -3  10   7        147.79        176.77         9.19 o                         
  -2  10   7          1.31         49.93        18.64 o                         
  -1  10   7       1142.79       1079.09         9.32 o                         
   0  10   7          7.60         12.67         3.30 o                         
   1  10   7         36.77         65.70         2.20 o                         
   2  10   7        275.93        240.68         3.65 o                         
  -5  11   7        157.78        170.15         5.22 o                         
  -4  11   7         55.06         62.10         2.32 o                         
  -3  11   7        928.09        862.33        15.27 o                         
  -2  11   7        634.18        582.05        14.07 o                         
  -1  11   7         92.75        122.46         6.58 o                         
   0  11   7        245.84        260.27         3.31 o                         
   1  11   7        438.95        403.88         4.89 o                         
   2  11   7          0.99         10.42         1.86 o                         
  -5  12   7         62.76         78.69         5.61 o                         
  -4  12   7         68.19         51.54         2.65 o                         
  -3  12   7        109.33        158.49         9.45 o                         
  -2  12   7          5.43         15.34         7.56 o                         
  -1  12   7        220.95        218.81         3.20 o                         
   0  12   7         54.57         67.31         2.21 o                         
   1  12   7         99.37        119.03         2.64 o                         
   2  12   7          0.27          8.01         1.72 o                         
  -5  13   7         33.91         42.35         3.21 o                         
  -4  13   7        119.94        112.99         4.20 o                         
  -3  13   7        407.81        389.97         6.03 o                         
  -2  13   7        256.60        264.44         7.54 o                         
  -1  13   7          0.07          2.82         1.05 o                         
   0  13   7         81.41         97.72         2.13 o                         
   1  13   7          1.69         11.98         1.47 o                         
   2  13   7        211.55        196.07         3.58 o                         
  -5  14   7         55.62         68.81         3.14 o                         
  -4  14   7         25.76         49.64         3.32 o                         
  -3  14   7        371.59        405.58         5.16 o                         
  -2  14   7         44.70         53.06         5.23 o                         
  -1  14   7         50.19         53.75         5.21 o                         
   0  14   7        367.86        355.10         4.05 o                         
   1  14   7        450.52        406.28         4.57 o                         
   2  14   7         44.92         68.38         2.63 o                         
  -5  15   7        216.74        206.33         4.51 o                         
  -4  15   7        210.27        200.33         3.90 o                         
  -3  15   7        267.30        271.91         4.87 o                         
  -2  15   7         86.16         95.39         5.95 o                         
  -1  15   7        192.25        173.76         4.96 o                         
   0  15   7        212.49        204.84         2.92 o                         
   1  15   7          2.09         11.31         1.55 o                         
   2  15   7        410.48        413.20         4.92 o                         
  -4  16   7         77.69        101.93         3.14 o                         
  -3  16   7        122.29        124.39         5.58 o                         
  -2  16   7         70.63         73.40         2.77 o                         
  -1  16   7         31.73         41.01         4.76 o                         
   0  16   7          0.00          3.10         1.73 o                         
   1  16   7        281.65        274.47         3.61 o                         
   2  16   7         16.24         24.68         2.37 o                         
  -4  17   7        370.55        348.23         7.39 o                         
  -3  17   7          1.76          2.89         1.39 o                         
  -2  17   7         74.00         60.12         4.04 o                         
  -1  17   7         98.86         97.97         3.55 o                         
   0  17   7        165.57        173.17         2.81 o                         
   1  17   7         92.76        104.59         2.64 o                         
   2  17   7        415.87        384.60         4.81 o                         
  -4  18   7        110.89        147.28         3.68 o                         
  -3  18   7         47.27         55.81         2.52 o                         
  -2  18   7          0.13         -0.18         1.54 o                         
  -1  18   7         32.29         34.12         2.66 o                         
   0  18   7         11.11         12.30         1.70 o                         
   1  18   7        235.91        243.02         3.51 o                         
  -4  19   7        267.94        267.10         4.75 o                         
  -3  19   7         20.81         31.96         1.88 o                         
  -2  19   7         14.73         18.22         1.74 o                         
  -1  19   7         12.30         10.60         1.81 o                         
   0  19   7        199.98        203.09         3.39 o                         
   1  19   7          2.88          2.13         1.70 o                         
  -4  20   7         51.79         70.95         3.95 o                         
  -3  20   7        186.71        194.84         3.88 o                         
  -2  20   7          9.82          8.77         1.75 o                         
  -1  20   7        238.69        223.12         3.84 o                         
   0  20   7          0.18          2.88         1.72 o                         
   1  20   7          4.85          5.44         1.82 o                         
  -3  21   7         29.08         28.31         2.33 o                         
  -2  21   7         28.89         29.58         2.03 o                         
  -1  21   7         19.23         20.44         2.08 o                         
   0  21   7         38.87         33.08         2.68 o                         
   1  21   7         10.52         21.06         2.08 o                         
  -3  22   7         46.25         54.50         2.82 o                         
  -2  22   7          6.39          8.29         2.14 o                         
  -1  22   7        432.34        387.69         4.97 o                         
   0  22   7          4.90          4.74         1.93 o                         
  -3  23   7        187.24        164.42         3.97 o                         
  -2  23   7         31.44         30.75         2.60 o                         
  -1  23   7         73.51         84.75         4.77 o                         
   0  23   7        103.20        106.74         4.00 o                         
  -2  24   7         27.63         31.61         2.87 o                         
  -1  24   7        714.44        740.90         8.28 o                         
  -4   0   8         28.32         36.75         3.15 o                         
  -2   0   8        245.62        265.94        15.58 o                         
   0   0   8       1148.37       1103.62        14.21 o                         
   2   0   8          6.18         13.59         3.23 o                         
  -5   1   8        143.54        138.94         3.31 o                         
  -4   1   8         12.67         21.11         2.35 o                         
  -3   1   8        946.63        917.91        15.42 o                         
  -2   1   8        117.85        143.98         5.92 o                         
  -1   1   8         21.31         19.58         2.82 o                         
   0   1   8         39.75        108.80         5.72 o                         
   1   1   8        619.79        556.34         6.98 o                         
   2   1   8          0.06         23.69         2.67 o                         
  -5   2   8         43.30         52.75         2.67 o                         
  -4   2   8        112.46        105.65         2.83 o                         
  -3   2   8          1.34        117.23         4.99 o                         
  -2   2   8        223.02        242.21         3.72 o                         
  -1   2   8         80.46         76.72         5.49 o                         
   0   2   8         84.90        110.53         2.63 o                         
   1   2   8        114.79        140.11         5.12 o                         
   2   2   8        216.10        181.24         3.99 o                         
  -5   3   8         17.84         40.05         2.30 o                         
  -4   3   8         45.27         61.38         2.50 o                         
  -3   3   8        664.98        672.46         7.98 o                         
  -2   3   8         27.06         54.01         5.28 o                         
  -1   3   8          5.52         18.81         6.71 o                         
   0   3   8         17.94         36.99         1.54 o                         
   1   3   8         36.24         58.21         2.99 o                         
   2   3   8          6.86         26.60         2.13 o                         
  -5   4   8         83.35         99.07         3.09 o                         
  -4   4   8        113.23        108.06         2.84 o                         
  -3   4   8          9.65         76.30         3.40 o                         
  -2   4   8        176.63        176.37         3.54 o                         
  -1   4   8         13.67         23.12         2.72 o                         
   0   4   8        149.53        141.24         2.54 o                         
   1   4   8        128.85        114.15         2.87 o                         
   2   4   8          6.95         33.86         2.80 o                         
  -5   5   8        107.19        130.17         3.63 o                         
  -4   5   8          7.30         44.17         2.62 o                         
  -3   5   8        382.39        333.77         6.88 o                         
  -2   5   8         73.43         57.21         5.09 o                         
  -1   5   8        152.63        153.46         4.15 o                         
   0   5   8         15.01         49.40         2.51 o                         
   1   5   8          0.22         14.04         1.84 o                         
   2   5   8        300.30        262.44         4.75 o                         
  -5   6   8          0.21         16.39         2.19 o                         
  -4   6   8        279.92        254.92         4.18 o                         
  -3   6   8          0.00         22.13         8.09 o                         
  -2   6   8         55.02         52.32         6.64 o                         
  -1   6   8         19.60         92.80         6.73 o                         
   0   6   8        380.90        350.30         4.86 o                         
   1   6   8         48.42         61.83         2.27 o                         
   2   6   8         30.78         54.16         2.79 o                         
  -5   7   8        137.52        124.48         3.90 o                         
  -4   7   8         10.73         59.68         2.94 o                         
  -3   7   8          0.32          4.90         4.95 o                         
  -2   7   8         97.39         91.55         7.09 o                         
  -1   7   8       1047.14        963.54        12.70 o                         
   0   7   8         12.46         82.22         4.10 o                         
   1   7   8        257.51        261.77         4.74 o                         
   2   7   8          5.21         85.16         6.68 o                         
  -5   8   8          0.03          6.73         2.28 o                         
  -4   8   8        374.42        376.05         6.30 o                         
  -3   8   8          3.06          4.06         1.71 o                         
  -2   8   8          7.71         11.44         4.08 o                         
  -1   8   8          9.82        127.88         3.60 o                         
   0   8   8        785.09        744.62         7.98 o                         
   1   8   8         10.33         18.40         1.97 o                         
   2   8   8        701.96        618.52         8.04 o                         
  -5   9   8         65.75         64.76         4.90 o                         
  -4   9   8         79.94         90.66         3.28 o                         
  -3   9   8          2.80          9.77         3.79 o                         
  -2   9   8         25.61         45.10        10.91 o                         
  -1   9   8        992.98        968.50         8.91 o                         
   0   9   8         39.57         87.72         3.16 o                         
   1   9   8         46.91         50.43         2.58 o                         
  -5  10   8          7.18         14.98         2.60 o                         
  -4  10   8        156.11        164.75         3.56 o                         
  -3  10   8          0.30          2.88        10.66 o                         
  -2  10   8        129.52        144.61         3.84 o                         
  -1  10   8        226.95        286.02         3.41 o                         
   0  10   8        219.55        200.58         3.65 o                         
   1  10   8          5.77         12.04         2.38 o                         
  -4  11   8         12.76         24.43         2.33 o                         
  -3  11   8         69.44         81.27         3.85 o                         
  -2  11   8         53.89        -34.12        34.12 o                         
  -1  11   8        675.91        632.39         6.82 o                         
   0  11   8         14.45         25.45         1.81 o                         
   1  11   8          3.38         13.65         1.85 o                         
  -4  12   8        257.58        239.85         4.87 o                         
  -3  12   8         19.92         25.55         2.51 o                         
  -2  12   8        119.38        104.98         5.94 o                         
  -1  12   8          0.14         41.75        30.78 o                         
   0  12   8         23.71         28.58         1.83 o                         
   1  12   8         59.78         70.73         3.07 o                         
  -4  13   8         49.27         73.08         3.44 o                         
  -3  13   8         52.10         55.59         2.68 o                         
  -2  13   8         14.63         24.16         1.63 o                         
  -1  13   8        147.98        144.55         3.39 o                         
   0  13   8         82.38         69.47         2.46 o                         
   1  13   8         59.42         73.07         2.76 o                         
  -4  14   8        168.56        175.29         4.36 o                         
  -3  14   8        120.62        135.24         3.53 o                         
  -2  14   8         27.37         31.32         1.68 o                         
  -1  14   8        151.79        157.23         3.10 o                         
   0  14   8        131.05        138.46         2.98 o                         
   1  14   8        159.06        170.54         3.38 o                         
  -4  15   8         38.54         41.01         2.54 o                         
  -3  15   8        124.72        128.05         4.04 o                         
  -2  15   8         92.66        108.72         4.05 o                         
  -1  15   8         14.85         27.22         1.85 o                         
   0  15   8         28.98         37.86         2.72 o                         
   1  15   8        413.78        436.45         5.70 o                         
  -4  16   8          1.07         13.06         3.05 o                         
  -3  16   8         52.92         63.65         2.59 o                         
  -2  16   8        686.35        685.14         7.50 o                         
  -1  16   8         89.40         87.65         2.71 o                         
   0  16   8          0.64          3.38         1.88 o                         
  -3  17   8        344.13        338.72         5.36 o                         
  -2  17   8        112.04        149.76         3.78 o                         
  -1  17   8         36.11         44.03         2.71 o                         
   0  17   8         75.56         74.44         3.08 o                         
  -3  18   8         20.37         22.48         3.47 o                         
  -2  18   8        510.90        472.59         7.94 o                         
  -1  18   8         34.61         30.24         2.62 o                         
   0  18   8         11.18         17.83         1.93 o                         
  -3  19   8        223.73        241.95         4.62 o                         
  -2  19   8          0.26         14.12         2.19 o                         
  -1  19   8         20.75         31.42         2.82 o                         
   0  19   8        224.50        207.87         8.72 o                         
  -2  20   8        360.68        338.86         5.29 o                         
  -1  20   8          2.48          7.00         2.23 o                         
  -3   0   9        145.04        168.20         4.84 o                         
  -1   0   9        586.39        530.40        10.23 o                         
   1   0   9         85.27         74.16         4.26 o                         
  -4   1   9        170.37        158.74         3.57 o                         
  -3   1   9        100.73        116.10         3.13 o                         
  -2   1   9        185.23        175.42         3.39 o                         
  -1   1   9          2.30         63.02         2.20 o                         
   0   1   9         55.86         58.69         3.14 o                         
   1   1   9          3.09         12.16         2.17 o                         
  -4   2   9         16.14         63.38         4.13 o                         
  -3   2   9         19.67         44.77         2.34 o                         
  -2   2   9          2.75         31.46         2.65 o                         
  -1   2   9        337.29        318.98         4.12 o                         
   0   2   9         90.28         88.63         2.79 o                         
   1   2   9         76.72         79.45         4.03 o                         
  -4   3   9        311.22        299.02         4.80 o                         
  -3   3   9        170.88        172.50         3.62 o                         
  -2   3   9        133.27        141.36         3.16 o                         
  -1   3   9         30.73         70.94         2.06 o                         
   0   3   9          3.98         36.11         2.59 o                         
   1   3   9         16.48         36.10         2.93 o                         
  -4   4   9         17.05         94.67         3.27 o                         
  -3   4   9        177.95        192.71         3.77 o                         
  -2   4   9        137.37        154.47         3.24 o                         
  -1   4   9        270.95        271.22         3.92 o                         
   0   4   9        219.27        219.41         4.55 o                         
   1   4   9        141.80        158.02         5.30 o                         
  -4   5   9        591.27        562.56         7.76 o                         
  -3   5   9         41.73         79.69         3.25 o                         
  -2   5   9         78.64        101.83         2.88 o                         
  -1   5   9         26.66         67.50         3.04 o                         
   0   5   9        179.37        184.86         3.67 o                         
  -4   6   9         45.22        114.00         3.30 o                         
  -3   6   9        208.89        222.33         4.06 o                         
  -2   6   9        135.62        143.51         3.26 o                         
  -1   6   9        388.65        377.45         6.06 o                         
   0   6   9        104.05        121.03         2.86 o                         
  -4   7   9        373.44        384.68         5.67 o                         
  -3   7   9         38.46         60.43         2.72 o                         
  -2   7   9        165.25        177.46         5.78 o                         
  -1   7   9         16.10         67.78         3.47 o                         
   0   7   9        183.69        162.92         3.23 o                         
  -4   8   9         24.48         63.35         3.18 o                         
  -3   8   9         25.49         42.30         2.99 o                         
  -2   8   9         95.70        107.36         3.47 o                         
  -1   8   9        241.24        239.77         4.19 o                         
   0   8   9         39.28         53.23         2.54 o                         
  -4   9   9         21.32         29.39         2.33 o                         
  -3   9   9         47.04         50.17         2.57 o                         
  -2   9   9         13.08         17.76         2.25 o                         
  -1   9   9         14.62         29.41         2.53 o                         
   0   9   9         62.25         60.02         2.51 o                         
  -3  10   9         92.32         84.29         4.10 o                         
  -2  10   9          0.17          3.09         2.76 o                         
  -1  10   9          1.73          3.72         1.91 o                         
   0  10   9         13.48         66.80         3.30 o                         
  -3  11   9          0.20         11.85         2.06 o                         
  -2  11   9         18.97         21.54         2.47 o                         
  -1  11   9          0.16          5.49         2.02 o                         
   0  11   9        571.77        525.90         6.37 o                         
  -3  12   9         96.93         89.47         3.21 o                         
  -2  12   9         16.41         24.63         3.02 o                         
  -1  12   9        118.24        119.46         3.39 o                         
  -3  13   9         29.43         41.61         2.60 o                         
  -2  13   9        343.41        337.88         6.09 o                         
  -1  13   9          0.42          7.09         2.11 o                         
  -2  14   9          1.07         14.48         3.26 o                         
  -1  14   9        135.35        115.66         3.52 o                         
  -2   0  10        415.84        419.84        14.25 o                         
  -2   1  10        234.66        279.23         5.50 o                         
                                                                                
